# Supplementary material for: Diabetes-associated differentially expressed genes as prognostic biomarkers and therapeutic targets in endometrial cancer: a comprehensive molecular analysis
Source: Front Oncol. 2025 Oct 30;15:1591040. doi: 10.3389/fonc.2025.1591040 (PMC12611713; doi:10.3389/fonc.2025.1591040)
Supplement: Supplementary file 1 [file Table1.xlsx]

## Sheet: Filtered diabetes-related gene
Gene Symbol	Relevance score
ABCC8	146.644
GCK	141.992
INS	135.356
HNF1A	133.087
KCNJ11	123.558
HNF4A	108.453
WFS1	104.751
INSR	95.748
HNF1B	95.6859
PDX1	79.1144
AVPR2	76.5799
NEUROD1	71.3968
PAX4	69.6768
PPARG	67.1369
AQP2	66.5925
ACE	65.7675
AVP	63.3841
INS-IGF2	63.245
AKT2	61.5784
GLIS3	61.2253
KLF11	59.7185
FOXP3	59.6371
SLC2A2	58.5451
IL6	57.2667
IRS1	56.1055
ENPP1	54.9364
TCF7L2	54.6686
BLK	51.8181
HFE	49.1046
CTLA4	48.9858
EIF2AK3	48.9584
LIPC	48.5671
LMNA	47.257
SLC30A8	47.0489
CDKAL1	46.1495
TFR2	46.1189
ZFP57	45.7535
RETN	45.0162
IER3IP1	44.8054
CEL	42.6283
ADIPOQ	42.5318
SLC19A2	42.3324
UCP2	42.2289
TNF	41.8545
IGF2BP2	41.5836
PTPN22	41.2532
VEGFA	41.2262
PTF1A	40.8157
TBC1D4	40.0413
SLC2A4	39.974
PPP1R3A	39.8893
IRS2	39.6362
TGFBR2	38.5829
MTNR1B	38.5468
IL2RA	38.4287
CAPN10	37.0254
GATA6	35.7493
C12orf43	35.7122
RFX6	35.2034
WRN	34.7074
PTPN1	34.6249
PON1	34.2847
RBPJ	33.4582
APPL1	33.0326
LEP	32.6534
PLAGL1	32.6388
GCGR	32.6355
MAPK8IP1	31.7167
CP	31.6495
PLIN1	31.4844
NKX2-2	31.3785
HLA-DQB1	31.3226
NEUROG3	31.0639
APOE	30.9981
ALB	30.8813
HMGA1	30.2406
SLC16A1	29.7603
RBPJL	29.1691
AGT	29.0931
GPD2	28.9876
HHEX	28.8338
GCG	28.6501
SOD2	28.5933
APOB	28.477
AKR1B1	28.3939
STAT3	28.0439
BSCL2	27.5213
MAFA	27.3401
AGPAT2	27.3149
CRP	27.1724
SUMO4	27.1699
HLA-DRB1	27.1366
ADRA2A	26.9341
LPL	26.8163
IAPP	26.6036
EPO	26.5035
SPINK1	26.4426
IL1RN	26.3737
PCBD1	26.2231
HLA-DQA1	26.2152
AGER	26.2064
MC4R	26.1815
SOCS1	25.7396
PIK3R1	25.7294
MTHFR	25.6414
ALMS1	25.4336
GAD2	25.3988
HADH	25.3215
OAS1	25.3198
IGF1	25.1398
LEPR	25.0938
APOA1	24.6693
LIPE	24.5032
PTPRN	24.4145
SELP	24.2102
NOS3	24.0828
AIRE	23.9283
FABP2	23.8621
TGFB1	23.6309
PARK7	23.5314
CAT	23.3763
UMOD	23.1739
FOXA2	22.9966
DNAJC3	22.9279
FTO	22.9185
NPHS1	22.9027
DPP4	22.8572
HAMP	22.8531
GAD1	22.5512
PRMT7	22.5319
CDKN2A	22.5164
TH	22.4424
NLRP3	22.436
PSMA3	22.395
GLUD1	22.3701
SLC17A5	22.2943
SERPINE1	22.2716
IFIH1	22.0959
SLC29A3	21.9083
PRKAG2	21.8879
C3	21.8387
KCNQ1	21.7384
ITPR3	21.7013
CISD2	21.6595
CCR5	21.4701
CETP	21.3302
GATA4	21.2951
PAX6	21.2484
STAT1	20.9091
CCL2	20.7611
RBP4	20.6909
SOD1	20.5868
ITGAM	20.4247
APOC3	20.42
DCAF17	20.3448
TRMT10A	19.9842
MYH9	19.9266
MT-ND1	19.9151
IL10	19.868
GHRL	19.8631
AGTR1	19.5945
ABCA1	19.5031
IL1B	19.4322
CDKN2B	19.3853
TAB2	19.309
GLP1R	19.2606
MEN1	19.1893
TP53	18.9576
CELA2A	18.9353
SLC5A2	18.893
VDR	18.7962
ADRB3	18.7414
ICAM1	18.6636
PPARGC1A	18.6419
PPARA	18.5797
RRAD	18.5373
AKT1	18.4144
LDLR	18.4102
MNX1	18.3327
SLC2A1	18.2942
ACADS	18.2866
NAGLU	18.0838
UCP3	18.0475
TUG1	17.9336
GCKR	17.8513
HP	17.8301
APOL1	17.7444
WT1	17.6143
POLR1C	17.6083
CAV1	17.583
POLD1	17.5766
YIPF5	17.4851
IL18	17.446
CFB	17.271
CD36	17.1452
SHBG	17.1355
CIDEC	17.1255
NAMPT	17.1204
HBA1	17.0779
IGFBP1	17.0302
PCSK1	16.977
LRBA	16.9587
ZMPSTE24	16.9112
APOA5	16.8925
NPHS2	16.8631
ATM	16.8623
G6PC1	16.7677
SST	16.7393
IFNG	16.6883
BMP6	16.6199
EDN1	16.478
IDE	16.3197
LCAT	16.2745
PLA2G6	16.268
NPPA	16.2552
IGFBP3	16.2258
REN	16.1896
ADIPOR1	16.1728
DUT	16.1593
MME	16.1269
CFH	16.1077
CR2	16.0883
IGF2	16.0778
PTEN	16.0747
MMP9	15.9299
VWF	15.8918
ADRB2	15.7979
IGF1R	15.7921
BDNF	15.7896
PDSS2	15.7792
FXN	15.7016
NOTCH2	15.6936
RPGRIP1L	15.6693
UCP1	15.6629
SELE	15.6584
TLR4	15.5521
PCSK9	15.5358
ACTN4	15.5357
HMOX1	15.5327
SOX2	15.4889
APOC2	15.4789
NPPB	15.4692
NPHP1	15.4526
GPT	15.3611
POMC	15.3258
SLC40A1	15.2446
SLC12A3	15.2207
GH1	15.1756
CACNA1D	15.1113
CFTR	15.0983
JAZF1	15.093
GGT1	15.079
VCAM1	15.0617
PIK3CA	15.0542
IL4	15.0409
CTNNB1	15.0294
EXT2	15.0286
TNFRSF11B	14.9759
MLKL	14.9685
PMM2	14.8533
MTOR	14.8098
BGLAP	14.7664
PAX2	14.7543
COQ2	14.6858
SIRT1	14.6735
FAM167A	14.6226
NARS2	14.6062
SORD	14.6004
TRPC6	14.5986
COG2	14.5607
CBS	14.5511
AOC3	14.4948
CPE	14.4421
PIK3CG	14.4166
TREX1	14.3937
SCARB1	14.3864
LTA	14.3741
THBD	14.3149
CST3	14.3067
PGM1	14.272
DYRK1B	14.2438
PARP1	14.2365
PLAT	14.1881
CXCL10	14.1651
TTR	14.0751
IL2	14.0602
LPA	14.0504
NPY	14.0341
HMGCR	13.9931
CASR	13.9865
CD2AP	13.9523
PRKCB	13.9379
CXCL8	13.9277
KCNJ5	13.9196
SCN9A	13.9158
GYS1	13.906
ST3GAL4	13.8897
BMP2	13.8885
COL4A3	13.8879
PCK1	13.8705
CFI	13.8079
HSPD1	13.7243
MTTP	13.6941
GIP	13.6523
SCARB2	13.6472
DGKE	13.6327
CNOT1	13.6102
PRKAA1	13.607
CYP19A1	13.5754
SREBF1	13.4934
G6PC2	13.489
GHR	13.4765
NFKB1	13.4283
PON2	13.4119
CAMK1D	13.4088
FBN1	13.3842
CCN2	13.3821
HIF1A	13.3361
B2M	13.3263
PNPLA2	13.3218
NR3C1	13.2996
RARRES2	13.2952
TERT	13.2871
ACP1	13.2843
GFPT1	13.2615
NFE2L2	13.2567
PCK2	13.2459
PRKAA2	13.2437
HJV	13.2416
FGF21	13.2106
FABP4	13.2016
NOS2	13.2005
GPX1	13.1591
TRIM8	13.1242
ALDH2	13.0672
TF	13.0613
MT-ND4	13.0537
HSD11B1	13.0495
THADA	13.0251
IGFBP2	12.9774
HLA-B	12.9647
ITCH	12.9208
HLA-DPB1	12.876
KMT2D	12.8714
ICA1	12.8638
STK11	12.8505
ADIPOR2	12.8342
PEA15	12.8155
SDHB	12.8005
EGF	12.7769
MANF	12.774
GSK3B	12.7308
LCN2	12.7242
NPHP4	12.7213
SERPINF1	12.714
GPD1	12.7126
FGF2	12.7116
LAMB2	12.6899
IL1A	12.6872
PRPS1	12.6731
MIA3	12.6274
MAPK8	12.6268
PPARGC1B	12.6146
BBS1	12.6047
FOXO1	12.6012
MUC1	12.6005
TKT	12.589
MPO	12.5852
KDM6A	12.5564
MMP2	12.524
GREM1	12.5156
CAVIN1	12.4991
FOS	12.4668
INF2	12.4501
AHSG	12.4307
NGF	12.428
CDC123	12.4133
NR1H2	12.3751
ATP13A2	12.3616
MIF	12.32
SMAD4	12.3099
CRB2	12.283
HLA-A	12.2782
MAPK1	12.2694
COL4A4	12.2575
DNASE1L3	12.2471
EYA1	12.2361
GIPR	12.2223
APLN	12.2175
EIF2B1	12.2145
PTGS2	12.2123
AMBP	12.1731
CDKN1C	12.1578
POLG	12.1194
CYBA	12.0874
CNR1	12.0838
MT-ND5	12.0685
FLT1	12.0604
TSPAN8	12.0398
PLTP	12.0326
TXNIP	12.019
CFHR5	11.999
PLA2G7	11.9728
MFN2	11.9726
SMARCAL1	11.9705
F2	11.953
NDUFS4	11.948
G6PD	11.9412
PYY	11.9407
ITLN1	11.9385
PPARD	11.9222
GLI2	11.9203
CYP27B1	11.9114
IL17A	11.9099
NEUROD2	11.9096
LPIN1	11.8931
PDP1	11.8534
LMX1B	11.8231
SLC9B1	11.8167
GAPDH	11.7982
GNB3	11.7976
CTRC	11.7899
LRP5	11.7704
IL6R	11.7605
PRSS1	11.7604
FAN1	11.7367
EIF2S3	11.7309
PLCE1	11.7255
EP300	11.7086
CYP3A4	11.702
CBLB	11.6935
SOCS3	11.686
NUP107	11.6834
FOXC2	11.637
BAIAP2L1	11.6354
SGK1	11.6279
H6PD	11.6269
ANGPTL4	11.6245
F3	11.5899
PTPRN2	11.5482
SOD3	11.5058
ISL1	11.5047
GNAS	11.4803
CDK4	11.4777
TNFRSF1B	11.4301
MYO1E	11.4133
ANLN	11.4133
KANK2	11.4133
CD40	11.3823
F5	11.3778
CASP3	11.3726
SERPINC1	11.3683
PTPN11	11.3589
MBL2	11.3503
CPT1A	11.3468
HBB	11.345
RAF1	11.3249
KANK1	11.3192
KANK4	11.3192
EGFR	11.2978
MOK	11.2833
HGF	11.2792
TAP2	11.2761
PNLIP	11.262
LIPG	11.2523
CD40LG	11.2501
ADM	11.2468
INPPL1	11.2381
ZSCAN20	11.2374
SLC2A3	11.2336
PTPN3	11.2173
GSTM1	11.2131
KNG1	11.2036
ANGPTL3	11.1994
FADS1	11.1935
ACACA	11.1428
PTPN2	11.1308
MT-CO1	11.1209
PRKCZ	11.1107
ACE2	11.0487
ACACB	11.0455
SURF1	11.0388
TRIM32	11.0296
APOA2	11.0239
HSD11B2	11.0232
PTCH1	11.0031
HRAS	11.0007
GFAP	10.9958
CYP2E1	10.9891
DNAJC6	10.9761
SLC5A1	10.9557
MAPK14	10.9536
ADCY5	10.9456
CDKN3	10.9194
SERPINA12	10.8977
APOA4	10.8907
TG	10.8261
PRL	10.8123
FTL	10.8099
PIK3CB	10.7984
CCL5	10.7959
MLXIPL	10.7834
USF1	10.7826
SIM1	10.7762
TNFRSF1A	10.7534
S100B	10.7493
GC	10.724
BRCA2	10.7163
NR3C2	10.6891
CYP21A2	10.6888
PKLR	10.6758
AR	10.6733
SERPINA1	10.656
FGB	10.6527
HSPA5	10.6385
TAP1	10.6292
TPO	10.626
UTS2	10.6088
HMGB1	10.5992
PYGM	10.5925
NF1	10.5624
SI	10.5366
ATF6	10.5294
MGAM	10.5249
DOCK8	10.5143
CCK	10.495
NPC1	10.4888
BRAF	10.4885
GLO1	10.4862
CNDP1	10.4847
NCOA1	10.4811
DNM1L	10.4769
GDF15	10.4528
SELL	10.4468
XDH	10.4405
HSPA4	10.437
MATN4	10.4141
GSTT1	10.4047
FGFR1	10.3863
GSR	10.3782
CD38	10.3523
SH2B1	10.3482
CYP17A1	10.3442
BBS2	10.3419
TFAM	10.324
PDCD1	10.3212
SLPI	10.3067
PALB2	10.3001
GAL	10.2918
TYK2	10.2904
ADAMTS9	10.2743
PRKAB1	10.2408
CXCL12	10.2337
GPR35	10.2323
RHO	10.2087
TXN	10.1878
DLK1	10.1756
FANCC	10.1709
CPT2	10.1612
IGF2R	10.1582
PCSK2	10.1537
MAPT	10.1524
PINK1	10.138
TLR2	10.1324
SPP1	10.1031
ONECUT1	10.0768
HK2	10.0599
IKBKB	10.0556
CLEC16A	10.0509
BBS10	10.014
MAP2K1	10.0122
FA2H	9.95636
TNFSF11	9.95377
CASP8	9.93549
ANGPTL8	9.93458
PNPLA3	9.93064
TSC2	9.91843
ESR1	9.91211
VCP	9.90428
HSPA1A	9.89358
NRF1	9.88708
SOX13	9.87525
BRCA1	9.87426
TWNK	9.85897
PDK4	9.8543
APC	9.84485
ADA	9.83234
LNPEP	9.81181
IL13	9.80383
KL	9.79737
PSMB8	9.78676
DNAH8	9.77822
BCL2	9.77367
PANK2	9.74623
POLE	9.73958
FAS	9.73936
SCP2	9.73672
FNDC5	9.72938
MEF2A	9.72148
CTSD	9.71396
ANGPT2	9.71201
F7	9.67341
SIRT3	9.67272
CREB1	9.66292
CHEK2	9.63961
MICA	9.63263
LRP6	9.62783
GYS2	9.62094
TAGAP	9.62007
MAOA	9.61046
PTS	9.60159
BCHE	9.59785
CD4	9.59123
MTHFD1	9.58523
CACNA1A	9.58211
DIO2	9.57638
PIK3CD	9.56849
SLCO1B1	9.56468
SH2B3	9.56208
NQO1	9.55626
APP	9.53903
CLCNKB	9.53567
ANXA5	9.52311
CYP2C9	9.51773
SLC22A1	9.51067
ABCG1	9.49635
SLC22A2	9.49578
ARL6	9.48756
OGT	9.4754
C19orf12	9.47479
TRIB3	9.46844
MC3R	9.4299
SCD	9.42934
NTRK2	9.42888
FGF23	9.42593
ELMO1	9.42457
PTH	9.41756
GRN	9.40969
SRC	9.40951
GUSB	9.40628
MT-ATP6	9.39921
CYP2D6	9.38006
KDR	9.37189
ADRB1	9.3674
GPX3	9.35653
MT-ND6	9.35332
GBA1	9.34893
COASY	9.34848
CALCA	9.34778
CS	9.3477
MT-CO2	9.3466
ENG	9.34584
GOT1	9.34386
HDAC9	9.33947
BMPR1A	9.33837
OTX2	9.33144
ATXN2	9.30556
PTX3	9.29482
PBX1	9.2937
DMXL2	9.28952
BRIP1	9.27581
CLU	9.27032
AQP7	9.26333
NOX4	9.25854
TYMP	9.25183
HK1	9.24873
PPP1R15B	9.2334
CTSB	9.23241
LIPA	9.2201
DRD2	9.21794
MMP14	9.21757
PRKACA	9.20835
ITGA2	9.19413
BAX	9.19279
MKKS	9.18223
ELN	9.17203
SHC1	9.17156
ACHE	9.16698
OLR1	9.16575
WDR45	9.15277
CACNA1C	9.14646
CYCS	9.14263
SLC16A11	9.14154
FASN	9.11942
KRT18	9.11874
PNPLA6	9.11487
BLM	9.10702
PDE3B	9.1004
EDNRA	9.09287
TIMP1	9.08447
COMT	9.07904
AIF1	9.06895
NTS	9.06312
KEAP1	9.06182
PTPRC	9.04356
FTH1	9.03606
CCL11	9.03502
HLA-C	9.03141
FOXO3	9.02526
GK	9.02208
PDE5A	8.96126
IGFBP7	8.95741
CAPN5	8.95441
ALPL	8.94962
PROX1	8.93193
APOC1	8.91108
FANCA	8.89635
TGFBI	8.88113
ERBB3	8.87836
PAPPA	8.87758
SLC11A1	8.87671
SDCCAG8	8.87082
COL4A1	8.87049
BBS5	8.86372
MMP3	8.86171
PC	8.86151
MUTYH	8.85359
BBS12	8.83939
NFKBIA	8.83476
FANCM	8.83233
SORBS1	8.83051
TGIF1	8.82541
RPS6KB1	8.80647
SLC30A10	8.80056
NOS1	8.78206
DNMT1	8.77868
IL12B	8.76902
NEFL	8.76256
WDPCP	8.76005
ALDOB	8.74916
CTH	8.74476
HTT	8.73406
LGR5	8.734
BSND	8.72779
CARS1	8.72622
CUBN	8.72015
F8	8.71496
ABCA4	8.7117
ABCG8	8.71053
JUN	8.69597
METTL8	8.68878
SLC12A1	8.68453
ABCG5	8.66797
FABP3	8.66724
PGF	8.663
APOM	8.66216
STAT4	8.6551
LMF1	8.65384
BBS9	8.62273
KCNJ1	8.61715
FANCG	8.60409
ELANE	8.60262
NR1H3	8.6003
ESR2	8.59796
CLPS	8.5938
GJA1	8.58997
OPRM1	8.5842
BBS4	8.58134
CEBPA	8.57966
NR1H4	8.57515
CASP9	8.56415
ITGB3	8.56309
REG1A	8.54804
GPX4	8.53402
RAD50	8.53142
SHH	8.5161
CEP290	8.50859
CYP2R1	8.50743
CX3CR1	8.50301
HKDC1	8.50138
CSN2	8.49725
MT2A	8.49636
OFD1	8.49583
HERC2	8.47695
LDHA	8.47504
MKS1	8.47283
ERN1	8.46434
CSN1S1	8.46075
NTF3	8.45242
STYX	8.44933
RRM2B	8.44674
CHAT	8.43663
BMP7	8.43486
GAST	8.43335
GLA	8.42362
PEPD	8.42293
PRKCA	8.41534
OXT	8.40837
CA2	8.4034
CD63	8.40334
HESX1	8.37574
CREBBP	8.36972
BTC	8.35606
CFAP418	8.35585
ANGPT1	8.35463
PDGFB	8.34641
MKRN3	8.33295
BBS7	8.33133
RAD51C	8.3312
FUS	8.31216
MAPK10	8.30919
AHI1	8.29475
JAK2	8.29458
HLA-DPA1	8.28955
ADCY10	8.28904
CYP11B2	8.28739
PIK3C2A	8.28548
TTC8	8.28363
CYP24A1	8.27102
GPBAR1	8.24309
PYGL	8.24015
ATP6AP2	8.23209
PLA2G2A	8.23133
SLC25A42	8.23037
GATA3	8.21465
CD59	8.20958
LGALS3	8.20441
ALOX12	8.20295
TFAP2B	8.19256
MTR	8.18835
THBS1	8.18066
FGF8	8.18061
SNCA	8.18053
IFNA1	8.17471
PRKN	8.17115
IL5	8.17074
TNFAIP3	8.16833
NES	8.16572
TLR9	8.16078
CYP1A2	8.15996
PRKCD	8.15892
RAD51D	8.15497
FASLG	8.15216
SLC19A3	8.15054
CASP1	8.14839
KRAS	8.13786
ALOX5AP	8.1375
HSPA8	8.13528
GPR119	8.12177
PRKAG3	8.11063
SQSTM1	8.10288
IL1R1	8.09969
CDK5	8.0845
CYP27A1	8.08334
DMPK	8.07792
GTF2I	8.06274
BBIP1	8.06274
CD28	8.06231
SMAD3	8.05829
GSTP1	8.05249
SCG5	8.05156
CISH	8.05091
HBA2	8.04503
DUSP2	8.04206
MYC	8.03808
ADRA2B	8.03579
HLA-DMB	8.02078
DBP	8.02026
ARAP1	8.01486
SAG	8.01353
ICOS	8.01049
ACADM	8.00478
FMR1	7.99915
MMP1	7.98828
XBP1	7.98455
GYG1	7.9752
MSH2	7.97326
SLC2A9	7.96844
SOST	7.9534
ERCC1	7.94676
COQ9	7.94245
TGM2	7.93936
NPC1L1	7.93621
CLCNKA	7.93307
DGAT1	7.93198
IL7R	7.92969
MAPK3	7.91819
LMNB2	7.9181
CD163	7.91241
NTHL1	7.90806
LDLRAP1	7.89855
HSP90AA1	7.89042
FANCL	7.89035
OPA1	7.8823
CHGA	7.87395
IL4R	7.87388
PLG	7.85975
HTR2A	7.85573
ARG1	7.84749
TRB	7.84576
CHEK1	7.84557
RPE65	7.83859
BARD1	7.82885
SOX3	7.81985
FABP1	7.81962
IL22	7.81941
FANCD2	7.81838
ARHGAP4	7.80286
GPIHBP1	7.78919
MT-CO3	7.78796
MAGEL2	7.78718
TARDBP	7.77936
NCF1	7.77877
DGUOK	7.77793
ERCC4	7.7773
TAC1	7.77674
XRCC2	7.77574
DDC	7.77163
ICOSLG	7.77098
REPS1	7.76584
IRAK1	7.75947
STUB1	7.75701
BACE1	7.75629
FGFR2	7.74725
CALM3	7.7401
CHI3L1	7.73153
SLC46A1	7.73031
SOAT1	7.70697
PKHD1	7.70642
LPXN	7.70525
ACTB	7.70075
TMEM70	7.68785
NPAP1	7.6847
BMP4	7.68054
PSEN1	7.6755
FURIN	7.67119
SPRED1	7.67
NOTCH1	7.65851
AGTR2	7.63562
SLC9A3	7.62644
CXCR3	7.62438
CCL3	7.61673
STX1A	7.61283
CNR2	7.61282
MT-ND4L	7.60746
PRF1	7.59659
SCT	7.58353
ATG7	7.58291
PPY	7.57908
LARS2	7.57721
SLC6A4	7.56573
TREM2	7.55878
TNFSF10	7.55585
CRYAA	7.55278
MPV17	7.55183
PKM	7.55117
APOD	7.5478
SUOX	7.547
ESRRA	7.54628
MTRR	7.54201
MLN	7.52324
HMGA2	7.5221
GCLC	7.51502
TLR3	7.50518
ANPEP	7.50168
GOT2	7.49589
DDAH2	7.48879
NKX6-1	7.48096
C4A	7.47984
MSTN	7.47959
ULK1	7.473
FCGR3B	7.46933
SLC37A4	7.46839
UGT1A1	7.46355
IFT172	7.44926
LZTFL1	7.44926
ACSL1	7.44385
PTGIS	7.44367
ZDHHC24	7.44345
FANCE	7.43202
FANCF	7.43202
TIMP2	7.42985
KLF14	7.42686
FST	7.4137
CD79A	7.41153
GDNF	7.40372
DUSP9	7.39891
BACH2	7.39597
MT-CYB	7.39529
BECN1	7.39256
FN1	7.38192
PF4	7.37888
FOXP2	7.37582
DMD	7.37046
LRP2	7.368
AIP	7.36705
DNA2	7.36188
PTGS1	7.36175
NSD1	7.35715
COL2A1	7.35499
C10orf67	7.35207
GCDH	7.35162
CDKN1B	7.34669
APOH	7.34512
CEP19	7.33702
TFAP2A	7.33111
FANCI	7.33039
HSPB1	7.33028
TGFBR1	7.325
OXA1L	7.32353
CYBB	7.31892
UTS2R	7.31779
CNTF	7.31714
DLG4	7.30911
MAF	7.30529
ALOX5	7.29905
DGKB	7.28896
PRNP	7.28769
PRKAR1A	7.2854
TIMP3	7.2813
MB	7.27731
PTHLH	7.27136
PDHA1	7.2696
BCL2L1	7.26049
SLC27A1	7.2581
GCH1	7.25678
MAOB	7.25373
SULT1A3	7.24979
VDAC1	7.24913
FBP1	7.24628
MIP	7.24589
HLA-DRA	7.2449
TFRC	7.24071
ANK1	7.23715
NRAS	7.22977
NAGA	7.22431
NOS1AP	7.22375
SIX3	7.21821
RAC1	7.21245
ATP7B	7.20561
THBS2	7.20419
VPS13B	7.19589
IL21R	7.19548
SLX4	7.19466
LOX	7.18947
SOS1	7.18941
GFPT2	7.18463
CDH1	7.18022
MT-ND2	7.17081
STEAP4	7.17047
MST1	7.16726
SCNN1B	7.16369
MSBP1	7.16351
KCNH2	7.14983
RUNX1	7.14976
CSF3	7.14871
PCCA	7.14861
IL15	7.14847
IL2RB	7.13436
FFAR1	7.13275
FOLR1	7.13098
BCS1L	7.1271
NOD2	7.12692
CYP2C19	7.12421
ITGA2B	7.12189
CRH	7.11894
RBBP8	7.11713
DHFR	7.11623
THY1	7.10459
BDKRB2	7.09847
TTPA	7.0944
ADD1	7.09385
TGFB2	7.09083
F9	7.08725
NR0B2	7.08068
FXYD2	7.08055
IL1RAP	7.07385
NOTCH3	7.07261
HLA-G	7.0723
SLC6A3	7.07092
SP1	7.06965
MMP8	7.06915
PLEK	7.06222
FTCD	7.04944
PRKAB2	7.04318
CSF2	7.03468
CD274	7.03066
STAP1	7.02589
KCNK16	7.02153
SORL1	7.0154
TNNT2	7.01097
PXDN	7.01014
CTSH	7.00385
SLC9A1	7.00124
DUSP1	6.99858
USH2A	6.99809
SERPINA6	6.99216
LCT	6.98243
AFG3L2	6.97928
CD68	6.97631
PSMD9	6.96422
CPQ	6.96187
FANCB	6.95014
IFT27	6.94889
PROP1	6.93822
NODAL	6.93751
RXRA	6.93725
C2CD4A	6.93693
ABCG2	6.93689
SREBF2	6.92238
SYP	6.91758
AFP	6.91227
SCO2	6.91185
KIT	6.91077
SLC19A1	6.90543
TMEM18	6.90239
MYO18A	6.90012
SNRPN	6.90004
FOXM1	6.89864
FADS2	6.89852
SUFU	6.89851
S100A8	6.89618
GJB2	6.89351
ADCYAP1	6.88331
SDC4	6.88172
C2CD4B	6.87115
MLH1	6.87004
USP8	6.8574
HDAC6	6.8545
IRF5	6.85389
ADCY3	6.8519
SIRT2	6.85178
ADORA1	6.85135
CREB3L3	6.85127
MERTK	6.84845
MBP	6.83958
SLC25A4	6.83024
ABCB1	6.82838
MICU1	6.82667
DLL1	6.82228
MOG	6.81895
PLCG1	6.80681
NEFH	6.80493
GHSR	6.80251
RPS27A	6.8018
ADAMTSL1	6.79295
PDPK1	6.78608
CASQ1	6.78507
SYN1	6.78297
MET	6.77667
AMPD1	6.7684
VIP	6.76638
TCF4	6.75989
AKR1B10	6.75922
TK2	6.7511
ALPP	6.74463
EXO1	6.74116
SPTAN1	6.73993
IL7	6.7393
ERBB2	6.73914
IFT74	6.73911
MT-ND3	6.73578
CD14	6.73307
CD226	6.73256
POLG2	6.72278
CARTPT	6.71286
XYLT1	6.71185
HRC	6.70171
PDGFRA	6.69703
RAD51	6.6963
IGFBP4	6.69536
LAMP1	6.69445
CD8A	6.69109
HNF4G	6.68732
CDON	6.68715
C9orf72	6.68585
AQP9	6.67812
GLRX5	6.67521
MMAA	6.67274
MYO7A	6.67077
SIK2	6.66764
BMAL1	6.66499
HAGH	6.66453
PECAM1	6.65741
FGA	6.65257
SDHA	6.65103
XRCC4	6.64817
KITLG	6.64666
WNK1	6.64392
POLR3A	6.64337
CD44	6.63498
TRPV1	6.6242
PEX10	6.61411
TNFRSF25	6.61389
KCNJ15	6.61282
SUCLA2	6.60749
CD34	6.6064
FGFR3	6.60294
BCL11A	6.60155
GCLM	6.60043
HSPA1B	6.60028
CDIPT	6.59983
CXCL9	6.59222
PTK2B	6.59008
ATP5MK	6.58877
SLC47A1	6.58873
AIFM1	6.58419
NDUFAF4	6.58316
XRCC1	6.58036
AGRP	6.57829
ACAN	6.57647
ADA2	6.57393
REG3A	6.57222
PCNA	6.56923
PROM1	6.56855
BAZ1B	6.5685
L1CAM	6.56832
P2RX7	6.56771
ADH1B	6.56722
GNPDA2	6.56658
SLC22A5	6.56298
HLA-DRB5	6.56196
DHCR7	6.56071
SDHD	6.55779
CSF1	6.55651
YWHAQ	6.5514
SPG7	6.55137
CXCL1	6.55076
ZIC2	6.55043
RPGR	6.54914
CERKL	6.54551
CAPN3	6.54205
SLC29A1	6.54054
MAP2	6.53688
NUCB2	6.5347
ACLY	6.52076
AQP5	6.51922
NAT2	6.51776
PRRC2A	6.51031
TLR7	6.5098
CRY2	6.50408
GP1BA	6.49957
PTPRF	6.49137
STAT2	6.48965
ETFA	6.48397
PLAUR	6.48059
EGR1	6.47862
PDGFRB	6.47444
HSP90AB1	6.47076
OPTN	6.46984
IL23R	6.46633
LGALS1	6.46343
SMN2	6.46319
HLA-DQA2	6.46138
ABCC9	6.46077
NDN	6.46044
SACS	6.45687
GRIN2B	6.453
FH	6.44274
TRMU	6.43701
SMAD2	6.43514
SMARCA4	6.43283
PTGDS	6.43074
HNRNPA1	6.42751
GPX7	6.42637
COQ5	6.42513
PTPRD	6.42291
PSMB9	6.42169
AHR	6.41675
KCNJ6	6.4142
CCR2	6.41333
PASK	6.41317
TFEB	6.41275
IL12A	6.41239
VHL	6.4101
GPX2	6.40416
ATG5	6.3998
PRTN3	6.39635
CDH23	6.39369
ATXN3	6.39224
NTRK1	6.39096
ARSB	6.38941
EPHX2	6.3894
AMACR	6.38925
KSR2	6.38541
GPX5	6.38522
GPX6	6.38522
CSNK2A2	6.38122
SKIC2	6.37719
INHBA	6.37176
SNAP23	6.36982
PRKCG	6.36808
CNBP	6.365
SMN1	6.36425
DCX	6.35693
CKM	6.35229
PIK3C3	6.35207
TPK1	6.34983
DHDDS	6.34909
CTSF	6.34685
MYD88	6.34423
POLR2D	6.34144
DKK1	6.33854
SPARC	6.33614
SAR1B	6.3348
CYP1A1	6.32998
PCNT	6.32794
PLCD1	6.32668
MTCH2	6.32518
S100A9	6.31474
TRPM6	6.30951
SAA1	6.30878
CCKAR	6.30684
POU1F1	6.29416
G6PC3	6.2931
ETHE1	6.29077
TSPO	6.28867
UCHL1	6.27831
RYR1	6.27649
CD86	6.27585
MAFB	6.27451
OGG1	6.27313
MFN1	6.27269
RTEL1	6.27009
GRIA1	6.26241
UBE2E2	6.25694
KCNA3	6.25653
KIR3DL1	6.24681
POSTN	6.2462
GATA2	6.2446
CX3CL1	6.24444
COQ4	6.24284
GAS6	6.23336
UROD	6.23316
ETFDH	6.23304
ADAR	6.23256
CXCR5	6.23134
DICER1	6.2245
HAVCR2	6.22364
FN3K	6.20867
CELA3B	6.20822
TULP1	6.20817
HPX	6.20723
COQ8A	6.20695
TCF3	6.20681
PRKCSH	6.20254
PSEN2	6.20217
PROC	6.19587
CD2	6.19262
IL1RAPL2	6.19205
LZTR1	6.18933
GDAP1	6.18742
KHK	6.18489
ADAMTS13	6.18486
ITGB2	6.18112
XYLT2	6.17886
BCKDK	6.1779
ERBB4	6.17659
PXDNL	6.17516
RB1	6.16666
DISP1	6.16519
MAT1A	6.16456
SIRT6	6.16426
KCNMA1	6.1633
HMGCL	6.16289
PSMA6	6.15384
SMARCB1	6.15211
KCNJ10	6.15137
LEPROT	6.1513
BEST1	6.14914
SAMHD1	6.13689
PIK3R5	6.13517
CELF1	6.13288
CKB	6.12577
PTRH2	6.1254
TBL2	6.12108
AMH	6.11993
ZMIZ1	6.11106
PLAU	6.1096
ADCY1	6.10269
SLC1A3	6.09852
CCND1	6.09818
HEXB	6.09114
SLC26A6	6.08328
LHX3	6.08118
GAMT	6.08084
P2RY12	6.0806
NF2	6.07549
MVK	6.07418
LAMP2	6.06992
TSC1	6.06971
FGF19	6.06687
GALK1	6.06242
QDPR	6.05872
ELAC2	6.05854
PDSS1	6.0552
COX15	6.05502
TRPV4	6.05355
GRB14	6.05109
ATIC	6.04815
MLYCD	6.04668
CYB5R4	6.04489
IARS2	6.04332
ENO2	6.04306
LGALS4	6.04105
MIOX	6.03966
COL3A1	6.03779
KLK3	6.03443
COX10	6.03416
OGA	6.03114
LHX4	6.02843
CPB2	6.02682
NOX1	6.02516
BCL7B	6.01375
ARHGEF11	6.01156
SLC4A1	6.00818
GALNT2	6.00575
HMG20A	6.00462
ACAD8	6.00209
CIITA	5.99906
COX5A	5.99505
MYOD1	5.99457
VPS33B	5.99287
COL1A1	5.99131
CPA1	5.98604
FFAR4	5.98437
SERPINB2	5.98041
IL33	5.98022
INTS11	5.97712
TNFRSF13B	5.97572
ANGPTL2	5.97234
CD19	5.96915
A2M	5.96888
PRKDC	5.96658
HPRT1	5.96315
CORIN	5.96188
C1QTNF3	5.95965
SLC16A13	5.9581
KCNN4	5.95564
FLVCR1	5.95466
AMPD3	5.95305
LPIN2	5.95141
NFAT5	5.95008
TTN	5.94792
MAP3K5	5.94365
NDUFV2	5.94067
RBP3	5.93626
MSR1	5.93321
FLNB	5.9326
MAP2K2	5.93224
DAB1	5.92994
ATR	5.92904
INSIG2	5.91578
NDUFAF5	5.91444
SELENOS	5.91427
RXRG	5.9115
INPP5E	5.90922
LRP1	5.90772
TMEM67	5.90699
IDH2	5.906
SLC2A5	5.9058
RHOA	5.90323
ESM1	5.9023
CMA1	5.90165
CAV3	5.89993
DARS2	5.8852
APRT	5.87946
AQP3	5.87601
TNFSF12	5.87593
ALK	5.87293
GOSR2	5.86603
APLNR	5.86602
DNAJB1	5.86212
NDUFS2	5.8571
LRG1	5.85353
FOXRED1	5.85094
IFT88	5.84898
PRPF8	5.84776
RYR2	5.84352
NAA10	5.84325
NAGS	5.84169
MRGPRX1	5.84029
FLNA	5.83815
EPCAM	5.83686
TNRC6A	5.83637
CPS1	5.83548
VTI1B	5.83539
ABCC6	5.83345
HDAC3	5.8304
CYP2J2	5.82172
GATM	5.82119
ATP2A2	5.8166
SYNE1	5.81319
ETV6	5.81058
VTN	5.80822
PMS2	5.80635
FOXH1	5.80524
ACADVL	5.80201
OSM	5.80076
TBX21	5.79772
PCDH15	5.79535
RHEB	5.79506
OCRL	5.79347
COL11A2	5.7924
EPHX1	5.79134
RET	5.78968
DDIT3	5.78852
BTD	5.78762
THRB	5.78584
SERPINF2	5.78134
SLC13A5	5.77776
LRAT	5.77664
CUL3	5.76796
NPY2R	5.76659
HGSNAT	5.76522
MOCS1	5.76498
DEFB1	5.75849
NEU1	5.75581
IGFBP5	5.75555
C1QTNF9	5.75442
YAP1	5.75382
GAA	5.74312
ATXN1	5.74285
ATXN3L	5.74285
LRRK2	5.73715
SETX	5.73554
S100A12	5.72741
ITGB1	5.72266
ACAT1	5.71682
REEP6	5.71334
PCARE	5.71221
TOMM20	5.7112
UCN3	5.7086
GANAB	5.70678
ALX4	5.70308
AP3S2	5.70261
KLK1	5.70184
NDUFS1	5.69949
CANX	5.69696
CHKB	5.69473
NDUFAF2	5.69277
DDOST	5.69168
IMPDH1	5.69165
FRMD3	5.69067
CXCL5	5.6885
APTX	5.68823
AQP1	5.68344
GPT2	5.68303
IL23A	5.67847
FKBP6	5.67603
SBDS	5.67398
BTNL2	5.65943
TYMS	5.65295
HPSE	5.65092
PHKA1	5.64961
POMGNT1	5.646
NRG1	5.64536
FIS1	5.6431
LBR	5.64067
TANGO2	5.63647
FCGR2A	5.63156
ROBO1	5.62751
ABCB4	5.62726
OXTR	5.62524
BAG3	5.62508
GFM2	5.6202
ARSA	5.61971
ABCB7	5.61789
ATXN10	5.61788
CALR	5.61764
HAVCR1	5.61603
ZFAND3	5.61378
OCA2	5.61303
MT1A	5.6112
PALLD	5.61111
GAS1	5.61076
NRG4	5.61048
ACAD9	5.60919
AGBL5	5.60457
PRKACB	5.60374
CAST	5.60135
TP53INP2	5.60036
HADHA	5.59591
ITGAL	5.59348
NDUFS7	5.59185
SLC6A8	5.58771
CLIP2	5.58193
MSTO1	5.58043
TRIM21	5.58039
ANXA1	5.577
RNASEH2C	5.57474
GBE1	5.57126
SLC25A38	5.56533
KLF2	5.55765
MPZ	5.55762
MITF	5.54627
GALT	5.5459
SLC1A2	5.54247
KIF5A	5.53818
SCN10A	5.53649
GABARAPL1	5.53198
APOO	5.52984
NT5E	5.52939
GRB10	5.52812
PRKACG	5.52378
GALNS	5.52084
IDH3B	5.52046
GJB1	5.51465
PEX7	5.50514
CD80	5.4911
RDH12	5.4895
LRPPRC	5.48898
MYH3	5.48891
FUZ	5.48886
NDUFV1	5.48581
PITX2	5.48134
SELENOP	5.48116
SCAPER	5.47589
CA6	5.47443
TNFRSF10A	5.47311
AGL	5.46737
ABCD1	5.46557
FOXC1	5.46363
HSPG2	5.46246
ALDH7A1	5.46053
SFRP4	5.45896
EDNRB	5.45757
SPTBN2	5.45505
IFNB1	5.45064
DCN	5.4473
IL5RA	5.44564
SMPD1	5.44479
CXCL16	5.4418
SARS2	5.43567
NPHP3	5.43232
GLUL	5.43008
MCF2L2	5.43003
KCNJ2	5.42693
DNAJC30	5.42634
SCNN1A	5.42621
BCKDHB	5.42346
CTNS	5.42343
PMP22	5.42233
CARS2	5.42099
PI4KA	5.41933
SERPINA3	5.41889
PAX3	5.41809
GNRH1	5.41716
CRIPTO	5.40922
MS4A2	5.40286
LIG1	5.39812
PHOX2B	5.39117
PRSS2	5.39083
COQ7	5.387
FLCN	5.38677
SLC11A2	5.37921
AQP4	5.37911
NBN	5.3717
CALML3	5.36957
GNAI1	5.36909
TRAF6	5.368
ACTG1	5.36774
FOXP1	5.36582
GPHN	5.36391
IL9	5.3608
PGM3	5.3518
RETNLB	5.35016
RMI1	5.35003
TIMM8A	5.34827
TNNI3	5.34257
MTPAP	5.34147
CXCR4	5.33929
RNASEH2B	5.33764
ZBED3	5.33659
WNK4	5.33655
MAP1LC3B	5.33074
DCXR	5.32872
MYH14	5.32639
PHKA2	5.32433
UBQLN2	5.31906
DNASE1	5.31811
HEXA	5.31572
GABARAPL2	5.31452
VPS35	5.31452
GPX8	5.31407
IRAK4	5.31347
HMBS	5.31339
C11orf65	5.3124
DGAT2	5.3116
TSTD1	5.31036
PLIN2	5.30607
IL1RL1	5.30607
MAP1B	5.30083
ARHGAP1	5.30016
FGF1	5.29748
AMT	5.29526
EZH2	5.29314
PRPF6	5.29116
HYAL1	5.2909
PSAP	5.29053
TOM1	5.2858
NUDT1	5.28574
WWOX	5.28506
FKRP	5.28248
NDUFA8	5.28246
NDUFA9	5.28246
ANXA2	5.28174
DDX41	5.28166
CCN4	5.28133
PHGDH	5.27941
TCF7	5.27692
PYGB	5.27601
CALML5	5.27547
CALML4	5.27547
CALML6	5.27547
MOCS2	5.26745
IL37	5.26725
RAD52	5.26616
EIF4H	5.26372
RNF43	5.26279
PEX1	5.25307
ELP1	5.25183
PEX6	5.25178
ZBTB20	5.2516
SHOC2	5.25159
USP7	5.25137
SLC18A2	5.25043
NLRP1	5.248
IRF7	5.24466
RNASEH2A	5.24354
TGFB3	5.24212
ABCB11	5.24165
KLF1	5.24021
OXCT1	5.23969
EYS	5.23672
ADSL	5.23379
RTL1	5.23244
BANK1	5.22912
FOXA1	5.22419
LTB	5.2235
IL21	5.2159
IDS	5.21562
NDUFB11	5.212
CCR7	5.21075
NGFR	5.20292
PDHX	5.20139
SLC4A4	5.20047
CPT1B	5.19575
PPP2R2B	5.19505
NR5A1	5.19325
GALC	5.19245
PIEZO1	5.19111
PGK1	5.189
CCL21	5.18694
DBH	5.18373
BAMBI	5.17678
SLCO1B3	5.17331
CD22	5.17171
COL4A2	5.16267
DNASE2	5.16196
RNASEH1	5.15543
TBP	5.1547
SFTPD	5.1537
AKT3	5.15346
MT-ATP8	5.15289
CAPN1	5.15027
EMD	5.14742
ASS1	5.14494
SOX9	5.14381
NR5A2	5.14295
MUS81	5.14037
SLC25A32	5.13655
MAD2L2	5.13444
CENPX	5.13444
HTRA1	5.13303
TP53BP1	5.12944
SLC2A12	5.12775
CYLD	5.12511
MYO6	5.11731
NDUFAF6	5.1165
TSPAN7	5.11374
PRICKLE1	5.11309
FAAH	5.11211
EXT1	5.11209
HMGCS2	5.11025
SCLT1	5.1101
STAR	5.10929
CDK2	5.10762
ARMC9	5.10368
ALAS2	5.10208
PDE6B	5.10148
TLR8	5.10118
IRS4	5.10098
LMBRD1	5.09496
COQ6	5.09349
COQ8B	5.09349
SLC25A12	5.0931
KCNA2	5.09216
MGP	5.09113
NDUFS8	5.08735
HADHB	5.08349
SEMA4D	5.07754
SFRP5	5.07338
NDUFA6	5.0731
ACADSB	5.07219
CCL4	5.07171
TPP1	5.07023
CBL	5.06875
ATP6V0A2	5.06628
TNFSF13B	5.0661
ZNF408	5.06047
KARS1	5.05682
GTF2IRD2	5.05366
VPS37D	5.05366
IL18BP	5.04545
AVPR1A	5.04399
SERPINB7	5.03807
CRTC2	5.03793
FBP2	5.03776
RECK	5.03107
GSN	5.0292
ACVRL1	5.02741
RBFOX3	5.02737
CRX	5.02598
UBR1	5.02358
GNAI2	5.02348
KCTD15	5.02219
ATP2A1	5.01951
MEFV	5.01752
BMPR2	5.01668
ATRIP	5.01591
IMPG2	5.01411
AARS1	5.01343
TSC22D1	5.01179
CTBP1	5.0082
CYP11A1	5.00787
POU5F1	5.00627
ASPA	5.00558
CDH2	5.0026
ANGPTL6	4.99962
TRNT1	4.99958
NKX2-5	4.99538
MRPS7	4.99531
ACSS2	4.9933
CDK6	4.98987
MEF2C	4.98782
TMEM119	4.98774
ALAD	4.98713
PRPF31	4.98458
NPC2	4.98384
CA4	4.98032
POU3F4	4.97984
FUCA1	4.97876
RDH5	4.97695
LIG4	4.97455
METRNL	4.97325
MTM1	4.96852
HLCS	4.96792
CLTRN	4.96729
SMO	4.96709
POLGARF	4.96278
SNX14	4.96152
MARCHF6	4.95782
UBE3A	4.95418
NDUFC2	4.95413
SLC2A10	4.95291
RELA	4.95203
POR	4.94211
NDUFA1	4.94197
NAXD	4.93911
HTR2C	4.93787
AUH	4.93758
HS6ST1	4.93244
CC2D2A	4.93048
USP1	4.92894
TMPO	4.92844
TUB	4.92547
KLF4	4.92303
CPB1	4.92146
SLC39A7	4.91647
MASP2	4.91456
COG4	4.90747
PEX26	4.90274
AXL	4.90261
CLN3	4.90062
CRB1	4.89765
PRKG1	4.89536
ERCC2	4.89436
PCYT1A	4.89435
ZNF513	4.88813
TBX4	4.88768
CXCL13	4.88582
HBEGF	4.88335
SPI1	4.88327
KCNJ8	4.88194
PCCB	4.88019
NDUFA11	4.88006
DKC1	4.87459
KCTD1	4.87239
CHIT1	4.86926
FNIP1	4.86501
POGLUT1	4.86408
IL36A	4.86011
SLC25A20	4.85906
CTSK	4.85472
CKMT1B	4.85265
IFT140	4.85242
SEL1L	4.84995
SPATA7	4.84913
KIF11	4.84845
STIL	4.84319
DRD4	4.84139
PHF21A	4.83962
TEK	4.8393
DST	4.83906
SLC5A10	4.83875
MYH7	4.83532
LAMA2	4.83368
CDH13	4.83259
MX1	4.82966
EIF2S1	4.8294
ACY1	4.82328
DNMT3A	4.82246
PNPO	4.82213
COX4I1	4.81905
VANGL1	4.8148
RUNX2	4.8135
ACSF3	4.81091
EPOR	4.8106
DCD	4.80928
CLRN1	4.80914
GATA1	4.80798
CLDN16	4.80695
IL25	4.80595
NRXN1	4.80532
KCNK2	4.80397
PDK2	4.80302
B3GALT6	4.80198
FAM161A	4.80182
NHLRC1	4.79769
AXIN2	4.79416
NNT	4.79162
TIMM44	4.79074
NDUFB9	4.78595
NDUFB10	4.78595
NDUFAF1	4.78595
NDUFAF3	4.78595
ENO1	4.78427
LIMK1	4.78353
NUAK2	4.78241
RFWD3	4.78023
YEATS2	4.77892
UBE2T	4.77488
NSD2	4.77399
PAX5	4.77159
ETS1	4.77035
SKAP2	4.76978
MMAB	4.76913
MTRFR	4.76512
SCN5A	4.7636
AGK	4.76292
EDA	4.76097
MFF	4.75245
SUCLG1	4.75227
ATP1A1	4.7497
CENPS	4.74368
LIAS	4.74364
KCNK4	4.74321
MDM2	4.73531
SPTLC1	4.73507
MTO1	4.73457
CYP2C8	4.7317
XPA	4.72928
TMLHE	4.72918
UROC1	4.72918
SLC25A46	4.72853
ACTC1	4.72744
RASGRP1	4.72567
TPM1	4.72364
CHST14	4.72311
REST	4.72279
KRT7	4.72166
SLC22A12	4.71877
ABHD12	4.71828
GPC3	4.71706
ARMS2	4.71386
SSB	4.71176
PDE6A	4.70926
GARS1	4.70342
SCO1	4.70336
KAT6B	4.70279
AHDC1	4.70279
CCDC28B	4.69689
BIRC5	4.69546
MIPEP	4.69481
CDH5	4.69264
MLNR	4.69223
TRAP1	4.6918
MASP1	4.6915
RFC2	4.68943
GTF2IRD1	4.68943
BUD23	4.68943
METTL27	4.68943
TMEM270	4.68943
CGA	4.68722
RAPGEF2	4.68482
STARD7	4.68482
SAMD12	4.68482
DHTKD1	4.68371
[truncated: 1,112 more rows]

## Sheet: #GeneCards-SearchResults
Gene Symbol	Description	Category	Uniprot ID	Gifts	GC Id	Relevance score	GeneCards Link
ABCC8	ATP Binding Cassette Subfamily C Member 8	Protein Coding	Q09428	59	GC11M017392	146.644	https://www.genecards.org/cgi-bin/carddisp.pl?gene=ABCC8
GCK	Glucokinase	Protein Coding	P35557	62	GC07M045433	141.992	https://www.genecards.org/cgi-bin/carddisp.pl?gene=GCK
INS	Insulin	Protein Coding	P01308	60	GC11M002159	135.356	https://www.genecards.org/cgi-bin/carddisp.pl?gene=INS
HNF1A	HNF1 Homeobox A	Protein Coding	P20823	59	GC12P120978	133.087	https://www.genecards.org/cgi-bin/carddisp.pl?gene=HNF1A
KCNJ11	Potassium Inwardly Rectifying Channel Subfamily J Member 11	Protein Coding	Q14654	59	GC11M017988	123.558	https://www.genecards.org/cgi-bin/carddisp.pl?gene=KCNJ11
HNF4A	Hepatocyte Nuclear Factor 4 Alpha	Protein Coding	P41235	63	GC20P044355	108.453	https://www.genecards.org/cgi-bin/carddisp.pl?gene=HNF4A
WFS1	Wolframin ER Transmembrane Glycoprotein	Protein Coding	O76024	58	GC04P006269	104.751	https://www.genecards.org/cgi-bin/carddisp.pl?gene=WFS1
INSR	Insulin Receptor	Protein Coding	P06213	67	GC19M007112	95.748	https://www.genecards.org/cgi-bin/carddisp.pl?gene=INSR
HNF1B	HNF1 Homeobox B	Protein Coding	P35680	56	GC17M037686	95.6859	https://www.genecards.org/cgi-bin/carddisp.pl?gene=HNF1B
PDX1	Pancreatic And Duodenal Homeobox 1	Protein Coding	P52945	58	GC13P027931	79.1144	https://www.genecards.org/cgi-bin/carddisp.pl?gene=PDX1
AVPR2	Arginine Vasopressin Receptor 2	Protein Coding	P30518	59	GC0XP153902	76.5799	https://www.genecards.org/cgi-bin/carddisp.pl?gene=AVPR2
NEUROD1	Neuronal Differentiation 1	Protein Coding	Q13562	56	GC02M181673	71.3968	https://www.genecards.org/cgi-bin/carddisp.pl?gene=NEUROD1
PAX4	Paired Box 4	Protein Coding	O43316	53	GC07M127610	69.6768	https://www.genecards.org/cgi-bin/carddisp.pl?gene=PAX4
PPARG	Peroxisome Proliferator Activated Receptor Gamma	Protein Coding	P37231	66	GC03P012287	67.1369	https://www.genecards.org/cgi-bin/carddisp.pl?gene=PPARG
AQP2	Aquaporin 2	Protein Coding	P41181	60	GC12P049950	66.5925	https://www.genecards.org/cgi-bin/carddisp.pl?gene=AQP2
ACE	Angiotensin I Converting Enzyme	Protein Coding	P12821	64	GC17P063477	65.7675	https://www.genecards.org/cgi-bin/carddisp.pl?gene=ACE
AVP	Arginine Vasopressin	Protein Coding	P01185	58	GC20M003082	63.3841	https://www.genecards.org/cgi-bin/carddisp.pl?gene=AVP
INS-IGF2	INS-IGF2 Readthrough	Protein Coding	F8WCM5	37	GC11M012584	63.245	https://www.genecards.org/cgi-bin/carddisp.pl?gene=INS-IGF2
AKT2	AKT Serine/Threonine Kinase 2	Protein Coding	P31751	67	GC19M040230	61.5784	https://www.genecards.org/cgi-bin/carddisp.pl?gene=AKT2
GLIS3	GLIS Family Zinc Finger 3	Protein Coding	Q8NEA6	50	GC09M003816	61.2253	https://www.genecards.org/cgi-bin/carddisp.pl?gene=GLIS3
KLF11	KLF Transcription Factor 11	Protein Coding	O14901	50	GC02P010291	59.7185	https://www.genecards.org/cgi-bin/carddisp.pl?gene=KLF11
FOXP3	Forkhead Box P3	Protein Coding	Q9BZS1	60	GC0XM049250	59.6371	https://www.genecards.org/cgi-bin/carddisp.pl?gene=FOXP3
SLC2A2	Solute Carrier Family 2 Member 2	Protein Coding	P11168	63	GC03M170996	58.5451	https://www.genecards.org/cgi-bin/carddisp.pl?gene=SLC2A2
IL6	Interleukin 6	Protein Coding	P05231	64	GC07P022725	57.2667	https://www.genecards.org/cgi-bin/carddisp.pl?gene=IL6
IRS1	Insulin Receptor Substrate 1	Protein Coding	P35568	61	GC02M226731	56.1055	https://www.genecards.org/cgi-bin/carddisp.pl?gene=IRS1
ENPP1	Ectonucleotide Pyrophosphatase/Phosphodiesterase 1	Protein Coding	P22413	63	GC06P131808	54.9364	https://www.genecards.org/cgi-bin/carddisp.pl?gene=ENPP1
TCF7L2	Transcription Factor 7 Like 2	Protein Coding	Q9NQB0	59	GC10P112950	54.6686	https://www.genecards.org/cgi-bin/carddisp.pl?gene=TCF7L2
BLK	BLK Proto-Oncogene, Src Family Tyrosine Kinase	Protein Coding	P51451	62	GC08P011486	51.8181	https://www.genecards.org/cgi-bin/carddisp.pl?gene=BLK
HFE	Homeostatic Iron Regulator	Protein Coding	Q30201	58	GC06P026087	49.1046	https://www.genecards.org/cgi-bin/carddisp.pl?gene=HFE
CTLA4	Cytotoxic T-Lymphocyte Associated Protein 4	Protein Coding	P16410	61	GC02P204076	48.9858	https://www.genecards.org/cgi-bin/carddisp.pl?gene=CTLA4
EIF2AK3	Eukaryotic Translation Initiation Factor 2 Alpha Kinase 3	Protein Coding	Q9NZJ5	63	GC02M088556	48.9584	https://www.genecards.org/cgi-bin/carddisp.pl?gene=EIF2AK3
LIPC	Lipase C, Hepatic Type	Protein Coding	P11150	59	GC15P058410	48.5671	https://www.genecards.org/cgi-bin/carddisp.pl?gene=LIPC
LMNA	Lamin A/C	Protein Coding	P02545	62	GC01P156082	47.257	https://www.genecards.org/cgi-bin/carddisp.pl?gene=LMNA
SLC30A8	Solute Carrier Family 30 Member 8	Protein Coding	Q8IWU4	54	GC08P116950	47.0489	https://www.genecards.org/cgi-bin/carddisp.pl?gene=SLC30A8
CDKAL1	CDK5 Regulatory Subunit Associated Protein 1 Like 1	Protein Coding	Q5VV42	52	GC06P020534	46.1495	https://www.genecards.org/cgi-bin/carddisp.pl?gene=CDKAL1
TFR2	Transferrin Receptor 2	Protein Coding	Q9UP52	58	GC07M100620	46.1189	https://www.genecards.org/cgi-bin/carddisp.pl?gene=TFR2
ZFP57	ZFP57 Zinc Finger Protein	Protein Coding	Q9NU63	51	GC06M029672	45.7535	https://www.genecards.org/cgi-bin/carddisp.pl?gene=ZFP57
RETN	Resistin	Protein Coding	Q9HD89	55	GC19P007669	45.0162	https://www.genecards.org/cgi-bin/carddisp.pl?gene=RETN
IER3IP1	Immediate Early Response 3 Interacting Protein 1	Protein Coding	Q9Y5U9	48	GC18M047152	44.8054	https://www.genecards.org/cgi-bin/carddisp.pl?gene=IER3IP1
CEL	Carboxyl Ester Lipase	Protein Coding	P19835	57	GC09P133061	42.6283	https://www.genecards.org/cgi-bin/carddisp.pl?gene=CEL
ADIPOQ	Adiponectin, C1Q And Collagen Domain Containing	Protein Coding	Q15848	59	GC03P186842	42.5318	https://www.genecards.org/cgi-bin/carddisp.pl?gene=ADIPOQ
SLC19A2	Solute Carrier Family 19 Member 2	Protein Coding	O60779	58	GC01M169463	42.3324	https://www.genecards.org/cgi-bin/carddisp.pl?gene=SLC19A2
UCP2	Uncoupling Protein 2	Protein Coding	P55851	59	GC11M073974	42.2289	https://www.genecards.org/cgi-bin/carddisp.pl?gene=UCP2
TNF	Tumor Necrosis Factor	Protein Coding	P01375	65	GC06P144764	41.8545	https://www.genecards.org/cgi-bin/carddisp.pl?gene=TNF
IGF2BP2	Insulin Like Growth Factor 2 MRNA Binding Protein 2	Protein Coding	Q9Y6M1	58	GC03M185643	41.5836	https://www.genecards.org/cgi-bin/carddisp.pl?gene=IGF2BP2
PTPN22	Protein Tyrosine Phosphatase Non-Receptor Type 22	Protein Coding	Q9Y2R2	59	GC01M113813	41.2532	https://www.genecards.org/cgi-bin/carddisp.pl?gene=PTPN22
VEGFA	Vascular Endothelial Growth Factor A	Protein Coding	P15692	61	GC06P043770	41.2262	https://www.genecards.org/cgi-bin/carddisp.pl?gene=VEGFA
PTF1A	Pancreas Associated Transcription Factor 1a	Protein Coding	Q7RTS3	54	GC10P023194	40.8157	https://www.genecards.org/cgi-bin/carddisp.pl?gene=PTF1A
TBC1D4	TBC1 Domain Family Member 4	Protein Coding	O60343	56	GC13M075284	40.0413	https://www.genecards.org/cgi-bin/carddisp.pl?gene=TBC1D4
SLC2A4	Solute Carrier Family 2 Member 4	Protein Coding	P14672	60	GC17P121899	39.974	https://www.genecards.org/cgi-bin/carddisp.pl?gene=SLC2A4
PPP1R3A	Protein Phosphatase 1 Regulatory Subunit 3A	Protein Coding	Q16821	54	GC07M113876	39.8893	https://www.genecards.org/cgi-bin/carddisp.pl?gene=PPP1R3A
IRS2	Insulin Receptor Substrate 2	Protein Coding	Q9Y4H2	59	GC13M109752	39.6362	https://www.genecards.org/cgi-bin/carddisp.pl?gene=IRS2
TGFBR2	Transforming Growth Factor Beta Receptor 2	Protein Coding	P37173	65	GC03P030623	38.5829	https://www.genecards.org/cgi-bin/carddisp.pl?gene=TGFBR2
MTNR1B	Melatonin Receptor 1B	Protein Coding	P49286	58	GC11P092969	38.5468	https://www.genecards.org/cgi-bin/carddisp.pl?gene=MTNR1B
IL2RA	Interleukin 2 Receptor Subunit Alpha	Protein Coding	P01589	63	GC10M006010	38.4287	https://www.genecards.org/cgi-bin/carddisp.pl?gene=IL2RA
CAPN10	Calpain 10	Protein Coding	Q9HC96	53	GC02P240586	37.0254	https://www.genecards.org/cgi-bin/carddisp.pl?gene=CAPN10
GATA6	GATA Binding Protein 6	Protein Coding	Q92908	60	GC18P022169	35.7493	https://www.genecards.org/cgi-bin/carddisp.pl?gene=GATA6
C12orf43	Chromosome 12 Open Reading Frame 43	Protein Coding	Q96C57	42	GC12M121000	35.7122	https://www.genecards.org/cgi-bin/carddisp.pl?gene=C12orf43
RFX6	Regulatory Factor X6	Protein Coding	Q8HWS3	51	GC06P116877	35.2034	https://www.genecards.org/cgi-bin/carddisp.pl?gene=RFX6
WRN	WRN RecQ Like Helicase	Protein Coding	Q14191	60	GC08P031033	34.7074	https://www.genecards.org/cgi-bin/carddisp.pl?gene=WRN
PTPN1	Protein Tyrosine Phosphatase Non-Receptor Type 1	Protein Coding	P18031	63	GC20P050510	34.6249	https://www.genecards.org/cgi-bin/carddisp.pl?gene=PTPN1
PON1	Paraoxonase 1	Protein Coding	P27169	60	GC07M095297	34.2847	https://www.genecards.org/cgi-bin/carddisp.pl?gene=PON1
RBPJ	Recombination Signal Binding Protein For Immunoglobulin Kappa J Region	Protein Coding	Q06330	59	GC04P026105	33.4582	https://www.genecards.org/cgi-bin/carddisp.pl?gene=RBPJ
APPL1	Adaptor Protein, Phosphotyrosine Interacting With PH Domain And Leucine Zipper 1	Protein Coding	Q9UKG1	56	GC03P057227	33.0326	https://www.genecards.org/cgi-bin/carddisp.pl?gene=APPL1
LEP	Leptin	Protein Coding	P41159	59	GC07P128241	32.6534	https://www.genecards.org/cgi-bin/carddisp.pl?gene=LEP
PLAGL1	PLAG1 Like Zinc Finger 1	Protein Coding	Q9UM63	55	GC06M143940	32.6388	https://www.genecards.org/cgi-bin/carddisp.pl?gene=PLAGL1
GCGR	Glucagon Receptor	Protein Coding	P47871	59	GC17P081804	32.6355	https://www.genecards.org/cgi-bin/carddisp.pl?gene=GCGR
MAPK8IP1	Mitogen-Activated Protein Kinase 8 Interacting Protein 1	Protein Coding	Q9UQF2	56	GC11P048024	31.7167	https://www.genecards.org/cgi-bin/carddisp.pl?gene=MAPK8IP1
CP	Ceruloplasmin	Protein Coding	P00450	61	GC03M149162	31.6495	https://www.genecards.org/cgi-bin/carddisp.pl?gene=CP
PLIN1	Perilipin 1	Protein Coding	O60240	60	GC15M089664	31.4844	https://www.genecards.org/cgi-bin/carddisp.pl?gene=PLIN1
NKX2-2	NK2 Homeobox 2	Protein Coding	O95096	54	GC20M021511	31.3785	https://www.genecards.org/cgi-bin/carddisp.pl?gene=NKX2-2
HLA-DQB1	Major Histocompatibility Complex, Class II, DQ Beta 1	Protein Coding	P01920	55	GC06M097169	31.3226	https://www.genecards.org/cgi-bin/carddisp.pl?gene=HLA-DQB1
NEUROG3	Neurogenin 3	Protein Coding	Q9Y4Z2	52	GC10M069571	31.0639	https://www.genecards.org/cgi-bin/carddisp.pl?gene=NEUROG3
APOE	Apolipoprotein E	Protein Coding	P02649	63	GC19P123244	30.9981	https://www.genecards.org/cgi-bin/carddisp.pl?gene=APOE
ALB	Albumin	Protein Coding	P02768	62	GC04P073397	30.8813	https://www.genecards.org/cgi-bin/carddisp.pl?gene=ALB
HMGA1	High Mobility Group AT-Hook 1	Protein Coding	P17096	59	GC06P144874	30.2406	https://www.genecards.org/cgi-bin/carddisp.pl?gene=HMGA1
SLC16A1	Solute Carrier Family 16 Member 1	Protein Coding	P53985	60	GC01M113114	29.7603	https://www.genecards.org/cgi-bin/carddisp.pl?gene=SLC16A1
RBPJL	Recombination Signal Binding Protein For Immunoglobulin Kappa J Region Like	Protein Coding	Q9UBG7	48	GC20P045306	29.1691	https://www.genecards.org/cgi-bin/carddisp.pl?gene=RBPJL
AGT	Angiotensinogen	Protein Coding	P01019	63	GC01M230690	29.0931	https://www.genecards.org/cgi-bin/carddisp.pl?gene=AGT
GPD2	Glycerol-3-Phosphate Dehydrogenase 2	Protein Coding	P43304	59	GC02P156408	28.9876	https://www.genecards.org/cgi-bin/carddisp.pl?gene=GPD2
HHEX	Hematopoietically Expressed Homeobox	Protein Coding	Q03014	53	GC10P092689	28.8338	https://www.genecards.org/cgi-bin/carddisp.pl?gene=HHEX
GCG	Glucagon	Protein Coding	P01275	55	GC02M162142	28.6501	https://www.genecards.org/cgi-bin/carddisp.pl?gene=GCG
SOD2	Superoxide Dismutase 2	Protein Coding	P04179	60	GC06M159669	28.5933	https://www.genecards.org/cgi-bin/carddisp.pl?gene=SOD2
APOB	Apolipoprotein B	Protein Coding	P04114	59	GC02M020956	28.477	https://www.genecards.org/cgi-bin/carddisp.pl?gene=APOB
AKR1B1	Aldo-Keto Reductase Family 1 Member B	Protein Coding	P15121	59	GC07M134442	28.3939	https://www.genecards.org/cgi-bin/carddisp.pl?gene=AKR1B1
STAT3	Signal Transducer And Activator Of Transcription 3	Protein Coding	P40763	67	GC17M042313	28.0439	https://www.genecards.org/cgi-bin/carddisp.pl?gene=STAT3
BSCL2	BSCL2 Lipid Droplet Biogenesis Associated, Seipin	Protein Coding	Q96G97	55	GC11M128857	27.5213	https://www.genecards.org/cgi-bin/carddisp.pl?gene=BSCL2
MAFA	MAF BZIP Transcription Factor A	Protein Coding	Q8NHW3	52	GC08M143419	27.3401	https://www.genecards.org/cgi-bin/carddisp.pl?gene=MAFA
AGPAT2	1-Acylglycerol-3-Phosphate O-Acyltransferase 2	Protein Coding	O15120	56	GC09M136673	27.3149	https://www.genecards.org/cgi-bin/carddisp.pl?gene=AGPAT2
CRP	C-Reactive Protein	Protein Coding	P02741	59	GC01M164127	27.1724	https://www.genecards.org/cgi-bin/carddisp.pl?gene=CRP
SUMO4	Small Ubiquitin Like Modifier 4	Protein Coding	Q6EEV6	49	GC06P152736	27.1699	https://www.genecards.org/cgi-bin/carddisp.pl?gene=SUMO4
HLA-DRB1	Major Histocompatibility Complex, Class II, DR Beta 1	Protein Coding	P01911	59	GC06M097159	27.1366	https://www.genecards.org/cgi-bin/carddisp.pl?gene=HLA-DRB1
ADRA2A	Adrenoceptor Alpha 2A	Protein Coding	P08913	59	GC10P111077	26.9341	https://www.genecards.org/cgi-bin/carddisp.pl?gene=ADRA2A
LPL	Lipoprotein Lipase	Protein Coding	P06858	63	GC08P019901	26.8163	https://www.genecards.org/cgi-bin/carddisp.pl?gene=LPL
IAPP	Islet Amyloid Polypeptide	Protein Coding	P10997	52	GC12P021354	26.6036	https://www.genecards.org/cgi-bin/carddisp.pl?gene=IAPP
EPO	Erythropoietin	Protein Coding	P01588	55	GC07P100720	26.5035	https://www.genecards.org/cgi-bin/carddisp.pl?gene=EPO
SPINK1	Serine Peptidase Inhibitor Kazal Type 1	Protein Coding	P00995	55	GC05M147825	26.4426	https://www.genecards.org/cgi-bin/carddisp.pl?gene=SPINK1
IL1RN	Interleukin 1 Receptor Antagonist	Protein Coding	P18510	63	GC02P146140	26.3737	https://www.genecards.org/cgi-bin/carddisp.pl?gene=IL1RN
PCBD1	Pterin-4 Alpha-Carbinolamine Dehydratase 1	Protein Coding	P61457	58	GC10M070882	26.2231	https://www.genecards.org/cgi-bin/carddisp.pl?gene=PCBD1
HLA-DQA1	Major Histocompatibility Complex, Class II, DQ Alpha 1	Protein Coding	P01909	55	GC06P144795	26.2152	https://www.genecards.org/cgi-bin/carddisp.pl?gene=HLA-DQA1
AGER	Advanced Glycosylation End-Product Specific Receptor	Protein Coding	Q15109	59	GC06M032180	26.2064	https://www.genecards.org/cgi-bin/carddisp.pl?gene=AGER
MC4R	Melanocortin 4 Receptor	Protein Coding	P32245	59	GC18M060371	26.1815	https://www.genecards.org/cgi-bin/carddisp.pl?gene=MC4R
SOCS1	Suppressor Of Cytokine Signaling 1	Protein Coding	O15524	59	GC16M025937	25.7396	https://www.genecards.org/cgi-bin/carddisp.pl?gene=SOCS1
PIK3R1	Phosphoinositide-3-Kinase Regulatory Subunit 1	Protein Coding	P27986	64	GC05P068215	25.7294	https://www.genecards.org/cgi-bin/carddisp.pl?gene=PIK3R1
MTHFR	Methylenetetrahydrofolate Reductase	Protein Coding	P42898	61	GC01M011785	25.6414	https://www.genecards.org/cgi-bin/carddisp.pl?gene=MTHFR
ALMS1	ALMS1 Centrosome And Basal Body Associated Protein	Protein Coding	Q8TCU4	52	GC02P073385	25.4336	https://www.genecards.org/cgi-bin/carddisp.pl?gene=ALMS1
GAD2	Glutamate Decarboxylase 2	Protein Coding	Q05329	56	GC10P026216	25.3988	https://www.genecards.org/cgi-bin/carddisp.pl?gene=GAD2
HADH	Hydroxyacyl-CoA Dehydrogenase	Protein Coding	Q16836	60	GC04P107989	25.3215	https://www.genecards.org/cgi-bin/carddisp.pl?gene=HADH
OAS1	2'-5'-Oligoadenylate Synthetase 1	Protein Coding	P00973	56	GC12P113084	25.3198	https://www.genecards.org/cgi-bin/carddisp.pl?gene=OAS1
IGF1	Insulin Like Growth Factor 1	Protein Coding	P05019	61	GC12M102395	25.1398	https://www.genecards.org/cgi-bin/carddisp.pl?gene=IGF1
LEPR	Leptin Receptor	Protein Coding	P48357	63	GC01P065444	25.0938	https://www.genecards.org/cgi-bin/carddisp.pl?gene=LEPR
APOA1	Apolipoprotein A1	Protein Coding	P02647	63	GC11M116835	24.6693	https://www.genecards.org/cgi-bin/carddisp.pl?gene=APOA1
LIPE	Lipase E, Hormone Sensitive Type	Protein Coding	Q05469	60	GC19M042401	24.5032	https://www.genecards.org/cgi-bin/carddisp.pl?gene=LIPE
PTPRN	Protein Tyrosine Phosphatase Receptor Type N	Protein Coding	Q16849	57	GC02M219289	24.4145	https://www.genecards.org/cgi-bin/carddisp.pl?gene=PTPRN
SELP	Selectin P	Protein Coding	P16109	59	GC01M169558	24.2102	https://www.genecards.org/cgi-bin/carddisp.pl?gene=SELP
NOS3	Nitric Oxide Synthase 3	Protein Coding	P29474	63	GC07P159858	24.0828	https://www.genecards.org/cgi-bin/carddisp.pl?gene=NOS3
AIRE	Autoimmune Regulator	Protein Coding	O43918	56	GC21P044285	23.9283	https://www.genecards.org/cgi-bin/carddisp.pl?gene=AIRE
FABP2	Fatty Acid Binding Protein 2	Protein Coding	P12104	54	GC04M119317	23.8621	https://www.genecards.org/cgi-bin/carddisp.pl?gene=FABP2
TGFB1	Transforming Growth Factor Beta 1	Protein Coding	P01137	66	GC19M041301	23.6309	https://www.genecards.org/cgi-bin/carddisp.pl?gene=TGFB1
PARK7	Parkinsonism Associated Deglycase	Protein Coding	Q99497	60	GC01P050925	23.5314	https://www.genecards.org/cgi-bin/carddisp.pl?gene=PARK7
CAT	Catalase	Protein Coding	P04040	64	GC11P034460	23.3763	https://www.genecards.org/cgi-bin/carddisp.pl?gene=CAT
UMOD	Uromodulin	Protein Coding	P07911	55	GC16M026264	23.1739	https://www.genecards.org/cgi-bin/carddisp.pl?gene=UMOD
FOXA2	Forkhead Box A2	Protein Coding	Q9Y261	59	GC20M022581	22.9966	https://www.genecards.org/cgi-bin/carddisp.pl?gene=FOXA2
DNAJC3	DnaJ Heat Shock Protein Family (Hsp40) Member C3	Protein Coding	Q13217	52	GC13P095677	22.9279	https://www.genecards.org/cgi-bin/carddisp.pl?gene=DNAJC3
FTO	FTO Alpha-Ketoglutarate Dependent Dioxygenase	Protein Coding	Q9C0B1	59	GC16P097259	22.9185	https://www.genecards.org/cgi-bin/carddisp.pl?gene=FTO
NPHS1	NPHS1 Adhesion Molecule, Nephrin	Protein Coding	O60500	59	GC19M035825	22.9027	https://www.genecards.org/cgi-bin/carddisp.pl?gene=NPHS1
DPP4	Dipeptidyl Peptidase 4	Protein Coding	P27487	62	GC02M161992	22.8572	https://www.genecards.org/cgi-bin/carddisp.pl?gene=DPP4
HAMP	Hepcidin Antimicrobial Peptide	Protein Coding	P81172	56	GC19P122921	22.8531	https://www.genecards.org/cgi-bin/carddisp.pl?gene=HAMP
GAD1	Glutamate Decarboxylase 1	Protein Coding	Q99259	63	GC02P170813	22.5512	https://www.genecards.org/cgi-bin/carddisp.pl?gene=GAD1
PRMT7	Protein Arginine Methyltransferase 7	Protein Coding	Q9NVM4	56	GC16P097697	22.5319	https://www.genecards.org/cgi-bin/carddisp.pl?gene=PRMT7
CDKN2A	Cyclin Dependent Kinase Inhibitor 2A	Protein Coding	Q8N726	64	GC09M021967	22.5164	https://www.genecards.org/cgi-bin/carddisp.pl?gene=CDKN2A
TH	Tyrosine Hydroxylase	Protein Coding	P07101	63	GC11M002163	22.4424	https://www.genecards.org/cgi-bin/carddisp.pl?gene=TH
NLRP3	NLR Family Pyrin Domain Containing 3	Protein Coding	Q96P20	61	GC01P247496	22.436	https://www.genecards.org/cgi-bin/carddisp.pl?gene=NLRP3
PSMA3	Proteasome 20S Subunit Alpha 3	Protein Coding	P25788	58	GC14P058244	22.395	https://www.genecards.org/cgi-bin/carddisp.pl?gene=PSMA3
GLUD1	Glutamate Dehydrogenase 1	Protein Coding	P00367	63	GC10M087050	22.3701	https://www.genecards.org/cgi-bin/carddisp.pl?gene=GLUD1
SLC17A5	Solute Carrier Family 17 Member 5	Protein Coding	Q9NRA2	58	GC06M073593	22.2943	https://www.genecards.org/cgi-bin/carddisp.pl?gene=SLC17A5
SERPINE1	Serpin Family E Member 1	Protein Coding	P05121	64	GC07P101127	22.2716	https://www.genecards.org/cgi-bin/carddisp.pl?gene=SERPINE1
IFIH1	Interferon Induced With Helicase C Domain 1	Protein Coding	Q9BYX4	61	GC02M162267	22.0959	https://www.genecards.org/cgi-bin/carddisp.pl?gene=IFIH1
SLC29A3	Solute Carrier Family 29 Member 3	Protein Coding	Q9BZD2	55	GC10P072815	21.9083	https://www.genecards.org/cgi-bin/carddisp.pl?gene=SLC29A3
PRKAG2	Protein Kinase AMP-Activated Non-Catalytic Subunit Gamma 2	Protein Coding	Q9UGJ0	62	GC07M151556	21.8879	https://www.genecards.org/cgi-bin/carddisp.pl?gene=PRKAG2
C3	Complement C3	Protein Coding	P01024	62	GC19M006677	21.8387	https://www.genecards.org/cgi-bin/carddisp.pl?gene=C3
KCNQ1	Potassium Voltage-Gated Channel Subfamily Q Member 1	Protein Coding	P51787	62	GC11P002444	21.7384	https://www.genecards.org/cgi-bin/carddisp.pl?gene=KCNQ1
ITPR3	Inositol 1,4,5-Trisphosphate Receptor Type 3	Protein Coding	Q14573	58	GC06P033620	21.7013	https://www.genecards.org/cgi-bin/carddisp.pl?gene=ITPR3
CISD2	CDGSH Iron Sulfur Domain 2	Protein Coding	Q8N5K1	54	GC04P102868	21.6595	https://www.genecards.org/cgi-bin/carddisp.pl?gene=CISD2
CCR5	C-C Motif Chemokine Receptor 5	Protein Coding	P51681	60	GC03P059720	21.4701	https://www.genecards.org/cgi-bin/carddisp.pl?gene=CCR5
CETP	Cholesteryl Ester Transfer Protein	Protein Coding	P11597	59	GC16P056961	21.3302	https://www.genecards.org/cgi-bin/carddisp.pl?gene=CETP
GATA4	GATA Binding Protein 4	Protein Coding	P43694	62	GC08P011676	21.2951	https://www.genecards.org/cgi-bin/carddisp.pl?gene=GATA4
PAX6	Paired Box 6	Protein Coding	P26367	60	GC11M031784	21.2484	https://www.genecards.org/cgi-bin/carddisp.pl?gene=PAX6
STAT1	Signal Transducer And Activator Of Transcription 1	Protein Coding	P42224	66	GC02M190908	20.9091	https://www.genecards.org/cgi-bin/carddisp.pl?gene=STAT1
CCL2	C-C Motif Chemokine Ligand 2	Protein Coding	P13500	62	GC17P034255	20.7611	https://www.genecards.org/cgi-bin/carddisp.pl?gene=CCL2
RBP4	Retinol Binding Protein 4	Protein Coding	P02753	58	GC10M093591	20.6909	https://www.genecards.org/cgi-bin/carddisp.pl?gene=RBP4
SOD1	Superoxide Dismutase 1	Protein Coding	P00441	66	GC21P031659	20.5868	https://www.genecards.org/cgi-bin/carddisp.pl?gene=SOD1
ITGAM	Integrin Subunit Alpha M	Protein Coding	P11215	61	GC16P096773	20.4247	https://www.genecards.org/cgi-bin/carddisp.pl?gene=ITGAM
APOC3	Apolipoprotein C3	Protein Coding	P02656	58	GC11P116829	20.42	https://www.genecards.org/cgi-bin/carddisp.pl?gene=APOC3
DCAF17	DDB1 And CUL4 Associated Factor 17	Protein Coding	Q5H9S7	51	GC02P171434	20.3448	https://www.genecards.org/cgi-bin/carddisp.pl?gene=DCAF17
TRMT10A	TRNA Methyltransferase 10A	Protein Coding	Q8TBZ6	48	GC04M099546	19.9842	https://www.genecards.org/cgi-bin/carddisp.pl?gene=TRMT10A
MYH9	Myosin Heavy Chain 9	Protein Coding	P35579	61	GC22M036281	19.9266	https://www.genecards.org/cgi-bin/carddisp.pl?gene=MYH9
MT-ND1	Mitochondrially Encoded NADH:Ubiquinone Oxidoreductase Core Subunit 1	Protein Coding	P03886	45	GCMTP003309	19.9151	https://www.genecards.org/cgi-bin/carddisp.pl?gene=MT-ND1
IL10	Interleukin 10	Protein Coding	P22301	60	GC01M206767	19.868	https://www.genecards.org/cgi-bin/carddisp.pl?gene=IL10
GHRL	Ghrelin And Obestatin Prepropeptide	Protein Coding	Q9UBU3	55	GC03M010285	19.8631	https://www.genecards.org/cgi-bin/carddisp.pl?gene=GHRL
AGTR1	Angiotensin II Receptor Type 1	Protein Coding	P30556	65	GC03P148697	19.5945	https://www.genecards.org/cgi-bin/carddisp.pl?gene=AGTR1
ABCA1	ATP Binding Cassette Subfamily A Member 1	Protein Coding	O95477	62	GC09M104781	19.5031	https://www.genecards.org/cgi-bin/carddisp.pl?gene=ABCA1
IL1B	Interleukin 1 Beta	Protein Coding	P01584	60	GC02M112829	19.4322	https://www.genecards.org/cgi-bin/carddisp.pl?gene=IL1B
CDKN2B	Cyclin Dependent Kinase Inhibitor 2B	Protein Coding	P42772	58	GC09M022002	19.3853	https://www.genecards.org/cgi-bin/carddisp.pl?gene=CDKN2B
TAB2	TGF-Beta Activated Kinase 1 (MAP3K7) Binding Protein 2	Protein Coding	Q9NYJ8	62	GC06P152556	19.309	https://www.genecards.org/cgi-bin/carddisp.pl?gene=TAB2
GLP1R	Glucagon Like Peptide 1 Receptor	Protein Coding	P43220	60	GC06P039048	19.2606	https://www.genecards.org/cgi-bin/carddisp.pl?gene=GLP1R
MEN1	Menin 1	Protein Coding	O00255	58	GC11M064803	19.1893	https://www.genecards.org/cgi-bin/carddisp.pl?gene=MEN1
TP53	Tumor Protein P53	Protein Coding	P04637	66	GC17M007661	18.9576	https://www.genecards.org/cgi-bin/carddisp.pl?gene=TP53
CELA2A	Chymotrypsin Like Elastase 2A	Protein Coding	P08217	55	GC01P015456	18.9353	https://www.genecards.org/cgi-bin/carddisp.pl?gene=CELA2A
SLC5A2	Solute Carrier Family 5 Member 2	Protein Coding	P31639	60	GC16P096791	18.893	https://www.genecards.org/cgi-bin/carddisp.pl?gene=SLC5A2
VDR	Vitamin D Receptor	Protein Coding	P11473	62	GC12M047841	18.7962	https://www.genecards.org/cgi-bin/carddisp.pl?gene=VDR
ADRB3	Adrenoceptor Beta 3	Protein Coding	P13945	56	GC08M037962	18.7414	https://www.genecards.org/cgi-bin/carddisp.pl?gene=ADRB3
ICAM1	Intercellular Adhesion Molecule 1	Protein Coding	P05362	63	GC19P122290	18.6636	https://www.genecards.org/cgi-bin/carddisp.pl?gene=ICAM1
PPARGC1A	PPARG Coactivator 1 Alpha	Protein Coding	Q9UBK2	60	GC04M023755	18.6419	https://www.genecards.org/cgi-bin/carddisp.pl?gene=PPARGC1A
PPARA	Peroxisome Proliferator Activated Receptor Alpha	Protein Coding	Q07869	58	GC22P046150	18.5797	https://www.genecards.org/cgi-bin/carddisp.pl?gene=PPARA
RRAD	RRAD, Ras Related Glycolysis Inhibitor And Calcium Channel Regulator	Protein Coding	P55042	48	GC16M067540	18.5373	https://www.genecards.org/cgi-bin/carddisp.pl?gene=RRAD
AKT1	AKT Serine/Threonine Kinase 1	Protein Coding	P31749	66	GC14M104769	18.4144	https://www.genecards.org/cgi-bin/carddisp.pl?gene=AKT1
LDLR	Low Density Lipoprotein Receptor	Protein Coding	P01130	64	GC19P122311	18.4102	https://www.genecards.org/cgi-bin/carddisp.pl?gene=LDLR
MNX1	Motor Neuron And Pancreas Homeobox 1	Protein Coding	P50219	54	GC07M156994	18.3327	https://www.genecards.org/cgi-bin/carddisp.pl?gene=MNX1
SLC2A1	Solute Carrier Family 2 Member 1	Protein Coding	P11166	66	GC01M042925	18.2942	https://www.genecards.org/cgi-bin/carddisp.pl?gene=SLC2A1
ACADS	Acyl-CoA Dehydrogenase Short Chain	Protein Coding	P16219	58	GC12P134684	18.2866	https://www.genecards.org/cgi-bin/carddisp.pl?gene=ACADS
NAGLU	N-Acetyl-Alpha-Glucosaminidase	Protein Coding	P54802	56	GC17P123062	18.0838	https://www.genecards.org/cgi-bin/carddisp.pl?gene=NAGLU
UCP3	Uncoupling Protein 3	Protein Coding	P55916	55	GC11M074000	18.0475	https://www.genecards.org/cgi-bin/carddisp.pl?gene=UCP3
TUG1	Taurine Up-Regulated 1	Protein Coding	A0A6I8PU40	34	GC22P030969	17.9336	https://www.genecards.org/cgi-bin/carddisp.pl?gene=TUG1
GCKR	Glucokinase Regulator	Protein Coding	Q14397	53	GC02P027496	17.8513	https://www.genecards.org/cgi-bin/carddisp.pl?gene=GCKR
HP	Haptoglobin	Protein Coding	P00738	58	GC16P097888	17.8301	https://www.genecards.org/cgi-bin/carddisp.pl?gene=HP
APOL1	Apolipoprotein L1	Protein Coding	O14791	56	GC22P036253	17.7444	https://www.genecards.org/cgi-bin/carddisp.pl?gene=APOL1
WT1	WT1 Transcription Factor	Protein Coding	P19544	61	GC11M032365	17.6143	https://www.genecards.org/cgi-bin/carddisp.pl?gene=WT1
POLR1C	RNA Polymerase I And III Subunit C	Protein Coding	O15160	58	GC06P144971	17.6083	https://www.genecards.org/cgi-bin/carddisp.pl?gene=POLR1C
CAV1	Caveolin 1	Protein Coding	Q03135	62	GC07P116524	17.583	https://www.genecards.org/cgi-bin/carddisp.pl?gene=CAV1
POLD1	DNA Polymerase Delta 1, Catalytic Subunit	Protein Coding	P28340	59	GC19P123479	17.5766	https://www.genecards.org/cgi-bin/carddisp.pl?gene=POLD1
YIPF5	Yip1 Domain Family Member 5	Protein Coding	Q969M3	50	GC05M144158	17.4851	https://www.genecards.org/cgi-bin/carddisp.pl?gene=YIPF5
IL18	Interleukin 18	Protein Coding	Q14116	57	GC11M112143	17.446	https://www.genecards.org/cgi-bin/carddisp.pl?gene=IL18
CFB	Complement Factor B	Protein Coding	P00751	60	GC06P031945	17.271	https://www.genecards.org/cgi-bin/carddisp.pl?gene=CFB
CD36	CD36 Molecule (CD36 Blood Group)	Protein Coding	P16671	63	GC07P080369	17.1452	https://www.genecards.org/cgi-bin/carddisp.pl?gene=CD36
SHBG	Sex Hormone Binding Globulin	Protein Coding	P04278	55	GC17P007613	17.1355	https://www.genecards.org/cgi-bin/carddisp.pl?gene=SHBG
CIDEC	Cell Death Inducing DFFA Like Effector C	Protein Coding	Q96AQ7	54	GC03M009866	17.1255	https://www.genecards.org/cgi-bin/carddisp.pl?gene=CIDEC
NAMPT	Nicotinamide Phosphoribosyltransferase	Protein Coding	P43490	60	GC07M106248	17.1204	https://www.genecards.org/cgi-bin/carddisp.pl?gene=NAMPT
HBA1	Hemoglobin Subunit Alpha 1	Protein Coding	P69905	55	GC16P095730	17.0779	https://www.genecards.org/cgi-bin/carddisp.pl?gene=HBA1
IGFBP1	Insulin Like Growth Factor Binding Protein 1	Protein Coding	P08833	56	GC07P049854	17.0302	https://www.genecards.org/cgi-bin/carddisp.pl?gene=IGFBP1
PCSK1	Proprotein Convertase Subtilisin/Kexin Type 1	Protein Coding	P29120	62	GC05M096391	16.977	https://www.genecards.org/cgi-bin/carddisp.pl?gene=PCSK1
LRBA	LPS Responsive Beige-Like Anchor Protein	Protein Coding	P50851	52	GC04M150264	16.9587	https://www.genecards.org/cgi-bin/carddisp.pl?gene=LRBA
ZMPSTE24	Zinc Metallopeptidase STE24	Protein Coding	O75844	52	GC01P040258	16.9112	https://www.genecards.org/cgi-bin/carddisp.pl?gene=ZMPSTE24
APOA5	Apolipoprotein A5	Protein Coding	Q6Q788	55	GC11M116789	16.8925	https://www.genecards.org/cgi-bin/carddisp.pl?gene=APOA5
NPHS2	NPHS2 Stomatin Family Member, Podocin	Protein Coding	Q9NP85	55	GC01M179554	16.8631	https://www.genecards.org/cgi-bin/carddisp.pl?gene=NPHS2
ATM	ATM Serine/Threonine Kinase	Protein Coding	Q13315	66	GC11P108223	16.8623	https://www.genecards.org/cgi-bin/carddisp.pl?gene=ATM
G6PC1	Glucose-6-Phosphatase Catalytic Subunit 1	Protein Coding	P35575	56	GC17P124441	16.7677	https://www.genecards.org/cgi-bin/carddisp.pl?gene=G6PC1
SST	Somatostatin	Protein Coding	P61278	53	GC03M187668	16.7393	https://www.genecards.org/cgi-bin/carddisp.pl?gene=SST
IFNG	Interferon Gamma	Protein Coding	P01579	63	GC12M068154	16.6883	https://www.genecards.org/cgi-bin/carddisp.pl?gene=IFNG
BMP6	Bone Morphogenetic Protein 6	Protein Coding	P22004	57	GC06P007726	16.6199	https://www.genecards.org/cgi-bin/carddisp.pl?gene=BMP6
EDN1	Endothelin 1	Protein Coding	P05305	62	GC06P012237	16.478	https://www.genecards.org/cgi-bin/carddisp.pl?gene=EDN1
IDE	Insulin Degrading Enzyme	Protein Coding	P14735	61	GC10M092451	16.3197	https://www.genecards.org/cgi-bin/carddisp.pl?gene=IDE
LCAT	Lecithin-Cholesterol Acyltransferase	Protein Coding	P04180	60	GC16M067939	16.2745	https://www.genecards.org/cgi-bin/carddisp.pl?gene=LCAT
PLA2G6	Phospholipase A2 Group VI	Protein Coding	O60733	59	GC22M080968	16.268	https://www.genecards.org/cgi-bin/carddisp.pl?gene=PLA2G6
NPPA	Natriuretic Peptide A	Protein Coding	P01160	58	GC01M015387	16.2552	https://www.genecards.org/cgi-bin/carddisp.pl?gene=NPPA
IGFBP3	Insulin Like Growth Factor Binding Protein 3	Protein Coding	P17936	59	GC07M045912	16.2258	https://www.genecards.org/cgi-bin/carddisp.pl?gene=IGFBP3
REN	Renin	Protein Coding	P00797	62	GC01M204154	16.1896	https://www.genecards.org/cgi-bin/carddisp.pl?gene=REN
ADIPOR1	Adiponectin Receptor 1	Protein Coding	Q96A54	57	GC01M202940	16.1728	https://www.genecards.org/cgi-bin/carddisp.pl?gene=ADIPOR1
DUT	Deoxyuridine Triphosphatase	Protein Coding	P33316	55	GC15P048331	16.1593	https://www.genecards.org/cgi-bin/carddisp.pl?gene=DUT
MME	Membrane Metalloendopeptidase	Protein Coding	P08473	63	GC03P155024	16.1269	https://www.genecards.org/cgi-bin/carddisp.pl?gene=MME
CFH	Complement Factor H	Protein Coding	P08603	60	GC01P196621	16.1077	https://www.genecards.org/cgi-bin/carddisp.pl?gene=CFH
CR2	Complement C3d Receptor 2	Protein Coding	P20023	59	GC01P207454	16.0883	https://www.genecards.org/cgi-bin/carddisp.pl?gene=CR2
IGF2	Insulin Like Growth Factor 2	Protein Coding	P01344	62	GC11M012582	16.0778	https://www.genecards.org/cgi-bin/carddisp.pl?gene=IGF2
PTEN	Phosphatase And Tensin Homolog	Protein Coding	P60484	65	GC10P112611	16.0747	https://www.genecards.org/cgi-bin/carddisp.pl?gene=PTEN
MMP9	Matrix Metallopeptidase 9	Protein Coding	P14780	66	GC20P046008	15.9299	https://www.genecards.org/cgi-bin/carddisp.pl?gene=MMP9
VWF	Von Willebrand Factor	Protein Coding	P04275	60	GC12M030626	15.8918	https://www.genecards.org/cgi-bin/carddisp.pl?gene=VWF
ADRB2	Adrenoceptor Beta 2	Protein Coding	P07550	62	GC05P153697	15.7979	https://www.genecards.org/cgi-bin/carddisp.pl?gene=ADRB2
IGF1R	Insulin Like Growth Factor 1 Receptor	Protein Coding	P08069	68	GC15P098648	15.7921	https://www.genecards.org/cgi-bin/carddisp.pl?gene=IGF1R
BDNF	Brain Derived Neurotrophic Factor	Protein Coding	P23560	63	GC11M027654	15.7896	https://www.genecards.org/cgi-bin/carddisp.pl?gene=BDNF
PDSS2	Decaprenyl Diphosphate Synthase Subunit 2	Protein Coding	Q86YH6	54	GC06M107152	15.7792	https://www.genecards.org/cgi-bin/carddisp.pl?gene=PDSS2
FXN	Frataxin	Protein Coding	Q16595	60	GC09P069035	15.7016	https://www.genecards.org/cgi-bin/carddisp.pl?gene=FXN
NOTCH2	Notch Receptor 2	Protein Coding	Q04721	64	GC01M119911	15.6936	https://www.genecards.org/cgi-bin/carddisp.pl?gene=NOTCH2
RPGRIP1L	RPGRIP1 Like	Protein Coding	Q68CZ1	55	GC16M053729	15.6693	https://www.genecards.org/cgi-bin/carddisp.pl?gene=RPGRIP1L
UCP1	Uncoupling Protein 1	Protein Coding	P25874	56	GC04M140559	15.6629	https://www.genecards.org/cgi-bin/carddisp.pl?gene=UCP1
SELE	Selectin E	Protein Coding	P16581	57	GC01M169722	15.6584	https://www.genecards.org/cgi-bin/carddisp.pl?gene=SELE
TLR4	Toll Like Receptor 4	Protein Coding	O00206	64	GC09P117704	15.5521	https://www.genecards.org/cgi-bin/carddisp.pl?gene=TLR4
PCSK9	Proprotein Convertase Subtilisin/Kexin Type 9	Protein Coding	Q8NBP7	63	GC01P055039	15.5358	https://www.genecards.org/cgi-bin/carddisp.pl?gene=PCSK9
ACTN4	Actinin Alpha 4	Protein Coding	O43707	60	GC19P038647	15.5357	https://www.genecards.org/cgi-bin/carddisp.pl?gene=ACTN4
HMOX1	Heme Oxygenase 1	Protein Coding	P09601	65	GC22P035380	15.5327	https://www.genecards.org/cgi-bin/carddisp.pl?gene=HMOX1
SOX2	SRY-Box Transcription Factor 2	Protein Coding	P48431	59	GC03P181711	15.4889	https://www.genecards.org/cgi-bin/carddisp.pl?gene=SOX2
APOC2	Apolipoprotein C2	Protein Coding	P02655	56	GC19P123247	15.4789	https://www.genecards.org/cgi-bin/carddisp.pl?gene=APOC2
NPPB	Natriuretic Peptide B	Protein Coding	P16860	56	GC01M015389	15.4692	https://www.genecards.org/cgi-bin/carddisp.pl?gene=NPPB
NPHP1	Nephrocystin 1	Protein Coding	O15259	55	GC02M110122	15.4526	https://www.genecards.org/cgi-bin/carddisp.pl?gene=NPHP1
GPT	Glutamic--Pyruvic Transaminase	Protein Coding	P24298	55	GC08P144502	15.3611	https://www.genecards.org/cgi-bin/carddisp.pl?gene=GPT
POMC	Proopiomelanocortin	Protein Coding	P01189	61	GC02M025160	15.3258	https://www.genecards.org/cgi-bin/carddisp.pl?gene=POMC
SLC40A1	Solute Carrier Family 40 Member 1	Protein Coding	Q9NP59	60	GC02M189560	15.2446	https://www.genecards.org/cgi-bin/carddisp.pl?gene=SLC40A1
SLC12A3	Solute Carrier Family 12 Member 3	Protein Coding	P55017	60	GC16P056865	15.2207	https://www.genecards.org/cgi-bin/carddisp.pl?gene=SLC12A3
GH1	Growth Hormone 1	Protein Coding	P01241	56	GC17M063917	15.1756	https://www.genecards.org/cgi-bin/carddisp.pl?gene=GH1
CACNA1D	Calcium Voltage-Gated Channel Subunit Alpha1 D	Protein Coding	Q01668	60	GC03P053328	15.1113	https://www.genecards.org/cgi-bin/carddisp.pl?gene=CACNA1D
CFTR	CF Transmembrane Conductance Regulator	Protein Coding	P13569	66	GC07P117287	15.0983	https://www.genecards.org/cgi-bin/carddisp.pl?gene=CFTR
JAZF1	JAZF Zinc Finger 1	Protein Coding	Q86VZ6	50	GC07M027830	15.093	https://www.genecards.org/cgi-bin/carddisp.pl?gene=JAZF1
GGT1	Gamma-Glutamyltransferase 1	Protein Coding	P19440	62	GC22P024583	15.079	https://www.genecards.org/cgi-bin/carddisp.pl?gene=GGT1
VCAM1	Vascular Cell Adhesion Molecule 1	Protein Coding	P19320	59	GC01P100719	15.0617	https://www.genecards.org/cgi-bin/carddisp.pl?gene=VCAM1
PIK3CA	Phosphatidylinositol-4,5-Bisphosphate 3-Kinase Catalytic Subunit Alpha	Protein Coding	P42336	66	GC03P179148	15.0542	https://www.genecards.org/cgi-bin/carddisp.pl?gene=PIK3CA
IL4	Interleukin 4	Protein Coding	P05112	59	GC05P132673	15.0409	https://www.genecards.org/cgi-bin/carddisp.pl?gene=IL4
CTNNB1	Catenin Beta 1	Protein Coding	P35222	66	GC03P041194	15.0294	https://www.genecards.org/cgi-bin/carddisp.pl?gene=CTNNB1
EXT2	Exostosin Glycosyltransferase 2	Protein Coding	Q93063	57	GC11P044095	15.0286	https://www.genecards.org/cgi-bin/carddisp.pl?gene=EXT2
TNFRSF11B	TNF Receptor Superfamily Member 11b	Protein Coding	O00300	60	GC08M118923	14.9759	https://www.genecards.org/cgi-bin/carddisp.pl?gene=TNFRSF11B
MLKL	Mixed Lineage Kinase Domain Like Pseudokinase	Protein Coding	Q8NB16	55	GC16M074854	14.9685	https://www.genecards.org/cgi-bin/carddisp.pl?gene=MLKL
PMM2	Phosphomannomutase 2	Protein Coding	O15305	59	GC16P008788	14.8533	https://www.genecards.org/cgi-bin/carddisp.pl?gene=PMM2
MTOR	Mechanistic Target Of Rapamycin Kinase	Protein Coding	P42345	68	GC01M011106	14.8098	https://www.genecards.org/cgi-bin/carddisp.pl?gene=MTOR
BGLAP	Bone Gamma-Carboxyglutamate Protein	Protein Coding	P02818	53	GC01P156242	14.7664	https://www.genecards.org/cgi-bin/carddisp.pl?gene=BGLAP
PAX2	Paired Box 2	Protein Coding	Q02962	59	GC10P100735	14.7543	https://www.genecards.org/cgi-bin/carddisp.pl?gene=PAX2
COQ2	Coenzyme Q2, Polyprenyltransferase	Protein Coding	Q96H96	54	GC04M083261	14.6858	https://www.genecards.org/cgi-bin/carddisp.pl?gene=COQ2
SIRT1	Sirtuin 1	Protein Coding	Q96EB6	62	GC10P067884	14.6735	https://www.genecards.org/cgi-bin/carddisp.pl?gene=SIRT1
FAM167A	Family With Sequence Similarity 167 Member A	Protein Coding	Q96KS9	48	GC08M011421	14.6226	https://www.genecards.org/cgi-bin/carddisp.pl?gene=FAM167A
NARS2	Asparaginyl-TRNA Synthetase 2, Mitochondrial	Protein Coding	Q96I59	55	GC11M078435	14.6062	https://www.genecards.org/cgi-bin/carddisp.pl?gene=NARS2
SORD	Sorbitol Dehydrogenase	Protein Coding	Q00796	60	GC15P045023	14.6004	https://www.genecards.org/cgi-bin/carddisp.pl?gene=SORD
TRPC6	Transient Receptor Potential Cation Channel Subfamily C Member 6	Protein Coding	Q9Y210	62	GC11M101451	14.5986	https://www.genecards.org/cgi-bin/carddisp.pl?gene=TRPC6
COG2	Component Of Oligomeric Golgi Complex 2	Protein Coding	Q14746	52	GC01P230642	14.5607	https://www.genecards.org/cgi-bin/carddisp.pl?gene=COG2
CBS	Cystathionine Beta-Synthase	Protein Coding	P35520	64	GC21M043053	14.5511	https://www.genecards.org/cgi-bin/carddisp.pl?gene=CBS
AOC3	Amine Oxidase Copper Containing 3	Protein Coding	Q16853	58	GC17P042851	14.4948	https://www.genecards.org/cgi-bin/carddisp.pl?gene=AOC3
CPE	Carboxypeptidase E	Protein Coding	P16870	60	GC04P165361	14.4421	https://www.genecards.org/cgi-bin/carddisp.pl?gene=CPE
PIK3CG	Phosphatidylinositol-4,5-Bisphosphate 3-Kinase Catalytic Subunit Gamma	Protein Coding	P48736	62	GC07P106865	14.4166	https://www.genecards.org/cgi-bin/carddisp.pl?gene=PIK3CG
TREX1	Three Prime Repair Exonuclease 1	Protein Coding	Q9NSU2	55	GC03P059849	14.3937	https://www.genecards.org/cgi-bin/carddisp.pl?gene=TREX1
SCARB1	Scavenger Receptor Class B Member 1	Protein Coding	Q8WTV0	60	GC12M124776	14.3864	https://www.genecards.org/cgi-bin/carddisp.pl?gene=SCARB1
LTA	Lymphotoxin Alpha	Protein Coding	P01374	55	GC06P144762	14.3741	https://www.genecards.org/cgi-bin/carddisp.pl?gene=LTA
THBD	Thrombomodulin	Protein Coding	P07204	59	GC20M023026	14.3149	https://www.genecards.org/cgi-bin/carddisp.pl?gene=THBD
CST3	Cystatin C	Protein Coding	P01034	56	GC20M023970	14.3067	https://www.genecards.org/cgi-bin/carddisp.pl?gene=CST3
PGM1	Phosphoglucomutase 1	Protein Coding	P36871	61	GC01P063593	14.272	https://www.genecards.org/cgi-bin/carddisp.pl?gene=PGM1
DYRK1B	Dual Specificity Tyrosine Phosphorylation Regulated Kinase 1B	Protein Coding	Q9Y463	57	GC19M039825	14.2438	https://www.genecards.org/cgi-bin/carddisp.pl?gene=DYRK1B
PARP1	Poly(ADP-Ribose) Polymerase 1	Protein Coding	P09874	64	GC01M226360	14.2365	https://www.genecards.org/cgi-bin/carddisp.pl?gene=PARP1
PLAT	Plasminogen Activator, Tissue Type	Protein Coding	P00750	62	GC08M042174	14.1881	https://www.genecards.org/cgi-bin/carddisp.pl?gene=PLAT
CXCL10	C-X-C Motif Chemokine Ligand 10	Protein Coding	P02778	57	GC04M076021	14.1651	https://www.genecards.org/cgi-bin/carddisp.pl?gene=CXCL10
TTR	Transthyretin	Protein Coding	P02766	61	GC18P031557	14.0751	https://www.genecards.org/cgi-bin/carddisp.pl?gene=TTR
IL2	Interleukin 2	Protein Coding	P60568	59	GC04M122451	14.0602	https://www.genecards.org/cgi-bin/carddisp.pl?gene=IL2
LPA	Lipoprotein(A)	Protein Coding	P08519	54	GC06M160531	14.0504	https://www.genecards.org/cgi-bin/carddisp.pl?gene=LPA
NPY	Neuropeptide Y	Protein Coding	P01303	58	GC07P024293	14.0341	https://www.genecards.org/cgi-bin/carddisp.pl?gene=NPY
HMGCR	3-Hydroxy-3-Methylglutaryl-CoA Reductase	Protein Coding	P04035	61	GC05P075336	13.9931	https://www.genecards.org/cgi-bin/carddisp.pl?gene=HMGCR
CASR	Calcium Sensing Receptor	Protein Coding	P41180	64	GC03P122183	13.9865	https://www.genecards.org/cgi-bin/carddisp.pl?gene=CASR
CD2AP	CD2 Associated Protein	Protein Coding	Q9Y5K6	56	GC06P144999	13.9523	https://www.genecards.org/cgi-bin/carddisp.pl?gene=CD2AP
PRKCB	Protein Kinase C Beta	Protein Coding	P05771	62	GC16P096397	13.9379	https://www.genecards.org/cgi-bin/carddisp.pl?gene=PRKCB
CXCL8	C-X-C Motif Chemokine Ligand 8	Protein Coding	P10145	56	GC04P073740	13.9277	https://www.genecards.org/cgi-bin/carddisp.pl?gene=CXCL8
KCNJ5	Potassium Inwardly Rectifying Channel Subfamily J Member 5	Protein Coding	P48544	59	GC11P128891	13.9196	https://www.genecards.org/cgi-bin/carddisp.pl?gene=KCNJ5
SCN9A	Sodium Voltage-Gated Channel Alpha Subunit 9	Protein Coding	Q15858	60	GC02M166195	13.9158	https://www.genecards.org/cgi-bin/carddisp.pl?gene=SCN9A
GYS1	Glycogen Synthase 1	Protein Coding	P13807	62	GC19M097165	13.906	https://www.genecards.org/cgi-bin/carddisp.pl?gene=GYS1
ST3GAL4	ST3 Beta-Galactoside Alpha-2,3-Sialyltransferase 4	Protein Coding	Q11206	55	GC11P126355	13.8897	https://www.genecards.org/cgi-bin/carddisp.pl?gene=ST3GAL4
BMP2	Bone Morphogenetic Protein 2	Protein Coding	P12643	59	GC20P006767	13.8885	https://www.genecards.org/cgi-bin/carddisp.pl?gene=BMP2
COL4A3	Collagen Type IV Alpha 3 Chain	Protein Coding	Q01955	59	GC02P227164	13.8879	https://www.genecards.org/cgi-bin/carddisp.pl?gene=COL4A3
PCK1	Phosphoenolpyruvate Carboxykinase 1	Protein Coding	P35558	60	GC20P057561	13.8705	https://www.genecards.org/cgi-bin/carddisp.pl?gene=PCK1
CFI	Complement Factor I	Protein Coding	P05156	59	GC04M109732	13.8079	https://www.genecards.org/cgi-bin/carddisp.pl?gene=CFI
HSPD1	Heat Shock Protein Family D (Hsp60) Member 1	Protein Coding	P10809	62	GC02M197486	13.7243	https://www.genecards.org/cgi-bin/carddisp.pl?gene=HSPD1
MTTP	Microsomal Triglyceride Transfer Protein	Protein Coding	P55157	57	GC04P099563	13.6941	https://www.genecards.org/cgi-bin/carddisp.pl?gene=MTTP
GIP	Gastric Inhibitory Polypeptide	Protein Coding	P09681	50	GC17M048958	13.6523	https://www.genecards.org/cgi-bin/carddisp.pl?gene=GIP
SCARB2	Scavenger Receptor Class B Member 2	Protein Coding	Q14108	58	GC04M076158	13.6472	https://www.genecards.org/cgi-bin/carddisp.pl?gene=SCARB2
DGKE	Diacylglycerol Kinase Epsilon	Protein Coding	P52429	60	GC17P056834	13.6327	https://www.genecards.org/cgi-bin/carddisp.pl?gene=DGKE
CNOT1	CCR4-NOT Transcription Complex Subunit 1	Protein Coding	A5YKK6	52	GC16M058519	13.6102	https://www.genecards.org/cgi-bin/carddisp.pl?gene=CNOT1
PRKAA1	Protein Kinase AMP-Activated Catalytic Subunit Alpha 1	Protein Coding	Q13131	60	GC05M040759	13.607	https://www.genecards.org/cgi-bin/carddisp.pl?gene=PRKAA1
CYP19A1	Cytochrome P450 Family 19 Subfamily A Member 1	Protein Coding	P11511	61	GC15M051208	13.5754	https://www.genecards.org/cgi-bin/carddisp.pl?gene=CYP19A1
SREBF1	Sterol Regulatory Element Binding Transcription Factor 1	Protein Coding	P36956	62	GC17M017810	13.4934	https://www.genecards.org/cgi-bin/carddisp.pl?gene=SREBF1
G6PC2	Glucose-6-Phosphatase Catalytic Subunit 2	Protein Coding	Q9NQR9	49	GC02P168901	13.489	https://www.genecards.org/cgi-bin/carddisp.pl?gene=G6PC2
GHR	Growth Hormone Receptor	Protein Coding	P10912	59	GC05P042429	13.4765	https://www.genecards.org/cgi-bin/carddisp.pl?gene=GHR
NFKB1	Nuclear Factor Kappa B Subunit 1	Protein Coding	P19838	66	GC04P102501	13.4283	https://www.genecards.org/cgi-bin/carddisp.pl?gene=NFKB1
PON2	Paraoxonase 2	Protein Coding	Q15165	56	GC07M095404	13.4119	https://www.genecards.org/cgi-bin/carddisp.pl?gene=PON2
CAMK1D	Calcium/Calmodulin Dependent Protein Kinase ID	Protein Coding	Q8IU85	54	GC10P012349	13.4088	https://www.genecards.org/cgi-bin/carddisp.pl?gene=CAMK1D
FBN1	Fibrillin 1	Protein Coding	P35555	60	GC15M048408	13.3842	https://www.genecards.org/cgi-bin/carddisp.pl?gene=FBN1
CCN2	Cellular Communication Network Factor 2	Protein Coding	P29279	59	GC06M131948	13.3821	https://www.genecards.org/cgi-bin/carddisp.pl?gene=CCN2
HIF1A	Hypoxia Inducible Factor 1 Subunit Alpha	Protein Coding	Q16665	62	GC14P061695	13.3361	https://www.genecards.org/cgi-bin/carddisp.pl?gene=HIF1A
B2M	Beta-2-Microglobulin	Protein Coding	P61769	63	GC15P044711	13.3263	https://www.genecards.org/cgi-bin/carddisp.pl?gene=B2M
PNPLA2	Patatin Like Phospholipase Domain Containing 2	Protein Coding	Q96AD5	58	GC11P012273	13.3218	https://www.genecards.org/cgi-bin/carddisp.pl?gene=PNPLA2
NR3C1	Nuclear Receptor Subfamily 3 Group C Member 1	Protein Coding	P04150	62	GC05M143277	13.2996	https://www.genecards.org/cgi-bin/carddisp.pl?gene=NR3C1
RARRES2	Retinoic Acid Receptor Responder 2	Protein Coding	Q99969	52	GC07M150333	13.2952	https://www.genecards.org/cgi-bin/carddisp.pl?gene=RARRES2
TERT	Telomerase Reverse Transcriptase	Protein Coding	O14746	64	GC05M001253	13.2871	https://www.genecards.org/cgi-bin/carddisp.pl?gene=TERT
ACP1	Acid Phosphatase 1	Protein Coding	P24666	55	GC02P000934	13.2843	https://www.genecards.org/cgi-bin/carddisp.pl?gene=ACP1
GFPT1	Glutamine--Fructose-6-Phosphate Transaminase 1	Protein Coding	Q06210	59	GC02M069319	13.2615	https://www.genecards.org/cgi-bin/carddisp.pl?gene=GFPT1
NFE2L2	NFE2 Like BZIP Transcription Factor 2	Protein Coding	Q16236	64	GC02M177227	13.2567	https://www.genecards.org/cgi-bin/carddisp.pl?gene=NFE2L2
PCK2	Phosphoenolpyruvate Carboxykinase 2, Mitochondrial	Protein Coding	Q16822	59	GC14P024094	13.2459	https://www.genecards.org/cgi-bin/carddisp.pl?gene=PCK2
PRKAA2	Protein Kinase AMP-Activated Catalytic Subunit Alpha 2	Protein Coding	P54646	62	GC01P056645	13.2437	https://www.genecards.org/cgi-bin/carddisp.pl?gene=PRKAA2
HJV	Hemojuvelin BMP Co-Receptor	Protein Coding	Q6ZVN8	56	GC01M163502	13.2416	https://www.genecards.org/cgi-bin/carddisp.pl?gene=HJV
FGF21	Fibroblast Growth Factor 21	Protein Coding	Q9NSA1	51	GC19P123383	13.2106	https://www.genecards.org/cgi-bin/carddisp.pl?gene=FGF21
FABP4	Fatty Acid Binding Protein 4	Protein Coding	P15090	55	GC08M081478	13.2016	https://www.genecards.org/cgi-bin/carddisp.pl?gene=FABP4
NOS2	Nitric Oxide Synthase 2	Protein Coding	P35228	62	GC17M027756	13.2005	https://www.genecards.org/cgi-bin/carddisp.pl?gene=NOS2
GPX1	Glutathione Peroxidase 1	Protein Coding	P07203	56	GC03M054007	13.1591	https://www.genecards.org/cgi-bin/carddisp.pl?gene=GPX1
TRIM8	Tripartite Motif Containing 8	Protein Coding	Q9BZR9	50	GC10P113132	13.1242	https://www.genecards.org/cgi-bin/carddisp.pl?gene=TRIM8
ALDH2	Aldehyde Dehydrogenase 2 Family Member	Protein Coding	P05091	64	GC12P111766	13.0672	https://www.genecards.org/cgi-bin/carddisp.pl?gene=ALDH2
TF	Transferrin	Protein Coding	P02787	64	GC03P140082	13.0613	https://www.genecards.org/cgi-bin/carddisp.pl?gene=TF
MT-ND4	Mitochondrially Encoded NADH:Ubiquinone Oxidoreductase Core Subunit 4	Protein Coding	P03905	43	GCMTP010762	13.0537	https://www.genecards.org/cgi-bin/carddisp.pl?gene=MT-ND4
HSD11B1	Hydroxysteroid 11-Beta Dehydrogenase 1	Protein Coding	P28845	63	GC01P209686	13.0495	https://www.genecards.org/cgi-bin/carddisp.pl?gene=HSD11B1
THADA	THADA Armadillo Repeat Containing	Protein Coding	Q6YHU6	50	GC02M043234	13.0251	https://www.genecards.org/cgi-bin/carddisp.pl?gene=THADA
IGFBP2	Insulin Like Growth Factor Binding Protein 2	Protein Coding	P18065	56	GC02P216632	12.9774	https://www.genecards.org/cgi-bin/carddisp.pl?gene=IGFBP2
HLA-B	Major Histocompatibility Complex, Class I, B	Protein Coding	P01889	59	GC06M097059	12.9647	https://www.genecards.org/cgi-bin/carddisp.pl?gene=HLA-B
ITCH	Itchy E3 Ubiquitin Protein Ligase	Protein Coding	Q96J02	60	GC20P034363	12.9208	https://www.genecards.org/cgi-bin/carddisp.pl?gene=ITCH
HLA-DPB1	Major Histocompatibility Complex, Class II, DP Beta 1	Protein Coding	P04440	57	GC06P144802	12.876	https://www.genecards.org/cgi-bin/carddisp.pl?gene=HLA-DPB1
KMT2D	Lysine Methyltransferase 2D	Protein Coding	O14686	56	GC12M049018	12.8714	https://www.genecards.org/cgi-bin/carddisp.pl?gene=KMT2D
ICA1	Islet Cell Autoantigen 1	Protein Coding	Q05084	51	GC07M009520	12.8638	https://www.genecards.org/cgi-bin/carddisp.pl?gene=ICA1
STK11	Serine/Threonine Kinase 11	Protein Coding	Q15831	63	GC19P001177	12.8505	https://www.genecards.org/cgi-bin/carddisp.pl?gene=STK11
ADIPOR2	Adiponectin Receptor 2	Protein Coding	Q86V24	54	GC12P001670	12.8342	https://www.genecards.org/cgi-bin/carddisp.pl?gene=ADIPOR2
PEA15	Proliferation And Apoptosis Adaptor Protein 15	Protein Coding	Q15121	54	GC01P160205	12.8155	https://www.genecards.org/cgi-bin/carddisp.pl?gene=PEA15
SDHB	Succinate Dehydrogenase Complex Iron Sulfur Subunit B	Protein Coding	P21912	62	GC01M019397	12.8005	https://www.genecards.org/cgi-bin/carddisp.pl?gene=SDHB
EGF	Epidermal Growth Factor	Protein Coding	P01133	64	GC04P109912	12.7769	https://www.genecards.org/cgi-bin/carddisp.pl?gene=EGF
MANF	Mesencephalic Astrocyte Derived Neurotrophic Factor	Protein Coding	P55145	53	GC03P051385	12.774	https://www.genecards.org/cgi-bin/carddisp.pl?gene=MANF
GSK3B	Glycogen Synthase Kinase 3 Beta	Protein Coding	P49841	64	GC03M119821	12.7308	https://www.genecards.org/cgi-bin/carddisp.pl?gene=GSK3B
LCN2	Lipocalin 2	Protein Coding	P80188	58	GC09P128149	12.7242	https://www.genecards.org/cgi-bin/carddisp.pl?gene=LCN2
NPHP4	Nephrocystin 4	Protein Coding	O75161	52	GC01M015140	12.7213	https://www.genecards.org/cgi-bin/carddisp.pl?gene=NPHP4
SERPINF1	Serpin Family F Member 1	Protein Coding	P36955	58	GC17P121622	12.714	https://www.genecards.org/cgi-bin/carddisp.pl?gene=SERPINF1
GPD1	Glycerol-3-Phosphate Dehydrogenase 1	Protein Coding	P21695	56	GC12P061692	12.7126	https://www.genecards.org/cgi-bin/carddisp.pl?gene=GPD1
FGF2	Fibroblast Growth Factor 2	Protein Coding	P09038	59	GC04P122826	12.7116	https://www.genecards.org/cgi-bin/carddisp.pl?gene=FGF2
LAMB2	Laminin Subunit Beta 2	Protein Coding	P55268	58	GC03M049121	12.6899	https://www.genecards.org/cgi-bin/carddisp.pl?gene=LAMB2
IL1A	Interleukin 1 Alpha	Protein Coding	P01583	58	GC02M112773	12.6872	https://www.genecards.org/cgi-bin/carddisp.pl?gene=IL1A
PRPS1	Phosphoribosyl Pyrophosphate Synthetase 1	Protein Coding	P60891	59	GC0XP107628	12.6731	https://www.genecards.org/cgi-bin/carddisp.pl?gene=PRPS1
MIA3	MIA SH3 Domain ER Export Factor 3	Protein Coding	Q5JRA6	48	GC01P222618	12.6274	https://www.genecards.org/cgi-bin/carddisp.pl?gene=MIA3
MAPK8	Mitogen-Activated Protein Kinase 8	Protein Coding	P45983	62	GC10P048306	12.6268	https://www.genecards.org/cgi-bin/carddisp.pl?gene=MAPK8
PPARGC1B	PPARG Coactivator 1 Beta	Protein Coding	Q86YN6	49	GC05P149730	12.6146	https://www.genecards.org/cgi-bin/carddisp.pl?gene=PPARGC1B
BBS1	Bardet-Biedl Syndrome 1	Protein Coding	Q8NFJ9	52	GC11P094727	12.6047	https://www.genecards.org/cgi-bin/carddisp.pl?gene=BBS1
FOXO1	Forkhead Box O1	Protein Coding	Q12778	64	GC13M040555	12.6012	https://www.genecards.org/cgi-bin/carddisp.pl?gene=FOXO1
MUC1	Mucin 1, Cell Surface Associated	Protein Coding	P15941	61	GC01M155185	12.6005	https://www.genecards.org/cgi-bin/carddisp.pl?gene=MUC1
TKT	Transketolase	Protein Coding	P29401	59	GC03M053224	12.589	https://www.genecards.org/cgi-bin/carddisp.pl?gene=TKT
MPO	Myeloperoxidase	Protein Coding	P05164	66	GC17M058269	12.5852	https://www.genecards.org/cgi-bin/carddisp.pl?gene=MPO
KDM6A	Lysine Demethylase 6A	Protein Coding	O15550	60	GC0XP044873	12.5564	https://www.genecards.org/cgi-bin/carddisp.pl?gene=KDM6A
MMP2	Matrix Metallopeptidase 2	Protein Coding	P08253	66	GC16P097295	12.524	https://www.genecards.org/cgi-bin/carddisp.pl?gene=MMP2
GREM1	Gremlin 1, DAN Family BMP Antagonist	Protein Coding	O60565	56	GC15P165907	12.5156	https://www.genecards.org/cgi-bin/carddisp.pl?gene=GREM1
CAVIN1	Caveolae Associated Protein 1	Protein Coding	Q6NZI2	54	GC17M085222	12.4991	https://www.genecards.org/cgi-bin/carddisp.pl?gene=CAVIN1
FOS	Fos Proto-Oncogene, AP-1 Transcription Factor Subunit	Protein Coding	P01100	64	GC14P075278	12.4668	https://www.genecards.org/cgi-bin/carddisp.pl?gene=FOS
INF2	Inverted Formin 2	Protein Coding	Q27J81	53	GC14P116977	12.4501	https://www.genecards.org/cgi-bin/carddisp.pl?gene=INF2
AHSG	Alpha 2-HS Glycoprotein	Protein Coding	P02765	58	GC03P186658	12.4307	https://www.genecards.org/cgi-bin/carddisp.pl?gene=AHSG
NGF	Nerve Growth Factor	Protein Coding	P01138	64	GC01M115285	12.428	https://www.genecards.org/cgi-bin/carddisp.pl?gene=NGF
CDC123	Cell Division Cycle 123	Protein Coding	O75794	48	GC10P012195	12.4133	https://www.genecards.org/cgi-bin/carddisp.pl?gene=CDC123
NR1H2	Nuclear Receptor Subfamily 1 Group H Member 2	Protein Coding	P55055	58	GC19P050329	12.3751	https://www.genecards.org/cgi-bin/carddisp.pl?gene=NR1H2
ATP13A2	ATPase Cation Transporting 13A2	Protein Coding	Q9NQ11	56	GC01M016985	12.3616	https://www.genecards.org/cgi-bin/carddisp.pl?gene=ATP13A2
MIF	Macrophage Migration Inhibitory Factor	Protein Coding	P14174	60	GC22P023894	12.32	https://www.genecards.org/cgi-bin/carddisp.pl?gene=MIF
SMAD4	SMAD Family Member 4	Protein Coding	Q13485	66	GC18P051028	12.3099	https://www.genecards.org/cgi-bin/carddisp.pl?gene=SMAD4
CRB2	Crumbs Cell Polarity Complex Component 2	Protein Coding	Q5IJ48	54	GC09P127065	12.283	https://www.genecards.org/cgi-bin/carddisp.pl?gene=CRB2
HLA-A	Major Histocompatibility Complex, Class I, A	Protein Coding	P04439	59	GC06P144720	12.2782	https://www.genecards.org/cgi-bin/carddisp.pl?gene=HLA-A
MAPK1	Mitogen-Activated Protein Kinase 1	Protein Coding	P28482	66	GC22M021759	12.2694	https://www.genecards.org/cgi-bin/carddisp.pl?gene=MAPK1
COL4A4	Collagen Type IV Alpha 4 Chain	Protein Coding	P53420	56	GC02M226973	12.2575	https://www.genecards.org/cgi-bin/carddisp.pl?gene=COL4A4
DNASE1L3	Deoxyribonuclease 1L3	Protein Coding	Q13609	55	GC03M058192	12.2471	https://www.genecards.org/cgi-bin/carddisp.pl?gene=DNASE1L3
EYA1	EYA Transcriptional Coactivator And Phosphatase 1	Protein Coding	Q99502	56	GC08M071210	12.2361	https://www.genecards.org/cgi-bin/carddisp.pl?gene=EYA1
GIPR	Gastric Inhibitory Polypeptide Receptor	Protein Coding	P48546	55	GC19P045668	12.2223	https://www.genecards.org/cgi-bin/carddisp.pl?gene=GIPR
APLN	Apelin	Protein Coding	Q9ULZ1	50	GC0XM129645	12.2175	https://www.genecards.org/cgi-bin/carddisp.pl?gene=APLN
EIF2B1	Eukaryotic Translation Initiation Factor 2B Subunit Alpha	Protein Coding	Q14232	55	GC12M123620	12.2145	https://www.genecards.org/cgi-bin/carddisp.pl?gene=EIF2B1
PTGS2	Prostaglandin-Endoperoxide Synthase 2	Protein Coding	P35354	62	GC01M186671	12.2123	https://www.genecards.org/cgi-bin/carddisp.pl?gene=PTGS2
AMBP	Alpha-1-Microglobulin/Bikunin Precursor	Protein Coding	P02760	56	GC09M114060	12.1731	https://www.genecards.org/cgi-bin/carddisp.pl?gene=AMBP
CDKN1C	Cyclin Dependent Kinase Inhibitor 1C	Protein Coding	P49918	58	GC11M012606	12.1578	https://www.genecards.org/cgi-bin/carddisp.pl?gene=CDKN1C
POLG	DNA Polymerase Gamma, Catalytic Subunit	Protein Coding	P54098	60	GC15M152330	12.1194	https://www.genecards.org/cgi-bin/carddisp.pl?gene=POLG
CYBA	Cytochrome B-245 Alpha Chain	Protein Coding	P13498	59	GC16M088643	12.0874	https://www.genecards.org/cgi-bin/carddisp.pl?gene=CYBA
CNR1	Cannabinoid Receptor 1	Protein Coding	P21554	59	GC06M088139	12.0838	https://www.genecards.org/cgi-bin/carddisp.pl?gene=CNR1
MT-ND5	Mitochondrially Encoded NADH:Ubiquinone Oxidoreductase Core Subunit 5	Protein Coding	P03915	44	GCMTP012339	12.0685	https://www.genecards.org/cgi-bin/carddisp.pl?gene=MT-ND5
FLT1	Fms Related Receptor Tyrosine Kinase 1	Protein Coding	P17948	64	GC13M028300	12.0604	https://www.genecards.org/cgi-bin/carddisp.pl?gene=FLT1
TSPAN8	Tetraspanin 8	Protein Coding	P19075	50	GC12M071125	12.0398	https://www.genecards.org/cgi-bin/carddisp.pl?gene=TSPAN8
PLTP	Phospholipid Transfer Protein	Protein Coding	P55058	57	GC20M045898	12.0326	https://www.genecards.org/cgi-bin/carddisp.pl?gene=PLTP
TXNIP	Thioredoxin Interacting Protein	Protein Coding	Q9H3M7	52	GC01M145992	12.019	https://www.genecards.org/cgi-bin/carddisp.pl?gene=TXNIP
CFHR5	Complement Factor H Related 5	Protein Coding	Q9BXR6	52	GC01P196977	11.999	https://www.genecards.org/cgi-bin/carddisp.pl?gene=CFHR5
PLA2G7	Phospholipase A2 Group VII	Protein Coding	Q13093	63	GC06M046704	11.9728	https://www.genecards.org/cgi-bin/carddisp.pl?gene=PLA2G7
MFN2	Mitofusin 2	Protein Coding	O95140	61	GC01P011980	11.9726	https://www.genecards.org/cgi-bin/carddisp.pl?gene=MFN2
SMARCAL1	SWI/SNF Related, Matrix Associated, Actin Dependent Regulator Of Chromatin, Subfamily A Like 1	Protein Coding	Q9NZC9	58	GC02P216412	11.9705	https://www.genecards.org/cgi-bin/carddisp.pl?gene=SMARCAL1
F2	Coagulation Factor II, Thrombin	Protein Coding	P00734	63	GC11P048054	11.953	https://www.genecards.org/cgi-bin/carddisp.pl?gene=F2
NDUFS4	NADH:Ubiquinone Oxidoreductase Subunit S4	Protein Coding	O43181	56	GC05P053560	11.948	https://www.genecards.org/cgi-bin/carddisp.pl?gene=NDUFS4
G6PD	Glucose-6-Phosphate Dehydrogenase	Protein Coding	P11413	63	GC0XM154605	11.9412	https://www.genecards.org/cgi-bin/carddisp.pl?gene=G6PD
PYY	Peptide YY	Protein Coding	P10082	55	GC17M043952	11.9407	https://www.genecards.org/cgi-bin/carddisp.pl?gene=PYY
ITLN1	Intelectin 1	Protein Coding	Q8WWA0	52	GC01M160876	11.9385	https://www.genecards.org/cgi-bin/carddisp.pl?gene=ITLN1
PPARD	Peroxisome Proliferator Activated Receptor Delta	Protein Coding	Q03181	58	GC06P144888	11.9222	https://www.genecards.org/cgi-bin/carddisp.pl?gene=PPARD
GLI2	GLI Family Zinc Finger 2	Protein Coding	P10070	61	GC02P120735	11.9203	https://www.genecards.org/cgi-bin/carddisp.pl?gene=GLI2
CYP27B1	Cytochrome P450 Family 27 Subfamily B Member 1	Protein Coding	O15528	59	GC12M059652	11.9114	https://www.genecards.org/cgi-bin/carddisp.pl?gene=CYP27B1
IL17A	Interleukin 17A	Protein Coding	Q16552	56	GC06P052186	11.9099	https://www.genecards.org/cgi-bin/carddisp.pl?gene=IL17A
NEUROD2	Neuronal Differentiation 2	Protein Coding	Q15784	55	GC17M039603	11.9096	https://www.genecards.org/cgi-bin/carddisp.pl?gene=NEUROD2
LPIN1	Lipin 1	Protein Coding	Q14693	60	GC02P011677	11.8931	https://www.genecards.org/cgi-bin/carddisp.pl?gene=LPIN1
PDP1	Pyruvate Dehydrogenase Phosphatase Catalytic Subunit 1	Protein Coding	Q9P0J1	60	GC08P093857	11.8534	https://www.genecards.org/cgi-bin/carddisp.pl?gene=PDP1
LMX1B	LIM Homeobox Transcription Factor 1 Beta	Protein Coding	O60663	56	GC09P143337	11.8231	https://www.genecards.org/cgi-bin/carddisp.pl?gene=LMX1B
SLC9B1	Solute Carrier Family 9 Member B1	Protein Coding	Q4ZJI4	46	GC04M102885	11.8167	https://www.genecards.org/cgi-bin/carddisp.pl?gene=SLC9B1
GAPDH	Glyceraldehyde-3-Phosphate Dehydrogenase	Protein Coding	P04406	64	GC12P042102	11.7982	https://www.genecards.org/cgi-bin/carddisp.pl?gene=GAPDH
GNB3	G Protein Subunit Beta 3	Protein Coding	P16520	59	GC12P006839	11.7976	https://www.genecards.org/cgi-bin/carddisp.pl?gene=GNB3
CTRC	Chymotrypsin C	Protein Coding	Q99895	58	GC01P015438	11.7899	https://www.genecards.org/cgi-bin/carddisp.pl?gene=CTRC
LRP5	LDL Receptor Related Protein 5	Protein Coding	O75197	62	GC11P068298	11.7704	https://www.genecards.org/cgi-bin/carddisp.pl?gene=LRP5
IL6R	Interleukin 6 Receptor	Protein Coding	P08887	63	GC01P154405	11.7605	https://www.genecards.org/cgi-bin/carddisp.pl?gene=IL6R
PRSS1	Serine Protease 1	Protein Coding	P07477	57	GC07P159683	11.7604	https://www.genecards.org/cgi-bin/carddisp.pl?gene=PRSS1
FAN1	FANCD2 And FANCI Associated Nuclease 1	Protein Coding	Q9Y2M0	51	GC15P165799	11.7367	https://www.genecards.org/cgi-bin/carddisp.pl?gene=FAN1
EIF2S3	Eukaryotic Translation Initiation Factor 2 Subunit Gamma	Protein Coding	P41091	58	GC0XP024054	11.7309	https://www.genecards.org/cgi-bin/carddisp.pl?gene=EIF2S3
PLCE1	Phospholipase C Epsilon 1	Protein Coding	Q9P212	56	GC10P093993	11.7255	https://www.genecards.org/cgi-bin/carddisp.pl?gene=PLCE1
EP300	E1A Binding Protein P300	Protein Coding	Q09472	65	GC22P076143	11.7086	https://www.genecards.org/cgi-bin/carddisp.pl?gene=EP300
CYP3A4	Cytochrome P450 Family 3 Subfamily A Member 4	Protein Coding	P08684	61	GC07M105725	11.702	https://www.genecards.org/cgi-bin/carddisp.pl?gene=CYP3A4
CBLB	Cbl Proto-Oncogene B	Protein Coding	Q13191	58	GC03M105655	11.6935	https://www.genecards.org/cgi-bin/carddisp.pl?gene=CBLB
SOCS3	Suppressor Of Cytokine Signaling 3	Protein Coding	O14543	56	GC17M078356	11.686	https://www.genecards.org/cgi-bin/carddisp.pl?gene=SOCS3
NUP107	Nucleoporin 107	Protein Coding	P57740	56	GC12P068686	11.6834	https://www.genecards.org/cgi-bin/carddisp.pl?gene=NUP107
FOXC2	Forkhead Box C2	Protein Coding	Q99958	56	GC16P098528	11.637	https://www.genecards.org/cgi-bin/carddisp.pl?gene=FOXC2
BAIAP2L1	BAR/IMD Domain Containing Adaptor Protein 2 Like 1	Protein Coding	Q9UHR4	50	GC07M098294	11.6354	https://www.genecards.org/cgi-bin/carddisp.pl?gene=BAIAP2L1
SGK1	Serum/Glucocorticoid Regulated Kinase 1	Protein Coding	O00141	62	GC06M134169	11.6279	https://www.genecards.org/cgi-bin/carddisp.pl?gene=SGK1
H6PD	Hexose-6-Phosphate Dehydrogenase/Glucose 1-Dehydrogenase	Protein Coding	O95479	56	GC01P009234	11.6269	https://www.genecards.org/cgi-bin/carddisp.pl?gene=H6PD
ANGPTL4	Angiopoietin Like 4	Protein Coding	Q9BY76	57	GC19P008363	11.6245	https://www.genecards.org/cgi-bin/carddisp.pl?gene=ANGPTL4
F3	Coagulation Factor III, Tissue Factor	Protein Coding	P13726	58	GC01M094916	11.5899	https://www.genecards.org/cgi-bin/carddisp.pl?gene=F3
PTPRN2	Protein Tyrosine Phosphatase Receptor Type N2	Protein Coding	Q92932	56	GC07M157539	11.5482	https://www.genecards.org/cgi-bin/carddisp.pl?gene=PTPRN2
SOD3	Superoxide Dismutase 3	Protein Coding	P08294	56	GC04P025931	11.5058	https://www.genecards.org/cgi-bin/carddisp.pl?gene=SOD3
ISL1	ISL LIM Homeobox 1	Protein Coding	P61371	58	GC05P051383	11.5047	https://www.genecards.org/cgi-bin/carddisp.pl?gene=ISL1
GNAS	GNAS Complex Locus	Protein Coding	P84996	62	GC20P058839	11.4803	https://www.genecards.org/cgi-bin/carddisp.pl?gene=GNAS
CDK4	Cyclin Dependent Kinase 4	Protein Coding	P11802	67	GC12M059651	11.4777	https://www.genecards.org/cgi-bin/carddisp.pl?gene=CDK4
TNFRSF1B	TNF Receptor Superfamily Member 1B	Protein Coding	P20333	61	GC01P051309	11.4301	https://www.genecards.org/cgi-bin/carddisp.pl?gene=TNFRSF1B
MYO1E	Myosin IE	Protein Coding	Q12965	55	GC15M059132	11.4133	https://www.genecards.org/cgi-bin/carddisp.pl?gene=MYO1E
ANLN	Anillin, Actin Binding Protein	Protein Coding	Q9NQW6	54	GC07P036389	11.4133	https://www.genecards.org/cgi-bin/carddisp.pl?gene=ANLN
KANK2	KN Motif And Ankyrin Repeat Domains 2	Protein Coding	Q63ZY3	50	GC19M096193	11.4133	https://www.genecards.org/cgi-bin/carddisp.pl?gene=KANK2
CD40	CD40 Molecule	Protein Coding	P25942	63	GC20P046118	11.3823	https://www.genecards.org/cgi-bin/carddisp.pl?gene=CD40
F5	Coagulation Factor V	Protein Coding	P12259	59	GC01M169511	11.3778	https://www.genecards.org/cgi-bin/carddisp.pl?gene=F5
CASP3	Caspase 3	Protein Coding	P42574	62	GC04M184627	11.3726	https://www.genecards.org/cgi-bin/carddisp.pl?gene=CASP3
SERPINC1	Serpin Family C Member 1	Protein Coding	P01008	63	GC01M175000	11.3683	https://www.genecards.org/cgi-bin/carddisp.pl?gene=SERPINC1
PTPN11	Protein Tyrosine Phosphatase Non-Receptor Type 11	Protein Coding	Q06124	67	GC12P112418	11.3589	https://www.genecards.org/cgi-bin/carddisp.pl?gene=PTPN11
MBL2	Mannose Binding Lectin 2	Protein Coding	P11226	59	GC10M052760	11.3503	https://www.genecards.org/cgi-bin/carddisp.pl?gene=MBL2
CPT1A	Carnitine Palmitoyltransferase 1A	Protein Coding	P50416	62	GC11M068754	11.3468	https://www.genecards.org/cgi-bin/carddisp.pl?gene=CPT1A
HBB	Hemoglobin Subunit Beta	Protein Coding	P68871	58	GC11M012709	11.345	https://www.genecards.org/cgi-bin/carddisp.pl?gene=HBB
RAF1	Raf-1 Proto-Oncogene, Serine/Threonine Kinase	Protein Coding	P04049	67	GC03M012583	11.3249	https://www.genecards.org/cgi-bin/carddisp.pl?gene=RAF1
KANK1	KN Motif And Ankyrin Repeat Domains 1	Protein Coding	Q14678	55	GC09P000474	11.3192	https://www.genecards.org/cgi-bin/carddisp.pl?gene=KANK1
KANK4	KN Motif And Ankyrin Repeat Domains 4	Protein Coding	Q5T7N3	45	GC01M062236	11.3192	https://www.genecards.org/cgi-bin/carddisp.pl?gene=KANK4
EGFR	Epidermal Growth Factor Receptor	Protein Coding	P00533	68	GC07P055019	11.2978	https://www.genecards.org/cgi-bin/carddisp.pl?gene=EGFR
MOK	MOK Protein Kinase	Protein Coding	Q9UQ07	48	GC14M102214	11.2833	https://www.genecards.org/cgi-bin/carddisp.pl?gene=MOK
HGF	Hepatocyte Growth Factor	Protein Coding	P14210	65	GC07M081699	11.2792	https://www.genecards.org/cgi-bin/carddisp.pl?gene=HGF
TAP2	Transporter 2, ATP Binding Cassette Subfamily B Member	Protein Coding	Q03519	57	GC06M032821	11.2761	https://www.genecards.org/cgi-bin/carddisp.pl?gene=TAP2
PNLIP	Pancreatic Lipase	Protein Coding	P16233	60	GC10P116545	11.262	https://www.genecards.org/cgi-bin/carddisp.pl?gene=PNLIP
LIPG	Lipase G, Endothelial Type	Protein Coding	Q9Y5X9	55	GC18P049560	11.2523	https://www.genecards.org/cgi-bin/carddisp.pl?gene=LIPG
CD40LG	CD40 Ligand	Protein Coding	P29965	63	GC0XP136649	11.2501	https://www.genecards.org/cgi-bin/carddisp.pl?gene=CD40LG
ADM	Adrenomedullin	Protein Coding	P35318	57	GC11P012779	11.2468	https://www.genecards.org/cgi-bin/carddisp.pl?gene=ADM
INPPL1	Inositol Polyphosphate Phosphatase Like 1	Protein Coding	O15357	60	GC11P072223	11.2381	https://www.genecards.org/cgi-bin/carddisp.pl?gene=INPPL1
ZSCAN20	Zinc Finger And SCAN Domain Containing 20	Protein Coding	P17040	44	GC01P053755	11.2374	https://www.genecards.org/cgi-bin/carddisp.pl?gene=ZSCAN20
SLC2A3	Solute Carrier Family 2 Member 3	Protein Coding	P11169	61	GC12M007919	11.2336	https://www.genecards.org/cgi-bin/carddisp.pl?gene=SLC2A3
PTPN3	Protein Tyrosine Phosphatase Non-Receptor Type 3	Protein Coding	P26045	55	GC09M109375	11.2173	https://www.genecards.org/cgi-bin/carddisp.pl?gene=PTPN3
GSTM1	Glutathione S-Transferase Mu 1	Protein Coding	P09488	55	GC01P109687	11.2131	https://www.genecards.org/cgi-bin/carddisp.pl?gene=GSTM1
KNG1	Kininogen 1	Protein Coding	P01042	60	GC03P186717	11.2036	https://www.genecards.org/cgi-bin/carddisp.pl?gene=KNG1
ANGPTL3	Angiopoietin Like 3	Protein Coding	Q9Y5C1	60	GC01P062597	11.1994	https://www.genecards.org/cgi-bin/carddisp.pl?gene=ANGPTL3
FADS1	Fatty Acid Desaturase 1	Protein Coding	O60427	55	GC11M061799	11.1935	https://www.genecards.org/cgi-bin/carddisp.pl?gene=FADS1
ACACA	Acetyl-CoA Carboxylase Alpha	Protein Coding	Q13085	62	GC17M037084	11.1428	https://www.genecards.org/cgi-bin/carddisp.pl?gene=ACACA
PTPN2	Protein Tyrosine Phosphatase Non-Receptor Type 2	Protein Coding	P17706	59	GC18M034980	11.1308	https://www.genecards.org/cgi-bin/carddisp.pl?gene=PTPN2
MT-CO1	Mitochondrially Encoded Cytochrome C Oxidase I	Protein Coding	P00395	44	GCMTP005906	11.1209	https://www.genecards.org/cgi-bin/carddisp.pl?gene=MT-CO1
PRKCZ	Protein Kinase C Zeta	Protein Coding	Q05513	61	GC01P050679	11.1107	https://www.genecards.org/cgi-bin/carddisp.pl?gene=PRKCZ
ACE2	Angiotensin Converting Enzyme 2	Protein Coding	Q9BYF1	62	GC0XM015494	11.0487	https://www.genecards.org/cgi-bin/carddisp.pl?gene=ACE2
ACACB	Acetyl-CoA Carboxylase Beta	Protein Coding	O00763	59	GC12P109116	11.0455	https://www.genecards.org/cgi-bin/carddisp.pl?gene=ACACB
SURF1	SURF1 Cytochrome C Oxidase Assembly Factor	Protein Coding	Q15526	54	GC09M133351	11.0388	https://www.genecards.org/cgi-bin/carddisp.pl?gene=SURF1
TRIM32	Tripartite Motif Containing 32	Protein Coding	Q13049	55	GC09P116687	11.0296	https://www.genecards.org/cgi-bin/carddisp.pl?gene=TRIM32
APOA2	Apolipoprotein A2	Protein Coding	P02652	58	GC01M161222	11.0239	https://www.genecards.org/cgi-bin/carddisp.pl?gene=APOA2
HSD11B2	Hydroxysteroid 11-Beta Dehydrogenase 2	Protein Coding	P80365	58	GC16P097638	11.0232	https://www.genecards.org/cgi-bin/carddisp.pl?gene=HSD11B2
PTCH1	Patched 1	Protein Coding	Q13635	64	GC09M095442	11.0031	https://www.genecards.org/cgi-bin/carddisp.pl?gene=PTCH1
HRAS	HRas Proto-Oncogene, GTPase	Protein Coding	P01112	65	GC11M012501	11.0007	https://www.genecards.org/cgi-bin/carddisp.pl?gene=HRAS
GFAP	Glial Fibrillary Acidic Protein	Protein Coding	P14136	61	GC17M085348	10.9958	https://www.genecards.org/cgi-bin/carddisp.pl?gene=GFAP
CYP2E1	Cytochrome P450 Family 2 Subfamily E Member 1	Protein Coding	P05181	59	GC10P133520	10.9891	https://www.genecards.org/cgi-bin/carddisp.pl?gene=CYP2E1
DNAJC6	DnaJ Heat Shock Protein Family (Hsp40) Member C6	Protein Coding	O75061	56	GC01P065248	10.9761	https://www.genecards.org/cgi-bin/carddisp.pl?gene=DNAJC6
SLC5A1	Solute Carrier Family 5 Member 1	Protein Coding	P13866	60	GC22P032043	10.9557	https://www.genecards.org/cgi-bin/carddisp.pl?gene=SLC5A1
MAPK14	Mitogen-Activated Protein Kinase 14	Protein Coding	Q16539	64	GC06P144902	10.9536	https://www.genecards.org/cgi-bin/carddisp.pl?gene=MAPK14
ADCY5	Adenylate Cyclase 5	Protein Coding	O95622	60	GC03M123282	10.9456	https://www.genecards.org/cgi-bin/carddisp.pl?gene=ADCY5
CDKN3	Cyclin Dependent Kinase Inhibitor 3	Protein Coding	Q16667	54	GC14P054401	10.9194	https://www.genecards.org/cgi-bin/carddisp.pl?gene=CDKN3
SERPINA12	Serpin Family A Member 12	Protein Coding	Q8IW75	52	GC14M094487	10.8977	https://www.genecards.org/cgi-bin/carddisp.pl?gene=SERPINA12
APOA4	Apolipoprotein A4	Protein Coding	P06727	54	GC11M116820	10.8907	https://www.genecards.org/cgi-bin/carddisp.pl?gene=APOA4
TG	Thyroglobulin	Protein Coding	P01266	58	GC08P132866	10.8261	https://www.genecards.org/cgi-bin/carddisp.pl?gene=TG
PRL	Prolactin	Protein Coding	P01236	56	GC06M022287	10.8123	https://www.genecards.org/cgi-bin/carddisp.pl?gene=PRL
FTL	Ferritin Light Chain	Protein Coding	P02792	59	GC19P048965	10.8099	https://www.genecards.org/cgi-bin/carddisp.pl?gene=FTL
PIK3CB	Phosphatidylinositol-4,5-Bisphosphate 3-Kinase Catalytic Subunit Beta	Protein Coding	P42338	62	GC03M138652	10.7984	https://www.genecards.org/cgi-bin/carddisp.pl?gene=PIK3CB
CCL5	C-C Motif Chemokine Ligand 5	Protein Coding	P13501	56	GC17M035871	10.7959	https://www.genecards.org/cgi-bin/carddisp.pl?gene=CCL5
MLXIPL	MLX Interacting Protein Like	Protein Coding	Q9NP71	55	GC07M073593	10.7834	https://www.genecards.org/cgi-bin/carddisp.pl?gene=MLXIPL
USF1	Upstream Transcription Factor 1	Protein Coding	P22415	56	GC01M161039	10.7826	https://www.genecards.org/cgi-bin/carddisp.pl?gene=USF1
SIM1	SIM BHLH Transcription Factor 1	Protein Coding	P81133	54	GC06M100386	10.7762	https://www.genecards.org/cgi-bin/carddisp.pl?gene=SIM1
TNFRSF1A	TNF Receptor Superfamily Member 1A	Protein Coding	P19438	63	GC12M006328	10.7534	https://www.genecards.org/cgi-bin/carddisp.pl?gene=TNFRSF1A
S100B	S100 Calcium Binding Protein B	Protein Coding	P04271	58	GC21M053916	10.7493	https://www.genecards.org/cgi-bin/carddisp.pl?gene=S100B
GC	GC Vitamin D Binding Protein	Protein Coding	P02774	57	GC04M071741	10.724	https://www.genecards.org/cgi-bin/carddisp.pl?gene=GC
BRCA2	BRCA2 DNA Repair Associated	Protein Coding	P51587	60	GC13P032315	10.7163	https://www.genecards.org/cgi-bin/carddisp.pl?gene=BRCA2
NR3C2	Nuclear Receptor Subfamily 3 Group C Member 2	Protein Coding	P08235	59	GC04M148078	10.6891	https://www.genecards.org/cgi-bin/carddisp.pl?gene=NR3C2
CYP21A2	Cytochrome P450 Family 21 Subfamily A Member 2	Protein Coding	P08686	56	GC06P144787	10.6888	https://www.genecards.org/cgi-bin/carddisp.pl?gene=CYP21A2
PKLR	Pyruvate Kinase L/R	Protein Coding	P30613	59	GC01M155289	10.6758	https://www.genecards.org/cgi-bin/carddisp.pl?gene=PKLR
AR	Androgen Receptor	Protein Coding	P10275	64	GC0XP067544	10.6733	https://www.genecards.org/cgi-bin/carddisp.pl?gene=AR
SERPINA1	Serpin Family A Member 1	Protein Coding	P01009	62	GC14M094376	10.656	https://www.genecards.org/cgi-bin/carddisp.pl?gene=SERPINA1
FGB	Fibrinogen Beta Chain	Protein Coding	P02675	59	GC04P154693	10.6527	https://www.genecards.org/cgi-bin/carddisp.pl?gene=FGB
HSPA5	Heat Shock Protein Family A (Hsp70) Member 5	Protein Coding	P11021	62	GC09M125234	10.6385	https://www.genecards.org/cgi-bin/carddisp.pl?gene=HSPA5
TAP1	Transporter 1, ATP Binding Cassette Subfamily B Member	Protein Coding	Q03518	60	GC06M097176	10.6292	https://www.genecards.org/cgi-bin/carddisp.pl?gene=TAP1
TPO	Thyroid Peroxidase	Protein Coding	P07202	60	GC02P001374	10.626	https://www.genecards.org/cgi-bin/carddisp.pl?gene=TPO
UTS2	Urotensin 2	Protein Coding	O95399	51	GC01M007843	10.6088	https://www.genecards.org/cgi-bin/carddisp.pl?gene=UTS2
HMGB1	High Mobility Group Box 1	Protein Coding	P09429	62	GC13M030456	10.5992	https://www.genecards.org/cgi-bin/carddisp.pl?gene=HMGB1
PYGM	Glycogen Phosphorylase, Muscle Associated	Protein Coding	P11217	59	GC11M064746	10.5925	https://www.genecards.org/cgi-bin/carddisp.pl?gene=PYGM
NF1	Neurofibromin 1	Protein Coding	P21359	60	GC17P031094	10.5624	https://www.genecards.org/cgi-bin/carddisp.pl?gene=NF1
SI	Sucrase-Isomaltase	Protein Coding	P14410	58	GC03M164978	10.5366	https://www.genecards.org/cgi-bin/carddisp.pl?gene=SI
ATF6	Activating Transcription Factor 6	Protein Coding	P18850	61	GC01P161766	10.5294	https://www.genecards.org/cgi-bin/carddisp.pl?gene=ATF6
MGAM	Maltase-Glucoamylase	Protein Coding	O43451	57	GC07P160985	10.5249	https://www.genecards.org/cgi-bin/carddisp.pl?gene=MGAM
DOCK8	Dedicator Of Cytokinesis 8	Protein Coding	Q8NF50	58	GC09P000286	10.5143	https://www.genecards.org/cgi-bin/carddisp.pl?gene=DOCK8
CCK	Cholecystokinin	Protein Coding	P06307	55	GC03M042274	10.495	https://www.genecards.org/cgi-bin/carddisp.pl?gene=CCK
NPC1	NPC Intracellular Cholesterol Transporter 1	Protein Coding	O15118	62	GC18M023506	10.4888	https://www.genecards.org/cgi-bin/carddisp.pl?gene=NPC1
BRAF	B-Raf Proto-Oncogene, Serine/Threonine Kinase	Protein Coding	P15056	67	GC07M140778	10.4885	https://www.genecards.org/cgi-bin/carddisp.pl?gene=BRAF
GLO1	Glyoxalase I	Protein Coding	Q04760	58	GC06M097273	10.4862	https://www.genecards.org/cgi-bin/carddisp.pl?gene=GLO1
CNDP1	Carnosine Dipeptidase 1	Protein Coding	Q96KN2	52	GC18P074534	10.4847	https://www.genecards.org/cgi-bin/carddisp.pl?gene=CNDP1
NCOA1	Nuclear Receptor Coactivator 1	Protein Coding	Q15788	57	GC02P024492	10.4811	https://www.genecards.org/cgi-bin/carddisp.pl?gene=NCOA1
DNM1L	Dynamin 1 Like	Protein Coding	O00429	61	GC12P032679	10.4769	https://www.genecards.org/cgi-bin/carddisp.pl?gene=DNM1L
GDF15	Growth Differentiation Factor 15	Protein Coding	Q99988	56	GC19P122626	10.4528	https://www.genecards.org/cgi-bin/carddisp.pl?gene=GDF15
SELL	Selectin L	Protein Coding	P14151	55	GC01M169690	10.4468	https://www.genecards.org/cgi-bin/carddisp.pl?gene=SELL
XDH	Xanthine Dehydrogenase	Protein Coding	P47989	60	GC02M031334	10.4405	https://www.genecards.org/cgi-bin/carddisp.pl?gene=XDH
HSPA4	Heat Shock Protein Family A (Hsp70) Member 4	Protein Coding	P34932	56	GC05P133062	10.437	https://www.genecards.org/cgi-bin/carddisp.pl?gene=HSPA4
MATN4	Matrilin 4	Protein Coding	O95460	50	GC20M045293	10.4141	https://www.genecards.org/cgi-bin/carddisp.pl?gene=MATN4
GSTT1	Glutathione S-Transferase Theta 1	Protein Coding	P30711	44	GC22Mi00270	10.4047	https://www.genecards.org/cgi-bin/carddisp.pl?gene=GSTT1
FGFR1	Fibroblast Growth Factor Receptor 1	Protein Coding	P11362	68	GC08M038400	10.3863	https://www.genecards.org/cgi-bin/carddisp.pl?gene=FGFR1
GSR	Glutathione-Disulfide Reductase	Protein Coding	P00390	63	GC08M030678	10.3782	https://www.genecards.org/cgi-bin/carddisp.pl?gene=GSR
CD38	CD38 Molecule	Protein Coding	P28907	59	GC04P025740	10.3523	https://www.genecards.org/cgi-bin/carddisp.pl?gene=CD38
SH2B1	SH2B Adaptor Protein 1	Protein Coding	Q9NRF2	54	GC16P096578	10.3482	https://www.genecards.org/cgi-bin/carddisp.pl?gene=SH2B1
CYP17A1	Cytochrome P450 Family 17 Subfamily A Member 1	Protein Coding	P05093	62	GC10M102830	10.3442	https://www.genecards.org/cgi-bin/carddisp.pl?gene=CYP17A1
BBS2	Bardet-Biedl Syndrome 2	Protein Coding	Q9BXC9	53	GC16M056467	10.3419	https://www.genecards.org/cgi-bin/carddisp.pl?gene=BBS2
TFAM	Transcription Factor A, Mitochondrial	Protein Coding	Q00059	58	GC10P058385	10.324	https://www.genecards.org/cgi-bin/carddisp.pl?gene=TFAM
PDCD1	Programmed Cell Death 1	Protein Coding	Q15116	60	GC02M241849	10.3212	https://www.genecards.org/cgi-bin/carddisp.pl?gene=PDCD1
SLPI	Secretory Leukocyte Peptidase Inhibitor	Protein Coding	P03973	54	GC20M045252	10.3067	https://www.genecards.org/cgi-bin/carddisp.pl?gene=SLPI
PALB2	Partner And Localizer Of BRCA2	Protein Coding	Q86YC2	57	GC16M023603	10.3001	https://www.genecards.org/cgi-bin/carddisp.pl?gene=PALB2
GAL	Galanin And GMAP Prepropeptide	Protein Coding	P22466	58	GC11P094859	10.2918	https://www.genecards.org/cgi-bin/carddisp.pl?gene=GAL
TYK2	Tyrosine Kinase 2	Protein Coding	P29597	66	GC19M010350	10.2904	https://www.genecards.org/cgi-bin/carddisp.pl?gene=TYK2
ADAMTS9	ADAM Metallopeptidase With Thrombospondin Type 1 Motif 9	Protein Coding	Q9P2N4	52	GC03M064501	10.2743	https://www.genecards.org/cgi-bin/carddisp.pl?gene=ADAMTS9
PRKAB1	Protein Kinase AMP-Activated Non-Catalytic Subunit Beta 1	Protein Coding	Q9Y478	60	GC12P119667	10.2408	https://www.genecards.org/cgi-bin/carddisp.pl?gene=PRKAB1
CXCL12	C-X-C Motif Chemokine Ligand 12	Protein Coding	P48061	59	GC10M044370	10.2337	https://www.genecards.org/cgi-bin/carddisp.pl?gene=CXCL12
GPR35	G Protein-Coupled Receptor 35	Protein Coding	Q9HC97	55	GC02P240605	10.2323	https://www.genecards.org/cgi-bin/carddisp.pl?gene=GPR35
RHO	Rhodopsin	Protein Coding	P08100	60	GC03P140025	10.2087	https://www.genecards.org/cgi-bin/carddisp.pl?gene=RHO
TXN	Thioredoxin	Protein Coding	P10599	59	GC09M110243	10.1878	https://www.genecards.org/cgi-bin/carddisp.pl?gene=TXN
DLK1	Delta Like Non-Canonical Notch Ligand 1	Protein Coding	P80370	57	GC14P117036	10.1756	https://www.genecards.org/cgi-bin/carddisp.pl?gene=DLK1
FANCC	FA Complementation Group C	Protein Coding	Q00597	60	GC09M095099	10.1709	https://www.genecards.org/cgi-bin/carddisp.pl?gene=FANCC
CPT2	Carnitine Palmitoyltransferase 2	Protein Coding	P23786	63	GC01P053196	10.1612	https://www.genecards.org/cgi-bin/carddisp.pl?gene=CPT2
IGF2R	Insulin Like Growth Factor 2 Receptor	Protein Coding	P11717	60	GC06P159969	10.1582	https://www.genecards.org/cgi-bin/carddisp.pl?gene=IGF2R
PCSK2	Proprotein Convertase Subtilisin/Kexin Type 2	Protein Coding	P16519	56	GC20P017226	10.1537	https://www.genecards.org/cgi-bin/carddisp.pl?gene=PCSK2
MAPT	Microtubule Associated Protein Tau	Protein Coding	P10636	63	GC17P045894	10.1524	https://www.genecards.org/cgi-bin/carddisp.pl?gene=MAPT
PINK1	PTEN Induced Kinase 1	Protein Coding	Q9BXM7	59	GC01P051861	10.138	https://www.genecards.org/cgi-bin/carddisp.pl?gene=PINK1
TLR2	Toll Like Receptor 2	Protein Coding	O60603	65	GC04P153684	10.1324	https://www.genecards.org/cgi-bin/carddisp.pl?gene=TLR2
SPP1	Secreted Phosphoprotein 1	Protein Coding	P10451	57	GC04P087975	10.1031	https://www.genecards.org/cgi-bin/carddisp.pl?gene=SPP1
ONECUT1	One Cut Homeobox 1	Protein Coding	Q9UBC0	54	GC15M151554	10.0768	https://www.genecards.org/cgi-bin/carddisp.pl?gene=ONECUT1
HK2	Hexokinase 2	Protein Coding	P52789	59	GC02P075073	10.0599	https://www.genecards.org/cgi-bin/carddisp.pl?gene=HK2
IKBKB	Inhibitor Of Nuclear Factor Kappa B Kinase Subunit Beta	Protein Coding	O14920	67	GC08P042271	10.0556	https://www.genecards.org/cgi-bin/carddisp.pl?gene=IKBKB
CLEC16A	C-Type Lectin Domain Containing 16A	Protein Coding	Q2KHT3	49	GC16P010944	10.0509	https://www.genecards.org/cgi-bin/carddisp.pl?gene=CLEC16A
BBS10	Bardet-Biedl Syndrome 10	Protein Coding	Q8TAM1	52	GC12M076344	10.014	https://www.genecards.org/cgi-bin/carddisp.pl?gene=BBS10
MAP2K1	Mitogen-Activated Protein Kinase Kinase 1	Protein Coding	Q02750	67	GC15P066386	10.0122	https://www.genecards.org/cgi-bin/carddisp.pl?gene=MAP2K1
FA2H	Fatty Acid 2-Hydroxylase	Protein Coding	Q7L5A8	56	GC16M074712	9.95636	https://www.genecards.org/cgi-bin/carddisp.pl?gene=FA2H
TNFSF11	TNF Superfamily Member 11	Protein Coding	O14788	62	GC13P042562	9.95377	https://www.genecards.org/cgi-bin/carddisp.pl?gene=TNFSF11
CASP8	Caspase 8	Protein Coding	Q14790	65	GC02P201233	9.93549	https://www.genecards.org/cgi-bin/carddisp.pl?gene=CASP8
ANGPTL8	Angiopoietin Like 8	Protein Coding	Q6UXH0	45	GC19P122325	9.93458	https://www.genecards.org/cgi-bin/carddisp.pl?gene=ANGPTL8
PNPLA3	Patatin Like Phospholipase Domain Containing 3	Protein Coding	Q9NST1	55	GC22P043923	9.93064	https://www.genecards.org/cgi-bin/carddisp.pl?gene=PNPLA3
TSC2	TSC Complex Subunit 2	Protein Coding	P49815	64	GC16P095809	9.91843	https://www.genecards.org/cgi-bin/carddisp.pl?gene=TSC2
ESR1	Estrogen Receptor 1	Protein Coding	P03372	67	GC06P151656	9.91211	https://www.genecards.org/cgi-bin/carddisp.pl?gene=ESR1
VCP	Valosin Containing Protein	Protein Coding	P55072	62	GC09M035298	9.90428	https://www.genecards.org/cgi-bin/carddisp.pl?gene=VCP
HSPA1A	Heat Shock Protein Family A (Hsp70) Member 1A	Protein Coding	P0DMV8	59	GC06P144781	9.89358	https://www.genecards.org/cgi-bin/carddisp.pl?gene=HSPA1A
NRF1	Nuclear Respiratory Factor 1	Protein Coding	Q16656	56	GC07P129611	9.88708	https://www.genecards.org/cgi-bin/carddisp.pl?gene=NRF1
SOX13	SRY-Box Transcription Factor 13	Protein Coding	Q9UN79	47	GC01P204074	9.87525	https://www.genecards.org/cgi-bin/carddisp.pl?gene=SOX13
BRCA1	BRCA1 DNA Repair Associated	Protein Coding	P38398	63	GC17M043044	9.87426	https://www.genecards.org/cgi-bin/carddisp.pl?gene=BRCA1
TWNK	Twinkle MtDNA Helicase	Protein Coding	Q96RR1	54	GC10P113017	9.85897	https://www.genecards.org/cgi-bin/carddisp.pl?gene=TWNK
PDK4	Pyruvate Dehydrogenase Kinase 4	Protein Coding	Q16654	56	GC07M095583	9.8543	https://www.genecards.org/cgi-bin/carddisp.pl?gene=PDK4
APC	APC Regulator Of WNT Signaling Pathway	Protein Coding	P25054	62	GC05P112707	9.84485	https://www.genecards.org/cgi-bin/carddisp.pl?gene=APC
ADA	Adenosine Deaminase	Protein Coding	P00813	64	GC20M044620	9.83234	https://www.genecards.org/cgi-bin/carddisp.pl?gene=ADA
LNPEP	Leucyl And Cystinyl Aminopeptidase	Protein Coding	Q9UIQ6	58	GC05P096935	9.81181	https://www.genecards.org/cgi-bin/carddisp.pl?gene=LNPEP
IL13	Interleukin 13	Protein Coding	P35225	57	GC05P132656	9.80383	https://www.genecards.org/cgi-bin/carddisp.pl?gene=IL13
KL	Klotho	Protein Coding	Q9UEF7	60	GC13P033016	9.79737	https://www.genecards.org/cgi-bin/carddisp.pl?gene=KL
PSMB8	Proteasome 20S Subunit Beta 8	Protein Coding	P28062	63	GC06M032840	9.78676	https://www.genecards.org/cgi-bin/carddisp.pl?gene=PSMB8
DNAH8	Dynein Axonemal Heavy Chain 8	Protein Coding	Q96JB1	51	GC06P144930	9.77822	https://www.genecards.org/cgi-bin/carddisp.pl?gene=DNAH8
BCL2	BCL2 Apoptosis Regulator	Protein Coding	P10415	64	GC18M063123	9.77367	https://www.genecards.org/cgi-bin/carddisp.pl?gene=BCL2
PANK2	Pantothenate Kinase 2	Protein Coding	Q9BZ23	58	GC20P008991	9.74623	https://www.genecards.org/cgi-bin/carddisp.pl?gene=PANK2
POLE	DNA Polymerase Epsilon, Catalytic Subunit	Protein Coding	Q07864	60	GC12M132789	9.73958	https://www.genecards.org/cgi-bin/carddisp.pl?gene=POLE
FAS	Fas Cell Surface Death Receptor	Protein Coding	P25445	64	GC10P112626	9.73936	https://www.genecards.org/cgi-bin/carddisp.pl?gene=FAS
SCP2	Sterol Carrier Protein 2	Protein Coding	P22307	58	GC01P052927	9.73672	https://www.genecards.org/cgi-bin/carddisp.pl?gene=SCP2
FNDC5	Fibronectin Type III Domain Containing 5	Protein Coding	Q8NAU1	47	GC01M034014	9.72938	https://www.genecards.org/cgi-bin/carddisp.pl?gene=FNDC5
MEF2A	Myocyte Enhancer Factor 2A	Protein Coding	Q02078	59	GC15P099565	9.72148	https://www.genecards.org/cgi-bin/carddisp.pl?gene=MEF2A
CTSD	Cathepsin D	Protein Coding	P07339	66	GC11M001752	9.71396	https://www.genecards.org/cgi-bin/carddisp.pl?gene=CTSD
ANGPT2	Angiopoietin 2	Protein Coding	O15123	62	GC08M006499	9.71201	https://www.genecards.org/cgi-bin/carddisp.pl?gene=ANGPT2
F7	Coagulation Factor VII	Protein Coding	P08709	61	GC13P113105	9.67341	https://www.genecards.org/cgi-bin/carddisp.pl?gene=F7
SIRT3	Sirtuin 3	Protein Coding	Q9NTG7	60	GC11M000215	9.67272	https://www.genecards.org/cgi-bin/carddisp.pl?gene=SIRT3
CREB1	CAMP Responsive Element Binding Protein 1	Protein Coding	P16220	63	GC02P207529	9.66292	https://www.genecards.org/cgi-bin/carddisp.pl?gene=CREB1
CHEK2	Checkpoint Kinase 2	Protein Coding	O96017	67	GC22M028687	9.63961	https://www.genecards.org/cgi-bin/carddisp.pl?gene=CHEK2
MICA	MHC Class I Polypeptide-Related Sequence A	Protein Coding	Q29983	51	GC06P031399	9.63263	https://www.genecards.org/cgi-bin/carddisp.pl?gene=MICA
LRP6	LDL Receptor Related Protein 6	Protein Coding	O75581	60	GC12M030861	9.62783	https://www.genecards.org/cgi-bin/carddisp.pl?gene=LRP6
GYS2	Glycogen Synthase 2	Protein Coding	P54840	57	GC12M030983	9.62094	https://www.genecards.org/cgi-bin/carddisp.pl?gene=GYS2
TAGAP	T Cell Activation RhoGTPase Activating Protein	Protein Coding	Q8N103	50	GC06M159034	9.62007	https://www.genecards.org/cgi-bin/carddisp.pl?gene=TAGAP
MAOA	Monoamine Oxidase A	Protein Coding	P21397	62	GC0XP043654	9.61046	https://www.genecards.org/cgi-bin/carddisp.pl?gene=MAOA
PTS	6-Pyruvoyltetrahydropterin Synthase	Protein Coding	Q03393	59	GC11P112226	9.60159	https://www.genecards.org/cgi-bin/carddisp.pl?gene=PTS
BCHE	Butyrylcholinesterase	Protein Coding	P06276	63	GC03M165772	9.59785	https://www.genecards.org/cgi-bin/carddisp.pl?gene=BCHE
CD4	CD4 Molecule	Protein Coding	P01730	63	GC12P006786	9.59123	https://www.genecards.org/cgi-bin/carddisp.pl?gene=CD4
MTHFD1	Methylenetetrahydrofolate Dehydrogenase, Cyclohydrolase And Formyltetrahydrofolate Synthetase 1	Protein Coding	P11586	58	GC14P064388	9.58523	https://www.genecards.org/cgi-bin/carddisp.pl?gene=MTHFD1
CACNA1A	Calcium Voltage-Gated Channel Subunit Alpha1 A	Protein Coding	O00555	60	GC19M013206	9.58211	https://www.genecards.org/cgi-bin/carddisp.pl?gene=CACNA1A
DIO2	Iodothyronine Deiodinase 2	Protein Coding	Q92813	51	GC14M080197	9.57638	https://www.genecards.org/cgi-bin/carddisp.pl?gene=DIO2
PIK3CD	Phosphatidylinositol-4,5-Bisphosphate 3-Kinase Catalytic Subunit Delta	Protein Coding	O00329	66	GC01P051042	9.56849	https://www.genecards.org/cgi-bin/carddisp.pl?gene=PIK3CD
SLCO1B1	Solute Carrier Organic Anion Transporter Family Member 1B1	Protein Coding	Q9Y6L6	59	GC12P043246	9.56468	https://www.genecards.org/cgi-bin/carddisp.pl?gene=SLCO1B1
SH2B3	SH2B Adaptor Protein 3	Protein Coding	Q9UQQ2	59	GC12P111405	9.56208	https://www.genecards.org/cgi-bin/carddisp.pl?gene=SH2B3
NQO1	NAD(P)H Quinone Dehydrogenase 1	Protein Coding	P15559	60	GC16M069706	9.55626	https://www.genecards.org/cgi-bin/carddisp.pl?gene=NQO1
APP	Amyloid Beta Precursor Protein	Protein Coding	P05067	63	GC21M025880	9.53903	https://www.genecards.org/cgi-bin/carddisp.pl?gene=APP
CLCNKB	Chloride Voltage-Gated Channel Kb	Protein Coding	P51801	55	GC01P051565	9.53567	https://www.genecards.org/cgi-bin/carddisp.pl?gene=CLCNKB
ANXA5	Annexin A5	Protein Coding	P08758	60	GC04M121667	9.52311	https://www.genecards.org/cgi-bin/carddisp.pl?gene=ANXA5
CYP2C9	Cytochrome P450 Family 2 Subfamily C Member 9	Protein Coding	P11712	59	GC10P094938	9.51773	https://www.genecards.org/cgi-bin/carddisp.pl?gene=CYP2C9
SLC22A1	Solute Carrier Family 22 Member 1	Protein Coding	O15245	55	GC06P160121	9.51067	https://www.genecards.org/cgi-bin/carddisp.pl?gene=SLC22A1
ABCG1	ATP Binding Cassette Subfamily G Member 1	Protein Coding	P45844	56	GC21P042199	9.49635	https://www.genecards.org/cgi-bin/carddisp.pl?gene=ABCG1
SLC22A2	Solute Carrier Family 22 Member 2	Protein Coding	O15244	56	GC06M160222	9.49578	https://www.genecards.org/cgi-bin/carddisp.pl?gene=SLC22A2
ARL6	ADP Ribosylation Factor Like GTPase 6	Protein Coding	Q9H0F7	53	GC03P097764	9.48756	https://www.genecards.org/cgi-bin/carddisp.pl?gene=ARL6
OGT	O-Linked N-Acetylglucosamine (GlcNAc) Transferase	Protein Coding	O15294	59	GC0XP071800	9.4754	https://www.genecards.org/cgi-bin/carddisp.pl?gene=OGT
C19orf12	Chromosome 19 Open Reading Frame 12	Protein Coding	Q9NSK7	48	GC19M096705	9.47479	https://www.genecards.org/cgi-bin/carddisp.pl?gene=C19orf12
TRIB3	Tribbles Pseudokinase 3	Protein Coding	Q96RU7	54	GC20P000396	9.46844	https://www.genecards.org/cgi-bin/carddisp.pl?gene=TRIB3
MC3R	Melanocortin 3 Receptor	Protein Coding	P41968	53	GC20P056248	9.4299	https://www.genecards.org/cgi-bin/carddisp.pl?gene=MC3R
SCD	Stearoyl-CoA Desaturase	Protein Coding	O00767	63	GC10P100347	9.42934	https://www.genecards.org/cgi-bin/carddisp.pl?gene=SCD
NTRK2	Neurotrophic Receptor Tyrosine Kinase 2	Protein Coding	Q16620	66	GC09P084668	9.42888	https://www.genecards.org/cgi-bin/carddisp.pl?gene=NTRK2
FGF23	Fibroblast Growth Factor 23	Protein Coding	Q9GZV9	59	GC12M004368	9.42593	https://www.genecards.org/cgi-bin/carddisp.pl?gene=FGF23
ELMO1	Engulfment And Cell Motility 1	Protein Coding	Q92556	52	GC07M036860	9.42457	https://www.genecards.org/cgi-bin/carddisp.pl?gene=ELMO1
PTH	Parathyroid Hormone	Protein Coding	P01270	58	GC11M013492	9.41756	https://www.genecards.org/cgi-bin/carddisp.pl?gene=PTH
GRN	Granulin Precursor	Protein Coding	P28799	60	GC17P044345	9.40969	https://www.genecards.org/cgi-bin/carddisp.pl?gene=GRN
SRC	SRC Proto-Oncogene, Non-Receptor Tyrosine Kinase	Protein Coding	P12931	64	GC20P037344	9.40951	https://www.genecards.org/cgi-bin/carddisp.pl?gene=SRC
GUSB	Glucuronidase Beta	Protein Coding	P08236	62	GC07M065960	9.40628	https://www.genecards.org/cgi-bin/carddisp.pl?gene=GUSB
MT-ATP6	Mitochondrially Encoded ATP Synthase Membrane Subunit 6	Protein Coding	P00846	43	GCMTP008531	9.39921	https://www.genecards.org/cgi-bin/carddisp.pl?gene=MT-ATP6
CYP2D6	Cytochrome P450 Family 2 Subfamily D Member 6	Protein Coding	P10635	60	GC22M042126	9.38006	https://www.genecards.org/cgi-bin/carddisp.pl?gene=CYP2D6
KDR	Kinase Insert Domain Receptor	Protein Coding	P35968	67	GC04M055078	9.37189	https://www.genecards.org/cgi-bin/carddisp.pl?gene=KDR
ADRB1	Adrenoceptor Beta 1	Protein Coding	P08588	61	GC10P115236	9.3674	https://www.genecards.org/cgi-bin/carddisp.pl?gene=ADRB1
GPX3	Glutathione Peroxidase 3	Protein Coding	P22352	53	GC05P153815	9.35653	https://www.genecards.org/cgi-bin/carddisp.pl?gene=GPX3
MT-ND6	Mitochondrially Encoded NADH:Ubiquinone Oxidoreductase Core Subunit 6	Protein Coding	P03923	42	GCMTM014151	9.35332	https://www.genecards.org/cgi-bin/carddisp.pl?gene=MT-ND6
GBA1	Glucosylceramidase Beta 1	Protein Coding	P04062	63	GC01M163977	9.34893	https://www.genecards.org/cgi-bin/carddisp.pl?gene=GBA1
COASY	Coenzyme A Synthase	Protein Coding	Q13057	57	GC17P042561	9.34848	https://www.genecards.org/cgi-bin/carddisp.pl?gene=COASY
CALCA	Calcitonin Related Polypeptide Alpha	Protein Coding	P06881	56	GC11M014966	9.34778	https://www.genecards.org/cgi-bin/carddisp.pl?gene=CALCA
CS	Citrate Synthase	Protein Coding	O75390	58	GC12M056271	9.3477	https://www.genecards.org/cgi-bin/carddisp.pl?gene=CS
MT-CO2	Mitochondrially Encoded Cytochrome C Oxidase II	Protein Coding	P00403	47	GCMTP007587	9.3466	https://www.genecards.org/cgi-bin/carddisp.pl?gene=MT-CO2
ENG	Endoglin	Protein Coding	P17813	60	GC09M128107	9.34584	https://www.genecards.org/cgi-bin/carddisp.pl?gene=ENG
GOT1	Glutamic-Oxaloacetic Transaminase 1	Protein Coding	P17174	58	GC10M099396	9.34386	https://www.genecards.org/cgi-bin/carddisp.pl?gene=GOT1
HDAC9	Histone Deacetylase 9	Protein Coding	Q9UKV0	63	GC07P018086	9.33947	https://www.genecards.org/cgi-bin/carddisp.pl?gene=HDAC9
BMPR1A	Bone Morphogenetic Protein Receptor Type 1A	Protein Coding	P36894	64	GC10P112550	9.33837	https://www.genecards.org/cgi-bin/carddisp.pl?gene=BMPR1A
OTX2	Orthodenticle Homeobox 2	Protein Coding	P32243	59	GC14M056799	9.33144	https://www.genecards.org/cgi-bin/carddisp.pl?gene=OTX2
ATXN2	Ataxin 2	Protein Coding	Q99700	56	GC12M111443	9.30556	https://www.genecards.org/cgi-bin/carddisp.pl?gene=ATXN2
PTX3	Pentraxin 3	Protein Coding	P26022	56	GC03P157436	9.29482	https://www.genecards.org/cgi-bin/carddisp.pl?gene=PTX3
PBX1	PBX Homeobox 1	Protein Coding	P40424	60	GC01P167803	9.2937	https://www.genecards.org/cgi-bin/carddisp.pl?gene=PBX1
DMXL2	Dmx Like 2	Protein Coding	Q8TDJ6	49	GC15M051447	9.28952	https://www.genecards.org/cgi-bin/carddisp.pl?gene=DMXL2
BRIP1	BRCA1 Interacting Helicase 1	Protein Coding	Q9BX63	62	GC17M061679	9.27581	https://www.genecards.org/cgi-bin/carddisp.pl?gene=BRIP1
CLU	Clusterin	Protein Coding	P10909	60	GC08M027596	9.27032	https://www.genecards.org/cgi-bin/carddisp.pl?gene=CLU
AQP7	Aquaporin 7	Protein Coding	O14520	54	GC09M033384	9.26333	https://www.genecards.org/cgi-bin/carddisp.pl?gene=AQP7
NOX4	NADPH Oxidase 4	Protein Coding	Q9NPH5	55	GC11M089324	9.25854	https://www.genecards.org/cgi-bin/carddisp.pl?gene=NOX4
TYMP	Thymidine Phosphorylase	Protein Coding	P19971	60	GC22M050525	9.25183	https://www.genecards.org/cgi-bin/carddisp.pl?gene=TYMP
HK1	Hexokinase 1	Protein Coding	P19367	63	GC10P069269	9.24873	https://www.genecards.org/cgi-bin/carddisp.pl?gene=HK1
PPP1R15B	Protein Phosphatase 1 Regulatory Subunit 15B	Protein Coding	Q5SWA1	50	GC01M204688	9.2334	https://www.genecards.org/cgi-bin/carddisp.pl?gene=PPP1R15B
CTSB	Cathepsin B	Protein Coding	P07858	64	GC08M011842	9.23241	https://www.genecards.org/cgi-bin/carddisp.pl?gene=CTSB
LIPA	Lipase A, Lysosomal Acid Type	Protein Coding	P38571	61	GC10M089213	9.2201	https://www.genecards.org/cgi-bin/carddisp.pl?gene=LIPA
DRD2	Dopamine Receptor D2	Protein Coding	P14416	63	GC11M113409	9.21794	https://www.genecards.org/cgi-bin/carddisp.pl?gene=DRD2
MMP14	Matrix Metallopeptidase 14	Protein Coding	P50281	64	GC14P047982	9.21757	https://www.genecards.org/cgi-bin/carddisp.pl?gene=MMP14
PRKACA	Protein Kinase CAMP-Activated Catalytic Subunit Alpha	Protein Coding	P17612	66	GC19M096319	9.20835	https://www.genecards.org/cgi-bin/carddisp.pl?gene=PRKACA
ITGA2	Integrin Subunit Alpha 2	Protein Coding	P17301	59	GC05P052989	9.19413	https://www.genecards.org/cgi-bin/carddisp.pl?gene=ITGA2
BAX	BCL2 Associated X, Apoptosis Regulator	Protein Coding	Q07812	64	GC19P048954	9.19279	https://www.genecards.org/cgi-bin/carddisp.pl?gene=BAX
MKKS	MKKS Centrosomal Shuttling Protein	Protein Coding	Q9NPJ1	52	GC20M010498	9.18223	https://www.genecards.org/cgi-bin/carddisp.pl?gene=MKKS
ELN	Elastin	Protein Coding	P15502	56	GC07P074027	9.17203	https://www.genecards.org/cgi-bin/carddisp.pl?gene=ELN
SHC1	SHC Adaptor Protein 1	Protein Coding	P29353	58	GC01M154962	9.17156	https://www.genecards.org/cgi-bin/carddisp.pl?gene=SHC1
ACHE	Acetylcholinesterase (Yt Blood Group)	Protein Coding	P22303	60	GC07M100889	9.16698	https://www.genecards.org/cgi-bin/carddisp.pl?gene=ACHE
OLR1	Oxidized Low Density Lipoprotein Receptor 1	Protein Coding	P78380	56	GC12M030832	9.16575	https://www.genecards.org/cgi-bin/carddisp.pl?gene=OLR1
WDR45	WD Repeat Domain 45	Protein Coding	Q9Y484	53	GC0XM049074	9.15277	https://www.genecards.org/cgi-bin/carddisp.pl?gene=WDR45
CACNA1C	Calcium Voltage-Gated Channel Subunit Alpha1 C	Protein Coding	Q13936	62	GC12P001970	9.14646	https://www.genecards.org/cgi-bin/carddisp.pl?gene=CACNA1C
CYCS	Cytochrome C, Somatic	Protein Coding	P99999	61	GC07M025118	9.14263	https://www.genecards.org/cgi-bin/carddisp.pl?gene=CYCS
SLC16A11	Solute Carrier Family 16 Member 11	Protein Coding	Q8NCK7	44	GC17M007041	9.14154	https://www.genecards.org/cgi-bin/carddisp.pl?gene=SLC16A11
FASN	Fatty Acid Synthase	Protein Coding	P49327	62	GC17M082078	9.11942	https://www.genecards.org/cgi-bin/carddisp.pl?gene=FASN
KRT18	Keratin 18	Protein Coding	P05783	63	GC12P052948	9.11874	https://www.genecards.org/cgi-bin/carddisp.pl?gene=KRT18
PNPLA6	Patatin Like Phospholipase Domain Containing 6	Protein Coding	Q8IY17	56	GC19P007534	9.11487	https://www.genecards.org/cgi-bin/carddisp.pl?gene=PNPLA6
BLM	BLM RecQ Like Helicase	Protein Coding	P54132	62	GC15P090717	9.10702	https://www.genecards.org/cgi-bin/carddisp.pl?gene=BLM
PDE3B	Phosphodiesterase 3B	Protein Coding	Q13370	55	GC11P014643	9.1004	https://www.genecards.org/cgi-bin/carddisp.pl?gene=PDE3B
EDNRA	Endothelin Receptor Type A	Protein Coding	P25101	62	GC04P147480	9.09287	https://www.genecards.org/cgi-bin/carddisp.pl?gene=EDNRA
TIMP1	TIMP Metallopeptidase Inhibitor 1	Protein Coding	P01033	58	GC0XP058331	9.08447	https://www.genecards.org/cgi-bin/carddisp.pl?gene=TIMP1
COMT	Catechol-O-Methyltransferase	Protein Coding	P21964	64	GC22P019941	9.07904	https://www.genecards.org/cgi-bin/carddisp.pl?gene=COMT
AIF1	Allograft Inflammatory Factor 1	Protein Coding	P55008	51	GC06P144763	9.06895	https://www.genecards.org/cgi-bin/carddisp.pl?gene=AIF1
NTS	Neurotensin	Protein Coding	P30990	54	GC12P085876	9.06312	https://www.genecards.org/cgi-bin/carddisp.pl?gene=NTS
KEAP1	Kelch Like ECH Associated Protein 1	Protein Coding	Q14145	61	GC19M010486	9.06182	https://www.genecards.org/cgi-bin/carddisp.pl?gene=KEAP1
PTPRC	Protein Tyrosine Phosphatase Receptor Type C	Protein Coding	P08575	65	GC01P198607	9.04356	https://www.genecards.org/cgi-bin/carddisp.pl?gene=PTPRC
FTH1	Ferritin Heavy Chain 1	Protein Coding	P02794	63	GC11M061959	9.03606	https://www.genecards.org/cgi-bin/carddisp.pl?gene=FTH1
CCL11	C-C Motif Chemokine Ligand 11	Protein Coding	P51671	59	GC17P034285	9.03502	https://www.genecards.org/cgi-bin/carddisp.pl?gene=CCL11
HLA-C	Major Histocompatibility Complex, Class I, C	Protein Coding	P10321	58	GC06M097058	9.03141	https://www.genecards.org/cgi-bin/carddisp.pl?gene=HLA-C
FOXO3	Forkhead Box O3	Protein Coding	O43524	60	GC06P108559	9.02526	https://www.genecards.org/cgi-bin/carddisp.pl?gene=FOXO3
GK	Glycerol Kinase	Protein Coding	P32189	59	GC0XP031472	9.02208	https://www.genecards.org/cgi-bin/carddisp.pl?gene=GK
PDE5A	Phosphodiesterase 5A	Protein Coding	O76074	58	GC04M119494	8.96126	https://www.genecards.org/cgi-bin/carddisp.pl?gene=PDE5A
IGFBP7	Insulin Like Growth Factor Binding Protein 7	Protein Coding	Q16270	58	GC04M057030	8.95741	https://www.genecards.org/cgi-bin/carddisp.pl?gene=IGFBP7
CAPN5	Calpain 5	Protein Coding	O15484	54	GC11P077066	8.95441	https://www.genecards.org/cgi-bin/carddisp.pl?gene=CAPN5
ALPL	Alkaline Phosphatase, Biomineralization Associated	Protein Coding	P05186	63	GC01P021508	8.94962	https://www.genecards.org/cgi-bin/carddisp.pl?gene=ALPL
PROX1	Prospero Homeobox 1	Protein Coding	Q92786	55	GC01P213983	8.93193	https://www.genecards.org/cgi-bin/carddisp.pl?gene=PROX1
APOC1	Apolipoprotein C1	Protein Coding	P02654	53	GC19P044914	8.91108	https://www.genecards.org/cgi-bin/carddisp.pl?gene=APOC1
FANCA	FA Complementation Group A	Protein Coding	O15360	62	GC16M090206	8.89635	https://www.genecards.org/cgi-bin/carddisp.pl?gene=FANCA
TGFBI	Transforming Growth Factor Beta Induced	Protein Coding	Q15582	59	GC05P136027	8.88113	https://www.genecards.org/cgi-bin/carddisp.pl?gene=TGFBI
ERBB3	Erb-B2 Receptor Tyrosine Kinase 3	Protein Coding	P21860	67	GC12P061993	8.87836	https://www.genecards.org/cgi-bin/carddisp.pl?gene=ERBB3
PAPPA	Pappalysin 1	Protein Coding	Q13219	55	GC09P126836	8.87758	https://www.genecards.org/cgi-bin/carddisp.pl?gene=PAPPA
SLC11A1	Solute Carrier Family 11 Member 1	Protein Coding	P49279	59	GC02P218382	8.87671	https://www.genecards.org/cgi-bin/carddisp.pl?gene=SLC11A1
SDCCAG8	SHH Signaling And Ciliogenesis Regulator SDCCAG8	Protein Coding	Q86SQ7	54	GC01P243255	8.87082	https://www.genecards.org/cgi-bin/carddisp.pl?gene=SDCCAG8
COL4A1	Collagen Type IV Alpha 1 Chain	Protein Coding	P02462	60	GC13M110148	8.87049	https://www.genecards.org/cgi-bin/carddisp.pl?gene=COL4A1
BBS5	Bardet-Biedl Syndrome 5	Protein Coding	Q8N3I7	51	GC02P169489	8.86372	https://www.genecards.org/cgi-bin/carddisp.pl?gene=BBS5
MMP3	Matrix Metallopeptidase 3	Protein Coding	P08254	63	GC11M102835	8.86171	https://www.genecards.org/cgi-bin/carddisp.pl?gene=MMP3
PC	Pyruvate Carboxylase	Protein Coding	P11498	60	GC11M066848	8.86151	https://www.genecards.org/cgi-bin/carddisp.pl?gene=PC
MUTYH	MutY DNA Glycosylase	Protein Coding	Q9UIF7	58	GC01M045329	8.85359	https://www.genecards.org/cgi-bin/carddisp.pl?gene=MUTYH
BBS12	Bardet-Biedl Syndrome 12	Protein Coding	Q6ZW61	46	GC04P122702	8.83939	https://www.genecards.org/cgi-bin/carddisp.pl?gene=BBS12
NFKBIA	NFKB Inhibitor Alpha	Protein Coding	P25963	64	GC14M035401	8.83476	https://www.genecards.org/cgi-bin/carddisp.pl?gene=NFKBIA
FANCM	FA Complementation Group M	Protein Coding	Q8IYD8	55	GC14P045135	8.83233	https://www.genecards.org/cgi-bin/carddisp.pl?gene=FANCM
SORBS1	Sorbin And SH3 Domain Containing 1	Protein Coding	Q9BX66	54	GC10M095311	8.83051	https://www.genecards.org/cgi-bin/carddisp.pl?gene=SORBS1
TGIF1	TGFB Induced Factor Homeobox 1	Protein Coding	Q15583	58	GC18P003411	8.82541	https://www.genecards.org/cgi-bin/carddisp.pl?gene=TGIF1
RPS6KB1	Ribosomal Protein S6 Kinase B1	Protein Coding	P23443	63	GC17P059893	8.80647	https://www.genecards.org/cgi-bin/carddisp.pl?gene=RPS6KB1
SLC30A10	Solute Carrier Family 30 Member 10	Protein Coding	Q6XR72	55	GC01M219685	8.80056	https://www.genecards.org/cgi-bin/carddisp.pl?gene=SLC30A10
NOS1	Nitric Oxide Synthase 1	Protein Coding	P29475	62	GC12M117208	8.78206	https://www.genecards.org/cgi-bin/carddisp.pl?gene=NOS1
DNMT1	DNA Methyltransferase 1	Protein Coding	P26358	66	GC19M010133	8.77868	https://www.genecards.org/cgi-bin/carddisp.pl?gene=DNMT1
IL12B	Interleukin 12B	Protein Coding	P29460	58	GC05M159314	8.76902	https://www.genecards.org/cgi-bin/carddisp.pl?gene=IL12B
NEFL	Neurofilament Light Chain	Protein Coding	P07196	58	GC08M024950	8.76256	https://www.genecards.org/cgi-bin/carddisp.pl?gene=NEFL
WDPCP	WD Repeat Containing Planar Cell Polarity Effector	Protein Coding	O95876	50	GC02M063121	8.76005	https://www.genecards.org/cgi-bin/carddisp.pl?gene=WDPCP
ALDOB	Aldolase, Fructose-Bisphosphate B	Protein Coding	P05062	59	GC09M101420	8.74916	https://www.genecards.org/cgi-bin/carddisp.pl?gene=ALDOB
CTH	Cystathionine Gamma-Lyase	Protein Coding	P32929	62	GC01P070411	8.74476	https://www.genecards.org/cgi-bin/carddisp.pl?gene=CTH
HTT	Huntingtin	Protein Coding	P42858	56	GC04P003041	8.73406	https://www.genecards.org/cgi-bin/carddisp.pl?gene=HTT
LGR5	Leucine Rich Repeat Containing G Protein-Coupled Receptor 5	Protein Coding	O75473	56	GC12P071439	8.734	https://www.genecards.org/cgi-bin/carddisp.pl?gene=LGR5
BSND	Barttin CLCNK Type Accessory Subunit Beta	Protein Coding	Q8WZ55	53	GC01P054998	8.72779	https://www.genecards.org/cgi-bin/carddisp.pl?gene=BSND
CARS1	Cysteinyl-TRNA Synthetase 1	Protein Coding	P49589	54	GC11M003000	8.72622	https://www.genecards.org/cgi-bin/carddisp.pl?gene=CARS1
CUBN	Cubilin	Protein Coding	O60494	58	GC10M016824	8.72015	https://www.genecards.org/cgi-bin/carddisp.pl?gene=CUBN
F8	Coagulation Factor VIII	Protein Coding	P00451	60	GC0XM154835	8.71496	https://www.genecards.org/cgi-bin/carddisp.pl?gene=F8
ABCA4	ATP Binding Cassette Subfamily A Member 4	Protein Coding	P78363	57	GC01M093992	8.7117	https://www.genecards.org/cgi-bin/carddisp.pl?gene=ABCA4
ABCG8	ATP Binding Cassette Subfamily G Member 8	Protein Coding	Q9H221	54	GC02P043971	8.71053	https://www.genecards.org/cgi-bin/carddisp.pl?gene=ABCG8
JUN	Jun Proto-Oncogene, AP-1 Transcription Factor Subunit	Protein Coding	P05412	63	GC01M058780	8.69597	https://www.genecards.org/cgi-bin/carddisp.pl?gene=JUN
METTL8	Methyltransferase 8, TRNA N3-Cytidine	Protein Coding	Q9H825	41	GC02M171317	8.68878	https://www.genecards.org/cgi-bin/carddisp.pl?gene=METTL8
SLC12A1	Solute Carrier Family 12 Member 1	Protein Coding	Q13621	61	GC15P166303	8.68453	https://www.genecards.org/cgi-bin/carddisp.pl?gene=SLC12A1
ABCG5	ATP Binding Cassette Subfamily G Member 5	Protein Coding	Q9H222	58	GC02M043806	8.66797	https://www.genecards.org/cgi-bin/carddisp.pl?gene=ABCG5
FABP3	Fatty Acid Binding Protein 3	Protein Coding	P05413	57	GC01M031934	8.66724	https://www.genecards.org/cgi-bin/carddisp.pl?gene=FABP3
PGF	Placental Growth Factor	Protein Coding	P49763	57	GC14M074941	8.663	https://www.genecards.org/cgi-bin/carddisp.pl?gene=PGF
APOM	Apolipoprotein M	Protein Coding	O95445	52	GC06P144771	8.66216	https://www.genecards.org/cgi-bin/carddisp.pl?gene=APOM
STAT4	Signal Transducer And Activator Of Transcription 4	Protein Coding	Q14765	59	GC02M191029	8.6551	https://www.genecards.org/cgi-bin/carddisp.pl?gene=STAT4
LMF1	Lipase Maturation Factor 1	Protein Coding	Q96S06	50	GC16M000853	8.65384	https://www.genecards.org/cgi-bin/carddisp.pl?gene=LMF1
BBS9	Bardet-Biedl Syndrome 9	Protein Coding	Q3SYG4	52	GC07P033898	8.62273	https://www.genecards.org/cgi-bin/carddisp.pl?gene=BBS9
KCNJ1	Potassium Inwardly Rectifying Channel Subfamily J Member 1	Protein Coding	P48048	60	GC11M130597	8.61715	https://www.genecards.org/cgi-bin/carddisp.pl?gene=KCNJ1
FANCG	FA Complementation Group G	Protein Coding	O15287	55	GC09M035073	8.60409	https://www.genecards.org/cgi-bin/carddisp.pl?gene=FANCG
ELANE	Elastase, Neutrophil Expressed	Protein Coding	P08246	64	GC19P121813	8.60262	https://www.genecards.org/cgi-bin/carddisp.pl?gene=ELANE
NR1H3	Nuclear Receptor Subfamily 1 Group H Member 3	Protein Coding	Q13133	59	GC11P047248	8.6003	https://www.genecards.org/cgi-bin/carddisp.pl?gene=NR1H3
ESR2	Estrogen Receptor 2	Protein Coding	Q92731	61	GC14M064084	8.59796	https://www.genecards.org/cgi-bin/carddisp.pl?gene=ESR2
CLPS	Colipase	Protein Coding	P04118	51	GC06M097256	8.5938	https://www.genecards.org/cgi-bin/carddisp.pl?gene=CLPS
GJA1	Gap Junction Protein Alpha 1	Protein Coding	P17302	63	GC06P146071	8.58997	https://www.genecards.org/cgi-bin/carddisp.pl?gene=GJA1
OPRM1	Opioid Receptor Mu 1	Protein Coding	P35372	62	GC06P155971	8.5842	https://www.genecards.org/cgi-bin/carddisp.pl?gene=OPRM1
BBS4	Bardet-Biedl Syndrome 4	Protein Coding	Q96RK4	54	GC15P072686	8.58134	https://www.genecards.org/cgi-bin/carddisp.pl?gene=BBS4
CEBPA	CCAAT Enhancer Binding Protein Alpha	Protein Coding	P49715	59	GC19M033299	8.57966	https://www.genecards.org/cgi-bin/carddisp.pl?gene=CEBPA
NR1H4	Nuclear Receptor Subfamily 1 Group H Member 4	Protein Coding	Q96RI1	61	GC12P100473	8.57515	https://www.genecards.org/cgi-bin/carddisp.pl?gene=NR1H4
CASP9	Caspase 9	Protein Coding	P55211	60	GC01M015507	8.56415	https://www.genecards.org/cgi-bin/carddisp.pl?gene=CASP9
ITGB3	Integrin Subunit Beta 3	Protein Coding	P05106	65	GC17P123264	8.56309	https://www.genecards.org/cgi-bin/carddisp.pl?gene=ITGB3
REG1A	Regenerating Family Member 1 Alpha	Protein Coding	P05451	51	GC02P079120	8.54804	https://www.genecards.org/cgi-bin/carddisp.pl?gene=REG1A
GPX4	Glutathione Peroxidase 4	Protein Coding	P36969	60	GC19P001103	8.53402	https://www.genecards.org/cgi-bin/carddisp.pl?gene=GPX4
RAD50	RAD50 Double Strand Break Repair Protein	Protein Coding	Q92878	63	GC05P132556	8.53142	https://www.genecards.org/cgi-bin/carddisp.pl?gene=RAD50
SHH	Sonic Hedgehog Signaling Molecule	Protein Coding	Q15465	64	GC07M155799	8.5161	https://www.genecards.org/cgi-bin/carddisp.pl?gene=SHH
CEP290	Centrosomal Protein 290	Protein Coding	O15078	53	GC12M088049	8.50859	https://www.genecards.org/cgi-bin/carddisp.pl?gene=CEP290
CYP2R1	Cytochrome P450 Family 2 Subfamily R Member 1	Protein Coding	Q6VVX0	56	GC11M014877	8.50743	https://www.genecards.org/cgi-bin/carddisp.pl?gene=CYP2R1
CX3CR1	C-X3-C Motif Chemokine Receptor 1	Protein Coding	P49238	56	GC03M039279	8.50301	https://www.genecards.org/cgi-bin/carddisp.pl?gene=CX3CR1
HKDC1	Hexokinase Domain Containing 1	Protein Coding	Q2TB90	54	GC10P069220	8.50138	https://www.genecards.org/cgi-bin/carddisp.pl?gene=HKDC1
CSN2	Casein Beta	Protein Coding	P05814	47	GC04M069955	8.49725	https://www.genecards.org/cgi-bin/carddisp.pl?gene=CSN2
MT2A	Metallothionein 2A	Protein Coding	P02795	54	GC16P097326	8.49636	https://www.genecards.org/cgi-bin/carddisp.pl?gene=MT2A
OFD1	OFD1 Centriole And Centriolar Satellite Protein	Protein Coding	O75665	55	GC0XP013714	8.49583	https://www.genecards.org/cgi-bin/carddisp.pl?gene=OFD1
HERC2	HECT And RLD Domain Containing E3 Ubiquitin Protein Ligase 2	Protein Coding	O95714	57	GC15M028111	8.47695	https://www.genecards.org/cgi-bin/carddisp.pl?gene=HERC2
LDHA	Lactate Dehydrogenase A	Protein Coding	P00338	63	GC11P018394	8.47504	https://www.genecards.org/cgi-bin/carddisp.pl?gene=LDHA
MKS1	MKS Transition Zone Complex Subunit 1	Protein Coding	Q9NXB0	52	GC17M058205	8.47283	https://www.genecards.org/cgi-bin/carddisp.pl?gene=MKS1
ERN1	Endoplasmic Reticulum To Nucleus Signaling 1	Protein Coding	O75460	60	GC17M064039	8.46434	https://www.genecards.org/cgi-bin/carddisp.pl?gene=ERN1
CSN1S1	Casein Alpha S1	Protein Coding	P47710	49	GC04P070045	8.46075	https://www.genecards.org/cgi-bin/carddisp.pl?gene=CSN1S1
NTF3	Neurotrophin 3	Protein Coding	P20783	57	GC12P042069	8.45242	https://www.genecards.org/cgi-bin/carddisp.pl?gene=NTF3
STYX	Serine/Threonine/Tyrosine Interacting Protein	Protein Coding	Q8WUJ0	45	GC14P052730	8.44933	https://www.genecards.org/cgi-bin/carddisp.pl?gene=STYX
RRM2B	Ribonucleotide Reductase Regulatory TP53 Inducible Subunit M2B	Protein Coding	Q7LG56	62	GC08M102204	8.44674	https://www.genecards.org/cgi-bin/carddisp.pl?gene=RRM2B
CHAT	Choline O-Acetyltransferase	Protein Coding	P28329	62	GC10P049609	8.43663	https://www.genecards.org/cgi-bin/carddisp.pl?gene=CHAT
BMP7	Bone Morphogenetic Protein 7	Protein Coding	P18075	60	GC20M057168	8.43486	https://www.genecards.org/cgi-bin/carddisp.pl?gene=BMP7
GAST	Gastrin	Protein Coding	P01350	52	GC17P041712	8.43335	https://www.genecards.org/cgi-bin/carddisp.pl?gene=GAST
GLA	Galactosidase Alpha	Protein Coding	P06280	63	GC0XM101393	8.42362	https://www.genecards.org/cgi-bin/carddisp.pl?gene=GLA
PEPD	Peptidase D	Protein Coding	P12955	58	GC19M033386	8.42293	https://www.genecards.org/cgi-bin/carddisp.pl?gene=PEPD
PRKCA	Protein Kinase C Alpha	Protein Coding	P17252	64	GC17P066302	8.41534	https://www.genecards.org/cgi-bin/carddisp.pl?gene=PRKCA
OXT	Oxytocin/Neurophysin I Prepropeptide	Protein Coding	P01178	51	GC20P008958	8.40837	https://www.genecards.org/cgi-bin/carddisp.pl?gene=OXT
CA2	Carbonic Anhydrase 2	Protein Coding	P00918	64	GC08P085463	8.4034	https://www.genecards.org/cgi-bin/carddisp.pl?gene=CA2
CD63	CD63 Molecule	Protein Coding	P08962	56	GC12M059504	8.40334	https://www.genecards.org/cgi-bin/carddisp.pl?gene=CD63
HESX1	HESX Homeobox 1	Protein Coding	Q9UBX0	51	GC03M057207	8.37574	https://www.genecards.org/cgi-bin/carddisp.pl?gene=HESX1
CREBBP	CREB Binding Protein	Protein Coding	Q92793	67	GC16M025750	8.36972	https://www.genecards.org/cgi-bin/carddisp.pl?gene=CREBBP
BTC	Betacellulin	Protein Coding	P35070	56	GC04M074744	8.35606	https://www.genecards.org/cgi-bin/carddisp.pl?gene=BTC
CFAP418	Cilia And Flagella Associated Protein 418	Protein Coding	Q96NL8	44	GC08M095245	8.35585	https://www.genecards.org/cgi-bin/carddisp.pl?gene=CFAP418
ANGPT1	Angiopoietin 1	Protein Coding	Q15389	58	GC08M107246	8.35463	https://www.genecards.org/cgi-bin/carddisp.pl?gene=ANGPT1
PDGFB	Platelet Derived Growth Factor Subunit B	Protein Coding	P01127	64	GC22M080187	8.34641	https://www.genecards.org/cgi-bin/carddisp.pl?gene=PDGFB
MKRN3	Makorin Ring Finger Protein 3	Protein Coding	Q13064	51	GC15P172444	8.33295	https://www.genecards.org/cgi-bin/carddisp.pl?gene=MKRN3
BBS7	Bardet-Biedl Syndrome 7	Protein Coding	Q8IWZ6	51	GC04M121824	8.33133	https://www.genecards.org/cgi-bin/carddisp.pl?gene=BBS7
RAD51C	RAD51 Paralog C	Protein Coding	O43502	55	GC17P058692	8.3312	https://www.genecards.org/cgi-bin/carddisp.pl?gene=RAD51C
FUS	FUS RNA Binding Protein	Protein Coding	P35637	58	GC16P031180	8.31216	https://www.genecards.org/cgi-bin/carddisp.pl?gene=FUS
MAPK10	Mitogen-Activated Protein Kinase 10	Protein Coding	P53779	60	GC04M085990	8.30919	https://www.genecards.org/cgi-bin/carddisp.pl?gene=MAPK10
AHI1	Abelson Helper Integration Site 1	Protein Coding	Q8N157	54	GC06M135283	8.29475	https://www.genecards.org/cgi-bin/carddisp.pl?gene=AHI1
JAK2	Janus Kinase 2	Protein Coding	O60674	66	GC09P004985	8.29458	https://www.genecards.org/cgi-bin/carddisp.pl?gene=JAK2
HLA-DPA1	Major Histocompatibility Complex, Class II, DP Alpha 1	Protein Coding	P20036	53	GC06M033064	8.28955	https://www.genecards.org/cgi-bin/carddisp.pl?gene=HLA-DPA1
ADCY10	Adenylate Cyclase 10	Protein Coding	Q96PN6	56	GC01M167809	8.28904	https://www.genecards.org/cgi-bin/carddisp.pl?gene=ADCY10
CYP11B2	Cytochrome P450 Family 11 Subfamily B Member 2	Protein Coding	P19099	59	GC08M142910	8.28739	https://www.genecards.org/cgi-bin/carddisp.pl?gene=CYP11B2
PIK3C2A	Phosphatidylinositol-4-Phosphate 3-Kinase Catalytic Subunit Type 2 Alpha	Protein Coding	O00443	60	GC11M017980	8.28548	https://www.genecards.org/cgi-bin/carddisp.pl?gene=PIK3C2A
TTC8	Tetratricopeptide Repeat Domain 8	Protein Coding	Q8TAM2	52	GC14P093205	8.28363	https://www.genecards.org/cgi-bin/carddisp.pl?gene=TTC8
CYP24A1	Cytochrome P450 Family 24 Subfamily A Member 1	Protein Coding	Q07973	60	GC20M054153	8.27102	https://www.genecards.org/cgi-bin/carddisp.pl?gene=CYP24A1
GPBAR1	G Protein-Coupled Bile Acid Receptor 1	Protein Coding	Q8TDU6	52	GC02P218259	8.24309	https://www.genecards.org/cgi-bin/carddisp.pl?gene=GPBAR1
PYGL	Glycogen Phosphorylase L	Protein Coding	P06737	59	GC14M050857	8.24015	https://www.genecards.org/cgi-bin/carddisp.pl?gene=PYGL
ATP6AP2	ATPase H+ Transporting Accessory Protein 2	Protein Coding	O75787	58	GC0XP040634	8.23209	https://www.genecards.org/cgi-bin/carddisp.pl?gene=ATP6AP2
PLA2G2A	Phospholipase A2 Group IIA	Protein Coding	P14555	59	GC01M019975	8.23133	https://www.genecards.org/cgi-bin/carddisp.pl?gene=PLA2G2A
SLC25A42	Solute Carrier Family 25 Member 42	Protein Coding	Q86VD7	50	GC19P019063	8.23037	https://www.genecards.org/cgi-bin/carddisp.pl?gene=SLC25A42
GATA3	GATA Binding Protein 3	Protein Coding	P23771	63	GC10P008045	8.21465	https://www.genecards.org/cgi-bin/carddisp.pl?gene=GATA3
CD59	CD59 Molecule (CD59 Blood Group)	Protein Coding	P13987	59	GC11M033724	8.20958	https://www.genecards.org/cgi-bin/carddisp.pl?gene=CD59
LGALS3	Galectin 3	Protein Coding	P17931	58	GC14P055124	8.20441	https://www.genecards.org/cgi-bin/carddisp.pl?gene=LGALS3
ALOX12	Arachidonate 12-Lipoxygenase, 12S Type	Protein Coding	P18054	57	GC17P121868	8.20295	https://www.genecards.org/cgi-bin/carddisp.pl?gene=ALOX12
TFAP2B	Transcription Factor AP-2 Beta	Protein Coding	Q92481	58	GC06P145034	8.19256	https://www.genecards.org/cgi-bin/carddisp.pl?gene=TFAP2B
MTR	5-Methyltetrahydrofolate-Homocysteine Methyltransferase	Protein Coding	Q99707	60	GC01P236795	8.18835	https://www.genecards.org/cgi-bin/carddisp.pl?gene=MTR
THBS1	Thrombospondin 1	Protein Coding	P07996	59	GC15P039581	8.18066	https://www.genecards.org/cgi-bin/carddisp.pl?gene=THBS1
FGF8	Fibroblast Growth Factor 8	Protein Coding	P55075	61	GC10M101770	8.18061	https://www.genecards.org/cgi-bin/carddisp.pl?gene=FGF8
SNCA	Synuclein Alpha	Protein Coding	P37840	64	GC04M089724	8.18053	https://www.genecards.org/cgi-bin/carddisp.pl?gene=SNCA
IFNA1	Interferon Alpha 1	Protein Coding	P01562	51	GC09P021798	8.17471	https://www.genecards.org/cgi-bin/carddisp.pl?gene=IFNA1
PRKN	Parkin RBR E3 Ubiquitin Protein Ligase	Protein Coding	O60260	62	GC06M161348	8.17115	https://www.genecards.org/cgi-bin/carddisp.pl?gene=PRKN
IL5	Interleukin 5	Protein Coding	P05113	58	GC05M132541	8.17074	https://www.genecards.org/cgi-bin/carddisp.pl?gene=IL5
TNFAIP3	TNF Alpha Induced Protein 3	Protein Coding	P21580	62	GC06P137866	8.16833	https://www.genecards.org/cgi-bin/carddisp.pl?gene=TNFAIP3
NES	Nestin	Protein Coding	P48681	53	GC01M156668	8.16572	https://www.genecards.org/cgi-bin/carddisp.pl?gene=NES
TLR9	Toll Like Receptor 9	Protein Coding	Q9NR96	59	GC03M054152	8.16078	https://www.genecards.org/cgi-bin/carddisp.pl?gene=TLR9
CYP1A2	Cytochrome P450 Family 1 Subfamily A Member 2	Protein Coding	P05177	59	GC15P074748	8.15996	https://www.genecards.org/cgi-bin/carddisp.pl?gene=CYP1A2
PRKCD	Protein Kinase C Delta	Protein Coding	Q05655	66	GC03P053156	8.15892	https://www.genecards.org/cgi-bin/carddisp.pl?gene=PRKCD
RAD51D	RAD51 Paralog D	Protein Coding	O75771	53	GC17M035092	8.15497	https://www.genecards.org/cgi-bin/carddisp.pl?gene=RAD51D
FASLG	Fas Ligand	Protein Coding	P48023	61	GC01P172659	8.15216	https://www.genecards.org/cgi-bin/carddisp.pl?gene=FASLG
SLC19A3	Solute Carrier Family 19 Member 3	Protein Coding	Q9BZV2	58	GC02M227685	8.15054	https://www.genecards.org/cgi-bin/carddisp.pl?gene=SLC19A3
CASP1	Caspase 1	Protein Coding	P29466	62	GC11M105025	8.14839	https://www.genecards.org/cgi-bin/carddisp.pl?gene=CASP1
KRAS	KRAS Proto-Oncogene, GTPase	Protein Coding	P01116	66	GC12M031027	8.13786	https://www.genecards.org/cgi-bin/carddisp.pl?gene=KRAS
ALOX5AP	Arachidonate 5-Lipoxygenase Activating Protein	Protein Coding	P20292	56	GC13P030713	8.1375	https://www.genecards.org/cgi-bin/carddisp.pl?gene=ALOX5AP
HSPA8	Heat Shock Protein Family A (Hsp70) Member 8	Protein Coding	P11142	62	GC11M123057	8.13528	https://www.genecards.org/cgi-bin/carddisp.pl?gene=HSPA8
GPR119	G Protein-Coupled Receptor 119	Protein Coding	Q8TDV5	48	GC0XM130384	8.12177	https://www.genecards.org/cgi-bin/carddisp.pl?gene=GPR119
PRKAG3	Protein Kinase AMP-Activated Non-Catalytic Subunit Gamma 3	Protein Coding	Q9UGI9	53	GC02M218823	8.11063	https://www.genecards.org/cgi-bin/carddisp.pl?gene=PRKAG3
SQSTM1	Sequestosome 1	Protein Coding	Q13501	62	GC05P179806	8.10288	https://www.genecards.org/cgi-bin/carddisp.pl?gene=SQSTM1
IL1R1	Interleukin 1 Receptor Type 1	Protein Coding	P14778	60	GC02P102136	8.09969	https://www.genecards.org/cgi-bin/carddisp.pl?gene=IL1R1
CDK5	Cyclin Dependent Kinase 5	Protein Coding	Q00535	66	GC07M151053	8.0845	https://www.genecards.org/cgi-bin/carddisp.pl?gene=CDK5
CYP27A1	Cytochrome P450 Family 27 Subfamily A Member 1	Protein Coding	Q02318	59	GC02P218781	8.08334	https://www.genecards.org/cgi-bin/carddisp.pl?gene=CYP27A1
DMPK	DM1 Protein Kinase	Protein Coding	Q09013	60	GC19M045769	8.07792	https://www.genecards.org/cgi-bin/carddisp.pl?gene=DMPK
GTF2I	General Transcription Factor IIi	Protein Coding	P78347	53	GC07P088496	8.06274	https://www.genecards.org/cgi-bin/carddisp.pl?gene=GTF2I
BBIP1	BBSome Interacting Protein 1	Protein Coding	A8MTZ0	43	GC10M110898	8.06274	https://www.genecards.org/cgi-bin/carddisp.pl?gene=BBIP1
CD28	CD28 Molecule	Protein Coding	P10747	59	GC02P203706	8.06231	https://www.genecards.org/cgi-bin/carddisp.pl?gene=CD28
SMAD3	SMAD Family Member 3	Protein Coding	P84022	66	GC15P067063	8.05829	https://www.genecards.org/cgi-bin/carddisp.pl?gene=SMAD3
GSTP1	Glutathione S-Transferase Pi 1	Protein Coding	P09211	63	GC11P067583	8.05249	https://www.genecards.org/cgi-bin/carddisp.pl?gene=GSTP1
SCG5	Secretogranin V	Protein Coding	P05408	51	GC15P032641	8.05156	https://www.genecards.org/cgi-bin/carddisp.pl?gene=SCG5
CISH	Cytokine Inducible SH2 Containing Protein	Protein Coding	Q9NSE2	58	GC03M054110	8.05091	https://www.genecards.org/cgi-bin/carddisp.pl?gene=CISH
HBA2	Hemoglobin Subunit Alpha 2	Protein Coding	P69905	52	GC16P095731	8.04503	https://www.genecards.org/cgi-bin/carddisp.pl?gene=HBA2
DUSP2	Dual Specificity Phosphatase 2	Protein Coding	Q05923	52	GC02M101168	8.04206	https://www.genecards.org/cgi-bin/carddisp.pl?gene=DUSP2
MYC	MYC Proto-Oncogene, BHLH Transcription Factor	Protein Coding	P01106	66	GC08P127735	8.03808	https://www.genecards.org/cgi-bin/carddisp.pl?gene=MYC
ADRA2B	Adrenoceptor Alpha 2B	Protein Coding	P18089	56	GC02M096112	8.03579	https://www.genecards.org/cgi-bin/carddisp.pl?gene=ADRA2B
HLA-DMB	Major Histocompatibility Complex, Class II, DM Beta	Protein Coding	P28068	51	GC06M032934	8.02078	https://www.genecards.org/cgi-bin/carddisp.pl?gene=HLA-DMB
DBP	D-Box Binding PAR BZIP Transcription Factor	Protein Coding	Q10586	50	GC19M048630	8.02026	https://www.genecards.org/cgi-bin/carddisp.pl?gene=DBP
ARAP1	ArfGAP With RhoGAP Domain, Ankyrin Repeat And PH Domain 1	Protein Coding	Q96P48	51	GC11M129262	8.01486	https://www.genecards.org/cgi-bin/carddisp.pl?gene=ARAP1
SAG	S-Antigen Visual Arrestin	Protein Coding	P10523	58	GC02P233663	8.01353	https://www.genecards.org/cgi-bin/carddisp.pl?gene=SAG
ICOS	Inducible T Cell Costimulator	Protein Coding	Q9Y6W8	58	GC02P204096	8.01049	https://www.genecards.org/cgi-bin/carddisp.pl?gene=ICOS
ACADM	Acyl-CoA Dehydrogenase Medium Chain	Protein Coding	P11310	58	GC01P075724	8.00478	https://www.genecards.org/cgi-bin/carddisp.pl?gene=ACADM
FMR1	Fragile X Messenger Ribonucleoprotein 1	Protein Coding	Q06787	57	GC0XP148000	7.99915	https://www.genecards.org/cgi-bin/carddisp.pl?gene=FMR1
MMP1	Matrix Metallopeptidase 1	Protein Coding	P03956	63	GC11M129720	7.98828	https://www.genecards.org/cgi-bin/carddisp.pl?gene=MMP1
XBP1	X-Box Binding Protein 1	Protein Coding	P17861	59	GC22M028794	7.98455	https://www.genecards.org/cgi-bin/carddisp.pl?gene=XBP1
GYG1	Glycogenin 1	Protein Coding	P46976	59	GC03P148991	7.9752	https://www.genecards.org/cgi-bin/carddisp.pl?gene=GYG1
MSH2	MutS Homolog 2	Protein Coding	P43246	60	GC02P047403	7.97326	https://www.genecards.org/cgi-bin/carddisp.pl?gene=MSH2
SLC2A9	Solute Carrier Family 2 Member 9	Protein Coding	Q9NRM0	58	GC04M009772	7.96844	https://www.genecards.org/cgi-bin/carddisp.pl?gene=SLC2A9
SOST	Sclerostin	Protein Coding	Q9BQB4	56	GC17M043753	7.9534	https://www.genecards.org/cgi-bin/carddisp.pl?gene=SOST
ERCC1	ERCC Excision Repair 1, Endonuclease Non-Catalytic Subunit	Protein Coding	P07992	59	GC19M097024	7.94676	https://www.genecards.org/cgi-bin/carddisp.pl?gene=ERCC1
COQ9	Coenzyme Q9	Protein Coding	O75208	54	GC16P057447	7.94245	https://www.genecards.org/cgi-bin/carddisp.pl?gene=COQ9
TGM2	Transglutaminase 2	Protein Coding	P21980	60	GC20M038127	7.93936	https://www.genecards.org/cgi-bin/carddisp.pl?gene=TGM2
NPC1L1	NPC1 Like Intracellular Cholesterol Transporter 1	Protein Coding	Q9UHC9	57	GC07M044512	7.93621	https://www.genecards.org/cgi-bin/carddisp.pl?gene=NPC1L1
CLCNKA	Chloride Voltage-Gated Channel Ka	Protein Coding	P51800	53	GC01P016018	7.93307	https://www.genecards.org/cgi-bin/carddisp.pl?gene=CLCNKA
DGAT1	Diacylglycerol O-Acyltransferase 1	Protein Coding	O75907	60	GC08M146799	7.93198	https://www.genecards.org/cgi-bin/carddisp.pl?gene=DGAT1
IL7R	Interleukin 7 Receptor	Protein Coding	P16871	59	GC05P035852	7.92969	https://www.genecards.org/cgi-bin/carddisp.pl?gene=IL7R
MAPK3	Mitogen-Activated Protein Kinase 3	Protein Coding	P27361	63	GC16M044882	7.91819	https://www.genecards.org/cgi-bin/carddisp.pl?gene=MAPK3
LMNB2	Lamin B2	Protein Coding	Q03252	55	GC19M095861	7.9181	https://www.genecards.org/cgi-bin/carddisp.pl?gene=LMNB2
CD163	CD163 Molecule	Protein Coding	Q86VB7	57	GC12M030732	7.91241	https://www.genecards.org/cgi-bin/carddisp.pl?gene=CD163
NTHL1	Nth Like DNA Glycosylase 1	Protein Coding	P78549	56	GC16M025583	7.90806	https://www.genecards.org/cgi-bin/carddisp.pl?gene=NTHL1
LDLRAP1	Low Density Lipoprotein Receptor Adaptor Protein 1	Protein Coding	Q5SW96	53	GC01P025543	7.89855	https://www.genecards.org/cgi-bin/carddisp.pl?gene=LDLRAP1
HSP90AA1	Heat Shock Protein 90 Alpha Family Class A Member 1	Protein Coding	P07900	64	GC14M102080	7.89042	https://www.genecards.org/cgi-bin/carddisp.pl?gene=HSP90AA1
FANCL	FA Complementation Group L	Protein Coding	Q9NW38	58	GC02M058127	7.89035	https://www.genecards.org/cgi-bin/carddisp.pl?gene=FANCL
OPA1	OPA1 Mitochondrial Dynamin Like GTPase	Protein Coding	O60313	56	GC03P193594	7.8823	https://www.genecards.org/cgi-bin/carddisp.pl?gene=OPA1
CHGA	Chromogranin A	Protein Coding	P10645	56	GC14P093363	7.87395	https://www.genecards.org/cgi-bin/carddisp.pl?gene=CHGA
IL4R	Interleukin 4 Receptor	Protein Coding	P24394	60	GC16P096455	7.87388	https://www.genecards.org/cgi-bin/carddisp.pl?gene=IL4R
PLG	Plasminogen	Protein Coding	P00747	62	GC06P160702	7.85975	https://www.genecards.org/cgi-bin/carddisp.pl?gene=PLG
HTR2A	5-Hydroxytryptamine Receptor 2A	Protein Coding	P28223	60	GC13M046831	7.85573	https://www.genecards.org/cgi-bin/carddisp.pl?gene=HTR2A
ARG1	Arginase 1	Protein Coding	P05089	62	GC06P146254	7.84749	https://www.genecards.org/cgi-bin/carddisp.pl?gene=ARG1
TRB	T Cell Receptor Beta Locus	Protein Coding	P0DSE2	29	GC07P161101	7.84576	https://www.genecards.org/cgi-bin/carddisp.pl?gene=TRB
CHEK1	Checkpoint Kinase 1	Protein Coding	O14757	65	GC11P125625	7.84557	https://www.genecards.org/cgi-bin/carddisp.pl?gene=CHEK1
RPE65	Retinoid Isomerohydrolase RPE65	Protein Coding	Q16518	58	GC01M068428	7.83859	https://www.genecards.org/cgi-bin/carddisp.pl?gene=RPE65
BARD1	BRCA1 Associated RING Domain 1	Protein Coding	Q99728	59	GC02M214725	7.82885	https://www.genecards.org/cgi-bin/carddisp.pl?gene=BARD1
SOX3	SRY-Box Transcription Factor 3	Protein Coding	P41225	55	GC0XM140502	7.81985	https://www.genecards.org/cgi-bin/carddisp.pl?gene=SOX3
FABP1	Fatty Acid Binding Protein 1	Protein Coding	P07148	55	GC02M088122	7.81962	https://www.genecards.org/cgi-bin/carddisp.pl?gene=FABP1
IL22	Interleukin 22	Protein Coding	Q9GZX6	55	GC12M068248	7.81941	https://www.genecards.org/cgi-bin/carddisp.pl?gene=IL22
FANCD2	FA Complementation Group D2	Protein Coding	Q9BXW9	59	GC03P010026	7.81838	https://www.genecards.org/cgi-bin/carddisp.pl?gene=FANCD2
ARHGAP4	Rho GTPase Activating Protein 4	Protein Coding	P98171	54	GC0XM153907	7.80286	https://www.genecards.org/cgi-bin/carddisp.pl?gene=ARHGAP4
GPIHBP1	Glycosylphosphatidylinositol Anchored High Density Lipoprotein Binding Protein 1	Protein Coding	Q8IV16	50	GC08P143213	7.78919	https://www.genecards.org/cgi-bin/carddisp.pl?gene=GPIHBP1
MT-CO3	Mitochondrially Encoded Cytochrome C Oxidase III	Protein Coding	P00414	41	GCMTP009209	7.78796	https://www.genecards.org/cgi-bin/carddisp.pl?gene=MT-CO3
MAGEL2	MAGE Family Member L2	Protein Coding	Q9UJ55	50	GC15M023643	7.78718	https://www.genecards.org/cgi-bin/carddisp.pl?gene=MAGEL2
TARDBP	TAR DNA Binding Protein	Protein Coding	Q13148	60	GC01P051196	7.77936	https://www.genecards.org/cgi-bin/carddisp.pl?gene=TARDBP
NCF1	Neutrophil Cytosolic Factor 1	Protein Coding	P14598	59	GC07P088501	7.77877	https://www.genecards.org/cgi-bin/carddisp.pl?gene=NCF1
DGUOK	Deoxyguanosine Kinase	Protein Coding	Q16854	56	GC02P073926	7.77793	https://www.genecards.org/cgi-bin/carddisp.pl?gene=DGUOK
ERCC4	ERCC Excision Repair 4, Endonuclease Catalytic Subunit	Protein Coding	Q92889	58	GC16P013920	7.7773	https://www.genecards.org/cgi-bin/carddisp.pl?gene=ERCC4
TAC1	Tachykinin Precursor 1	Protein Coding	P20366	53	GC07P097734	7.77674	https://www.genecards.org/cgi-bin/carddisp.pl?gene=TAC1
XRCC2	X-Ray Repair Cross Complementing 2	Protein Coding	O43543	53	GC07M152644	7.77574	https://www.genecards.org/cgi-bin/carddisp.pl?gene=XRCC2
DDC	Dopa Decarboxylase	Protein Coding	P20711	63	GC07M050458	7.77163	https://www.genecards.org/cgi-bin/carddisp.pl?gene=DDC
ICOSLG	Inducible T Cell Costimulator Ligand	Protein Coding	O75144	55	GC21M044441	7.77098	https://www.genecards.org/cgi-bin/carddisp.pl?gene=ICOSLG
REPS1	RALBP1 Associated Eps Domain Containing 1	Protein Coding	Q96D71	50	GC06M138903	7.76584	https://www.genecards.org/cgi-bin/carddisp.pl?gene=REPS1
IRAK1	Interleukin 1 Receptor Associated Kinase 1	Protein Coding	P51617	62	GC0XM154010	7.75947	https://www.genecards.org/cgi-bin/carddisp.pl?gene=IRAK1
STUB1	STIP1 Homology And U-Box Containing Protein 1	Protein Coding	Q9UNE7	58	GC16P095752	7.75701	https://www.genecards.org/cgi-bin/carddisp.pl?gene=STUB1
BACE1	Beta-Secretase 1	Protein Coding	P56817	60	GC11M117285	7.75629	https://www.genecards.org/cgi-bin/carddisp.pl?gene=BACE1
FGFR2	Fibroblast Growth Factor Receptor 2	Protein Coding	P21802	68	GC10M121478	7.74725	https://www.genecards.org/cgi-bin/carddisp.pl?gene=FGFR2
CALM3	Calmodulin 3	Protein Coding	P0DP25	55	GC19P046601	7.7401	https://www.genecards.org/cgi-bin/carddisp.pl?gene=CALM3
CHI3L1	Chitinase 3 Like 1	Protein Coding	P36222	58	GC01M203148	7.73153	https://www.genecards.org/cgi-bin/carddisp.pl?gene=CHI3L1
SLC46A1	Solute Carrier Family 46 Member 1	Protein Coding	Q96NT5	55	GC17M084697	7.73031	https://www.genecards.org/cgi-bin/carddisp.pl?gene=SLC46A1
SOAT1	Sterol O-Acyltransferase 1	Protein Coding	P35610	55	GC01P179294	7.70697	https://www.genecards.org/cgi-bin/carddisp.pl?gene=SOAT1
PKHD1	PKHD1 Ciliary IPT Domain Containing Fibrocystin/Polyductin	Protein Coding	P08F94	51	GC06M097451	7.70642	https://www.genecards.org/cgi-bin/carddisp.pl?gene=PKHD1
LPXN	Leupaxin	Protein Coding	O60711	52	GC11M128705	7.70525	https://www.genecards.org/cgi-bin/carddisp.pl?gene=LPXN
ACTB	Actin Beta	Protein Coding	P60709	63	GC07M005549	7.70075	https://www.genecards.org/cgi-bin/carddisp.pl?gene=ACTB
TMEM70	Transmembrane Protein 70	Protein Coding	Q9BUB7	51	GC08P073972	7.68785	https://www.genecards.org/cgi-bin/carddisp.pl?gene=TMEM70
NPAP1	Nuclear Pore Associated Protein 1	Protein Coding	Q9NZP6	43	GC15P024675	7.6847	https://www.genecards.org/cgi-bin/carddisp.pl?gene=NPAP1
BMP4	Bone Morphogenetic Protein 4	Protein Coding	P12644	62	GC14M053949	7.68054	https://www.genecards.org/cgi-bin/carddisp.pl?gene=BMP4
PSEN1	Presenilin 1	Protein Coding	P49768	66	GC14P073136	7.6755	https://www.genecards.org/cgi-bin/carddisp.pl?gene=PSEN1
FURIN	Furin, Paired Basic Amino Acid Cleaving Enzyme	Protein Coding	P09958	61	GC15P090868	7.67119	https://www.genecards.org/cgi-bin/carddisp.pl?gene=FURIN
SPRED1	Sprouty Related EVH1 Domain Containing 1	Protein Coding	Q7Z699	56	GC15P038252	7.67	https://www.genecards.org/cgi-bin/carddisp.pl?gene=SPRED1
NOTCH1	Notch Receptor 1	Protein Coding	P46531	66	GC09M138850	7.65851	https://www.genecards.org/cgi-bin/carddisp.pl?gene=NOTCH1
AGTR2	Angiotensin II Receptor Type 2	Protein Coding	P50052	57	GC0XP116170	7.63562	https://www.genecards.org/cgi-bin/carddisp.pl?gene=AGTR2
SLC9A3	Solute Carrier Family 9 Member A3	Protein Coding	P48764	60	GC05M000472	7.62644	https://www.genecards.org/cgi-bin/carddisp.pl?gene=SLC9A3
CXCR3	C-X-C Motif Chemokine Receptor 3	Protein Coding	P49682	57	GC0XM071615	7.62438	https://www.genecards.org/cgi-bin/carddisp.pl?gene=CXCR3
CCL3	C-C Motif Chemokine Ligand 3	Protein Coding	P10147	54	GC17M036088	7.61673	https://www.genecards.org/cgi-bin/carddisp.pl?gene=CCL3
STX1A	Syntaxin 1A	Protein Coding	Q16623	60	GC07M074737	7.61283	https://www.genecards.org/cgi-bin/carddisp.pl?gene=STX1A
CNR2	Cannabinoid Receptor 2	Protein Coding	P34972	57	GC01M023870	7.61282	https://www.genecards.org/cgi-bin/carddisp.pl?gene=CNR2
MT-ND4L	Mitochondrially Encoded NADH:Ubiquinone Oxidoreductase Core Subunit 4L	Protein Coding	P03901	37	GCMTP010472	7.60746	https://www.genecards.org/cgi-bin/carddisp.pl?gene=MT-ND4L
PRF1	Perforin 1	Protein Coding	P14222	59	GC10M070597	7.59659	https://www.genecards.org/cgi-bin/carddisp.pl?gene=PRF1
SCT	Secretin	Protein Coding	P09683	45	GC11M000626	7.58353	https://www.genecards.org/cgi-bin/carddisp.pl?gene=SCT
ATG7	Autophagy Related 7	Protein Coding	O95352	56	GC03P022815	7.58291	https://www.genecards.org/cgi-bin/carddisp.pl?gene=ATG7
PPY	Pancreatic Polypeptide	Protein Coding	P01298	51	GC17M043940	7.57908	https://www.genecards.org/cgi-bin/carddisp.pl?gene=PPY
LARS2	Leucyl-TRNA Synthetase 2, Mitochondrial	Protein Coding	Q15031	57	GC03P059697	7.57721	https://www.genecards.org/cgi-bin/carddisp.pl?gene=LARS2
SLC6A4	Solute Carrier Family 6 Member 4	Protein Coding	P31645	61	GC17M030194	7.56573	https://www.genecards.org/cgi-bin/carddisp.pl?gene=SLC6A4
TREM2	Triggering Receptor Expressed On Myeloid Cells 2	Protein Coding	Q9NZC2	57	GC06M097308	7.55878	https://www.genecards.org/cgi-bin/carddisp.pl?gene=TREM2
TNFSF10	TNF Superfamily Member 10	Protein Coding	P50591	57	GC03M172505	7.55585	https://www.genecards.org/cgi-bin/carddisp.pl?gene=TNFSF10
CRYAA	Crystallin Alpha A	Protein Coding	P02489	57	GC21P043169	7.55278	https://www.genecards.org/cgi-bin/carddisp.pl?gene=CRYAA
MPV17	Mitochondrial Inner Membrane Protein MPV17	Protein Coding	P39210	54	GC02M027309	7.55183	https://www.genecards.org/cgi-bin/carddisp.pl?gene=MPV17
PKM	Pyruvate Kinase M1/2	Protein Coding	P14618	63	GC15M072199	7.55117	https://www.genecards.org/cgi-bin/carddisp.pl?gene=PKM
APOD	Apolipoprotein D	Protein Coding	P05090	55	GC03M195568	7.5478	https://www.genecards.org/cgi-bin/carddisp.pl?gene=APOD
SUOX	Sulfite Oxidase	Protein Coding	P51687	58	GC12P055997	7.547	https://www.genecards.org/cgi-bin/carddisp.pl?gene=SUOX
ESRRA	Estrogen Related Receptor Alpha	Protein Coding	P11474	59	GC11P064305	7.54628	https://www.genecards.org/cgi-bin/carddisp.pl?gene=ESRRA
MTRR	5-Methyltetrahydrofolate-Homocysteine Methyltransferase Reductase	Protein Coding	Q9UBK8	56	GC05P007851	7.54201	https://www.genecards.org/cgi-bin/carddisp.pl?gene=MTRR
MLN	Motilin	Protein Coding	P12872	45	GC06M033794	7.52324	https://www.genecards.org/cgi-bin/carddisp.pl?gene=MLN
HMGA2	High Mobility Group AT-Hook 2	Protein Coding	P52926	58	GC12P065824	7.5221	https://www.genecards.org/cgi-bin/carddisp.pl?gene=HMGA2
GCLC	Glutamate-Cysteine Ligase Catalytic Subunit	Protein Coding	P48506	59	GC06M053497	7.51502	https://www.genecards.org/cgi-bin/carddisp.pl?gene=GCLC
TLR3	Toll Like Receptor 3	Protein Coding	O15455	64	GC04P186059	7.50518	https://www.genecards.org/cgi-bin/carddisp.pl?gene=TLR3
ANPEP	Alanyl Aminopeptidase, Membrane	Protein Coding	P15144	62	GC15M089784	7.50168	https://www.genecards.org/cgi-bin/carddisp.pl?gene=ANPEP
GOT2	Glutamic-Oxaloacetic Transaminase 2	Protein Coding	P00505	60	GC16M058707	7.49589	https://www.genecards.org/cgi-bin/carddisp.pl?gene=GOT2
DDAH2	DDAH Family Member 2, ADMA-Independent	Protein Coding	O95865	54	GC06M031727	7.48879	https://www.genecards.org/cgi-bin/carddisp.pl?gene=DDAH2
NKX6-1	NK6 Homeobox 1	Protein Coding	P78426	52	GC04M084491	7.48096	https://www.genecards.org/cgi-bin/carddisp.pl?gene=NKX6-1
C4A	Complement C4A (Chido/Rodgers Blood Group)	Protein Coding	P0C0L4	56	GC06P144785	7.47984	https://www.genecards.org/cgi-bin/carddisp.pl?gene=C4A
MSTN	Myostatin	Protein Coding	O14793	59	GC02M190055	7.47959	https://www.genecards.org/cgi-bin/carddisp.pl?gene=MSTN
ULK1	Unc-51 Like Autophagy Activating Kinase 1	Protein Coding	O75385	58	GC12P131894	7.473	https://www.genecards.org/cgi-bin/carddisp.pl?gene=ULK1
FCGR3B	Fc Gamma Receptor IIIb	Protein Coding	O75015	56	GC01M161623	7.46933	https://www.genecards.org/cgi-bin/carddisp.pl?gene=FCGR3B
SLC37A4	Solute Carrier Family 37 Member 4	Protein Coding	O43826	54	GC11M130172	7.46839	https://www.genecards.org/cgi-bin/carddisp.pl?gene=SLC37A4
UGT1A1	UDP Glucuronosyltransferase Family 1 Member A1	Protein Coding	P22309	63	GC02P233760	7.46355	https://www.genecards.org/cgi-bin/carddisp.pl?gene=UGT1A1
IFT172	Intraflagellar Transport 172	Protein Coding	Q9UG01	52	GC02M028961	7.44926	https://www.genecards.org/cgi-bin/carddisp.pl?gene=IFT172
LZTFL1	Leucine Zipper Transcription Factor Like 1	Protein Coding	Q9NQ48	51	GC03M045823	7.44926	https://www.genecards.org/cgi-bin/carddisp.pl?gene=LZTFL1
ACSL1	Acyl-CoA Synthetase Long Chain Family Member 1	Protein Coding	P33121	58	GC04M184755	7.44385	https://www.genecards.org/cgi-bin/carddisp.pl?gene=ACSL1
PTGIS	Prostaglandin I2 Synthase	Protein Coding	Q16647	58	GC20M049503	7.44367	https://www.genecards.org/cgi-bin/carddisp.pl?gene=PTGIS
ZDHHC24	Zinc Finger DHHC-Type Containing 24	Protein Coding	Q6UX98	45	GC11M129068	7.44345	https://www.genecards.org/cgi-bin/carddisp.pl?gene=ZDHHC24
FANCE	FA Complementation Group E	Protein Coding	Q9HB96	54	GC06P144891	7.43202	https://www.genecards.org/cgi-bin/carddisp.pl?gene=FANCE
FANCF	FA Complementation Group F	Protein Coding	Q9NPI8	53	GC11M022600	7.43202	https://www.genecards.org/cgi-bin/carddisp.pl?gene=FANCF
TIMP2	TIMP Metallopeptidase Inhibitor 2	Protein Coding	P16035	54	GC17M078852	7.42985	https://www.genecards.org/cgi-bin/carddisp.pl?gene=TIMP2
KLF14	KLF Transcription Factor 14	Protein Coding	Q8TD94	43	GC07M130731	7.42686	https://www.genecards.org/cgi-bin/carddisp.pl?gene=KLF14
FST	Follistatin	Protein Coding	P19883	61	GC05P053480	7.4137	https://www.genecards.org/cgi-bin/carddisp.pl?gene=FST
CD79A	CD79a Molecule	Protein Coding	P11912	60	GC19P041877	7.41153	https://www.genecards.org/cgi-bin/carddisp.pl?gene=CD79A
GDNF	Glial Cell Derived Neurotrophic Factor	Protein Coding	P39905	63	GC05M037812	7.40372	https://www.genecards.org/cgi-bin/carddisp.pl?gene=GDNF
DUSP9	Dual Specificity Phosphatase 9	Protein Coding	Q99956	50	GC0XP153642	7.39891	https://www.genecards.org/cgi-bin/carddisp.pl?gene=DUSP9
BACH2	BTB Domain And CNC Homolog 2	Protein Coding	Q9BYV9	55	GC06M089926	7.39597	https://www.genecards.org/cgi-bin/carddisp.pl?gene=BACH2
MT-CYB	Mitochondrially Encoded Cytochrome B	Protein Coding	P00156	43	GCMTP014749	7.39529	https://www.genecards.org/cgi-bin/carddisp.pl?gene=MT-CYB
BECN1	Beclin 1	Protein Coding	Q14457	59	GC17M042810	7.39256	https://www.genecards.org/cgi-bin/carddisp.pl?gene=BECN1
FN1	Fibronectin 1	Protein Coding	P02751	63	GC02M215360	7.38192	https://www.genecards.org/cgi-bin/carddisp.pl?gene=FN1
PF4	Platelet Factor 4	Protein Coding	P02776	53	GC04M073980	7.37888	https://www.genecards.org/cgi-bin/carddisp.pl?gene=PF4
FOXP2	Forkhead Box P2	Protein Coding	O15409	56	GC07P114086	7.37582	https://www.genecards.org/cgi-bin/carddisp.pl?gene=FOXP2
DMD	Dystrophin	Protein Coding	P11532	58	GC0XM031097	7.37046	https://www.genecards.org/cgi-bin/carddisp.pl?gene=DMD
LRP2	LDL Receptor Related Protein 2	Protein Coding	P98164	62	GC02M169127	7.368	https://www.genecards.org/cgi-bin/carddisp.pl?gene=LRP2
AIP	Aryl Hydrocarbon Receptor Interacting Protein	Protein Coding	O00170	55	GC11P067468	7.36705	https://www.genecards.org/cgi-bin/carddisp.pl?gene=AIP
DNA2	DNA Replication Helicase/Nuclease 2	Protein Coding	P51530	53	GC10M068414	7.36188	https://www.genecards.org/cgi-bin/carddisp.pl?gene=DNA2
PTGS1	Prostaglandin-Endoperoxide Synthase 1	Protein Coding	P23219	60	GC09P122370	7.36175	https://www.genecards.org/cgi-bin/carddisp.pl?gene=PTGS1
NSD1	Nuclear Receptor Binding SET Domain Protein 1	Protein Coding	Q96L73	56	GC05P187580	7.35715	https://www.genecards.org/cgi-bin/carddisp.pl?gene=NSD1
COL2A1	Collagen Type II Alpha 1 Chain	Protein Coding	P02458	63	GC12M047972	7.35499	https://www.genecards.org/cgi-bin/carddisp.pl?gene=COL2A1
C10orf67	Chromosome 10 Open Reading Frame 67	Protein Coding	Q8IYJ2	40	GC10M023201	7.35207	https://www.genecards.org/cgi-bin/carddisp.pl?gene=C10orf67
GCDH	Glutaryl-CoA Dehydrogenase	Protein Coding	Q92947	58	GC19P012891	7.35162	https://www.genecards.org/cgi-bin/carddisp.pl?gene=GCDH
CDKN1B	Cyclin Dependent Kinase Inhibitor 1B	Protein Coding	P46527	62	GC12P043095	7.34669	https://www.genecards.org/cgi-bin/carddisp.pl?gene=CDKN1B
APOH	Apolipoprotein H	Protein Coding	P02749	58	GC17M066212	7.34512	https://www.genecards.org/cgi-bin/carddisp.pl?gene=APOH
CEP19	Centrosomal Protein 19	Protein Coding	Q96LK0	45	GC03M196706	7.33702	https://www.genecards.org/cgi-bin/carddisp.pl?gene=CEP19
TFAP2A	Transcription Factor AP-2 Alpha	Protein Coding	P05549	60	GC06M010393	7.33111	https://www.genecards.org/cgi-bin/carddisp.pl?gene=TFAP2A
FANCI	FA Complementation Group I	Protein Coding	Q9NVI1	55	GC15P089243	7.33039	https://www.genecards.org/cgi-bin/carddisp.pl?gene=FANCI
HSPB1	Heat Shock Protein Family B (Small) Member 1	Protein Coding	P04792	64	GC07P076302	7.33028	https://www.genecards.org/cgi-bin/carddisp.pl?gene=HSPB1
TGFBR1	Transforming Growth Factor Beta Receptor 1	Protein Coding	P36897	67	GC09P102398	7.325	https://www.genecards.org/cgi-bin/carddisp.pl?gene=TGFBR1
OXA1L	OXA1L Mitochondrial Inner Membrane Protein	Protein Coding	Q15070	51	GC14P022766	7.32353	https://www.genecards.org/cgi-bin/carddisp.pl?gene=OXA1L
CYBB	Cytochrome B-245 Beta Chain	Protein Coding	P04839	62	GC0XP037780	7.31892	https://www.genecards.org/cgi-bin/carddisp.pl?gene=CYBB
UTS2R	Urotensin 2 Receptor	Protein Coding	Q9UKP6	53	GC17P124149	7.31779	https://www.genecards.org/cgi-bin/carddisp.pl?gene=UTS2R
CNTF	Ciliary Neurotrophic Factor	Protein Coding	P26441	54	GC11P058622	7.31714	https://www.genecards.org/cgi-bin/carddisp.pl?gene=CNTF
DLG4	Discs Large MAGUK Scaffold Protein 4	Protein Coding	P78352	61	GC17M084127	7.30911	https://www.genecards.org/cgi-bin/carddisp.pl?gene=DLG4
MAF	MAF BZIP Transcription Factor	Protein Coding	O75444	58	GC16M079204	7.30529	https://www.genecards.org/cgi-bin/carddisp.pl?gene=MAF
ALOX5	Arachidonate 5-Lipoxygenase	Protein Coding	P09917	62	GC10P045374	7.29905	https://www.genecards.org/cgi-bin/carddisp.pl?gene=ALOX5
DGKB	Diacylglycerol Kinase Beta	Protein Coding	Q9Y6T7	51	GC07M014145	7.28896	https://www.genecards.org/cgi-bin/carddisp.pl?gene=DGKB
PRNP	Prion Protein (Kanno Blood Group)	Protein Coding	F7VJQ1	61	GC20P004686	7.28769	https://www.genecards.org/cgi-bin/carddisp.pl?gene=PRNP
PRKAR1A	Protein Kinase CAMP-Dependent Type I Regulatory Subunit Alpha	Protein Coding	P10644	64	GC17P123720	7.2854	https://www.genecards.org/cgi-bin/carddisp.pl?gene=PRKAR1A
TIMP3	TIMP Metallopeptidase Inhibitor 3	Protein Coding	P35625	56	GC22P075884	7.2813	https://www.genecards.org/cgi-bin/carddisp.pl?gene=TIMP3
MB	Myoglobin	Protein Coding	P02144	58	GC22M035606	7.27731	https://www.genecards.org/cgi-bin/carddisp.pl?gene=MB
PTHLH	Parathyroid Hormone Like Hormone	Protein Coding	P12272	59	GC12M031136	7.27136	https://www.genecards.org/cgi-bin/carddisp.pl?gene=PTHLH
PDHA1	Pyruvate Dehydrogenase E1 Subunit Alpha 1	Protein Coding	P08559	60	GC0XP019343	7.2696	https://www.genecards.org/cgi-bin/carddisp.pl?gene=PDHA1
BCL2L1	BCL2 Like 1	Protein Coding	Q07817	62	GC20M031664	7.26049	https://www.genecards.org/cgi-bin/carddisp.pl?gene=BCL2L1
SLC27A1	Solute Carrier Family 27 Member 1	Protein Coding	Q6PCB7	52	GC19P122608	7.2581	https://www.genecards.org/cgi-bin/carddisp.pl?gene=SLC27A1
GCH1	GTP Cyclohydrolase 1	Protein Coding	P30793	59	GC14M054842	7.25678	https://www.genecards.org/cgi-bin/carddisp.pl?gene=GCH1
MAOB	Monoamine Oxidase B	Protein Coding	P27338	56	GC0XM043766	7.25373	https://www.genecards.org/cgi-bin/carddisp.pl?gene=MAOB
SULT1A3	Sulfotransferase Family 1A Member 3	Protein Coding	P0DMM9	47	GC16P030199	7.24979	https://www.genecards.org/cgi-bin/carddisp.pl?gene=SULT1A3
VDAC1	Voltage Dependent Anion Channel 1	Protein Coding	P21796	58	GC05M133975	7.24913	https://www.genecards.org/cgi-bin/carddisp.pl?gene=VDAC1
FBP1	Fructose-Bisphosphatase 1	Protein Coding	P09467	62	GC09M094603	7.24628	https://www.genecards.org/cgi-bin/carddisp.pl?gene=FBP1
MIP	Major Intrinsic Protein Of Lens Fiber	Protein Coding	P30301	52	GC12M056449	7.24589	https://www.genecards.org/cgi-bin/carddisp.pl?gene=MIP
HLA-DRA	Major Histocompatibility Complex, Class II, DR Alpha	Protein Coding	P01903	58	GC06P032439	7.2449	https://www.genecards.org/cgi-bin/carddisp.pl?gene=HLA-DRA
TFRC	Transferrin Receptor	Protein Coding	P02786	63	GC03M196520	7.24071	https://www.genecards.org/cgi-bin/carddisp.pl?gene=TFRC
ANK1	Ankyrin 1	Protein Coding	P16157	58	GC08M041653	7.23715	https://www.genecards.org/cgi-bin/carddisp.pl?gene=ANK1
NRAS	NRAS Proto-Oncogene, GTPase	Protein Coding	P01111	63	GC01M114704	7.22977	https://www.genecards.org/cgi-bin/carddisp.pl?gene=NRAS
NAGA	Alpha-N-Acetylgalactosaminidase	Protein Coding	P17050	58	GC22M042058	7.22431	https://www.genecards.org/cgi-bin/carddisp.pl?gene=NAGA
NOS1AP	Nitric Oxide Synthase 1 Adaptor Protein	Protein Coding	O75052	52	GC01P162069	7.22375	https://www.genecards.org/cgi-bin/carddisp.pl?gene=NOS1AP
SIX3	SIX Homeobox 3	Protein Coding	O95343	55	GC02P044941	7.21821	https://www.genecards.org/cgi-bin/carddisp.pl?gene=SIX3
RAC1	Rac Family Small GTPase 1	Protein Coding	P63000	62	GC07P013892	7.21245	https://www.genecards.org/cgi-bin/carddisp.pl?gene=RAC1
ATP7B	ATPase Copper Transporting Beta	Protein Coding	P35670	61	GC13M051930	7.20561	https://www.genecards.org/cgi-bin/carddisp.pl?gene=ATP7B
THBS2	Thrombospondin 2	Protein Coding	P35442	58	GC06M169215	7.20419	https://www.genecards.org/cgi-bin/carddisp.pl?gene=THBS2
VPS13B	Vacuolar Protein Sorting 13 Homolog B	Protein Coding	Q7Z7G8	53	GC08P099075	7.19589	https://www.genecards.org/cgi-bin/carddisp.pl?gene=VPS13B
IL21R	Interleukin 21 Receptor	Protein Coding	Q9HBE5	56	GC16P096458	7.19548	https://www.genecards.org/cgi-bin/carddisp.pl?gene=IL21R
SLX4	SLX4 Structure-Specific Endonuclease Subunit	Protein Coding	Q8IY92	50	GC16M003581	7.19466	https://www.genecards.org/cgi-bin/carddisp.pl?gene=SLX4
LOX	Lysyl Oxidase	Protein Coding	P28300	60	GC05M122063	7.18947	https://www.genecards.org/cgi-bin/carddisp.pl?gene=LOX
SOS1	SOS Ras/Rac Guanine Nucleotide Exchange Factor 1	Protein Coding	Q07889	64	GC02M039300	7.18941	https://www.genecards.org/cgi-bin/carddisp.pl?gene=SOS1
GFPT2	Glutamine-Fructose-6-Phosphate Transaminase 2	Protein Coding	O94808	51	GC05M180300	7.18463	https://www.genecards.org/cgi-bin/carddisp.pl?gene=GFPT2
CDH1	Cadherin 1	Protein Coding	P12830	62	GC16P068737	7.18022	https://www.genecards.org/cgi-bin/carddisp.pl?gene=CDH1
MT-ND2	Mitochondrially Encoded NADH:Ubiquinone Oxidoreductase Core Subunit 2	Protein Coding	P03891	44	GCMTP004472	7.17081	https://www.genecards.org/cgi-bin/carddisp.pl?gene=MT-ND2
STEAP4	STEAP4 Metalloreductase	Protein Coding	Q687X5	54	GC07M088496	7.17047	https://www.genecards.org/cgi-bin/carddisp.pl?gene=STEAP4
MST1	Macrophage Stimulating 1	Protein Coding	P26927	58	GC03M049683	7.16726	https://www.genecards.org/cgi-bin/carddisp.pl?gene=MST1
SCNN1B	Sodium Channel Epithelial 1 Subunit Beta	Protein Coding	P51168	61	GC16P023278	7.16369	https://www.genecards.org/cgi-bin/carddisp.pl?gene=SCNN1B
MSBP1	Minisatellite Binding Protein 1	Protein Coding		10	GC00U990213	7.16351	https://www.genecards.org/cgi-bin/carddisp.pl?gene=MSBP1
KCNH2	Potassium Voltage-Gated Channel Subfamily H Member 2	Protein Coding	Q12809	63	GC07M150944	7.14983	https://www.genecards.org/cgi-bin/carddisp.pl?gene=KCNH2
RUNX1	RUNX Family Transcription Factor 1	Protein Coding	Q01196	63	GC21M034787	7.14976	https://www.genecards.org/cgi-bin/carddisp.pl?gene=RUNX1
CSF3	Colony Stimulating Factor 3	Protein Coding	P09919	54	GC17P040015	7.14871	https://www.genecards.org/cgi-bin/carddisp.pl?gene=CSF3
PCCA	Propionyl-CoA Carboxylase Subunit Alpha	Protein Coding	P05165	60	GC13P100089	7.14861	https://www.genecards.org/cgi-bin/carddisp.pl?gene=PCCA
IL15	Interleukin 15	Protein Coding	P40933	55	GC04P141636	7.14847	https://www.genecards.org/cgi-bin/carddisp.pl?gene=IL15
IL2RB	Interleukin 2 Receptor Subunit Beta	Protein Coding	P14784	63	GC22M079329	7.13436	https://www.genecards.org/cgi-bin/carddisp.pl?gene=IL2RB
FFAR1	Free Fatty Acid Receptor 1	Protein Coding	O14842	52	GC19P124079	7.13275	https://www.genecards.org/cgi-bin/carddisp.pl?gene=FFAR1
FOLR1	Folate Receptor Alpha	Protein Coding	P15328	62	GC11P095015	7.13098	https://www.genecards.org/cgi-bin/carddisp.pl?gene=FOLR1
BCS1L	BCS1 Homolog, Ubiquinol-Cytochrome C Reductase Complex Chaperone	Protein Coding	Q9Y276	57	GC02P218658	7.1271	https://www.genecards.org/cgi-bin/carddisp.pl?gene=BCS1L
NOD2	Nucleotide Binding Oligomerization Domain Containing 2	Protein Coding	Q9HC29	60	GC16P050693	7.12692	https://www.genecards.org/cgi-bin/carddisp.pl?gene=NOD2
CYP2C19	Cytochrome P450 Family 2 Subfamily C Member 19	Protein Coding	P33261	57	GC10P094762	7.12421	https://www.genecards.org/cgi-bin/carddisp.pl?gene=CYP2C19
ITGA2B	Integrin Subunit Alpha 2b	Protein Coding	P08514	64	GC17M085327	7.12189	https://www.genecards.org/cgi-bin/carddisp.pl?gene=ITGA2B
CRH	Corticotropin Releasing Hormone	Protein Coding	P06850	56	GC08M066176	7.11894	https://www.genecards.org/cgi-bin/carddisp.pl?gene=CRH
RBBP8	RB Binding Protein 8, Endonuclease	Protein Coding	Q99708	56	GC18P022798	7.11713	https://www.genecards.org/cgi-bin/carddisp.pl?gene=RBBP8
DHFR	Dihydrofolate Reductase	Protein Coding	P00374	61	GC05M080626	7.11623	https://www.genecards.org/cgi-bin/carddisp.pl?gene=DHFR
THY1	Thy-1 Cell Surface Antigen	Protein Coding	P04216	56	GC11M130208	7.10459	https://www.genecards.org/cgi-bin/carddisp.pl?gene=THY1
BDKRB2	Bradykinin Receptor B2	Protein Coding	P30411	57	GC14P096205	7.09847	https://www.genecards.org/cgi-bin/carddisp.pl?gene=BDKRB2
TTPA	Alpha Tocopherol Transfer Protein	Protein Coding	P49638	54	GC08M063048	7.0944	https://www.genecards.org/cgi-bin/carddisp.pl?gene=TTPA
ADD1	Adducin 1	Protein Coding	P35611	58	GC04P004798	7.09385	https://www.genecards.org/cgi-bin/carddisp.pl?gene=ADD1
TGFB2	Transforming Growth Factor Beta 2	Protein Coding	P61812	64	GC01P218345	7.09083	https://www.genecards.org/cgi-bin/carddisp.pl?gene=TGFB2
F9	Coagulation Factor IX	Protein Coding	P00740	60	GC0XP139530	7.08725	https://www.genecards.org/cgi-bin/carddisp.pl?gene=F9
NR0B2	Nuclear Receptor Subfamily 0 Group B Member 2	Protein Coding	Q15466	54	GC01M031719	7.08068	https://www.genecards.org/cgi-bin/carddisp.pl?gene=NR0B2
FXYD2	FXYD Domain Containing Ion Transport Regulator 2	Protein Coding	P54710	54	GC11M117800	7.08055	https://www.genecards.org/cgi-bin/carddisp.pl?gene=FXYD2
IL1RAP	Interleukin 1 Receptor Accessory Protein	Protein Coding	Q9NPH3	58	GC03P190514	7.07385	https://www.genecards.org/cgi-bin/carddisp.pl?gene=IL1RAP
NOTCH3	Notch Receptor 3	Protein Coding	Q9UM47	64	GC19M015159	7.07261	https://www.genecards.org/cgi-bin/carddisp.pl?gene=NOTCH3
HLA-G	Major Histocompatibility Complex, Class I, G	Protein Coding	P17693	58	GC06P144710	7.0723	https://www.genecards.org/cgi-bin/carddisp.pl?gene=HLA-G
SLC6A3	Solute Carrier Family 6 Member 3	Protein Coding	Q01959	64	GC05M001392	7.07092	https://www.genecards.org/cgi-bin/carddisp.pl?gene=SLC6A3
SP1	Sp1 Transcription Factor	Protein Coding	P08047	59	GC12P053380	7.06965	https://www.genecards.org/cgi-bin/carddisp.pl?gene=SP1
MMP8	Matrix Metallopeptidase 8	Protein Coding	P22894	60	GC11M129717	7.06915	https://www.genecards.org/cgi-bin/carddisp.pl?gene=MMP8
PLEK	Pleckstrin	Protein Coding	P08567	53	GC02P068365	7.06222	https://www.genecards.org/cgi-bin/carddisp.pl?gene=PLEK
FTCD	Formimidoyltransferase Cyclodeaminase	Protein Coding	O95954	54	GC21M053911	7.04944	https://www.genecards.org/cgi-bin/carddisp.pl?gene=FTCD
PRKAB2	Protein Kinase AMP-Activated Non-Catalytic Subunit Beta 2	Protein Coding	O43741	58	GC01M147155	7.04318	https://www.genecards.org/cgi-bin/carddisp.pl?gene=PRKAB2
CSF2	Colony Stimulating Factor 2	Protein Coding	P04141	58	GC05P132073	7.03468	https://www.genecards.org/cgi-bin/carddisp.pl?gene=CSF2
CD274	CD274 Molecule	Protein Coding	Q9NZQ7	58	GC09P005450	7.03066	https://www.genecards.org/cgi-bin/carddisp.pl?gene=CD274
STAP1	Signal Transducing Adaptor Family Member 1	Protein Coding	Q9ULZ2	50	GC04P067558	7.02589	https://www.genecards.org/cgi-bin/carddisp.pl?gene=STAP1
KCNK16	Potassium Two Pore Domain Channel Subfamily K Member 16	Protein Coding	Q96T55	46	GC06M097280	7.02153	https://www.genecards.org/cgi-bin/carddisp.pl?gene=KCNK16
SORL1	Sortilin Related Receptor 1	Protein Coding	Q92673	58	GC11P121452	7.0154	https://www.genecards.org/cgi-bin/carddisp.pl?gene=SORL1
TNNT2	Troponin T2, Cardiac Type	Protein Coding	P45379	61	GC01M201359	7.01097	https://www.genecards.org/cgi-bin/carddisp.pl?gene=TNNT2
PXDN	Peroxidasin	Protein Coding	Q92626	57	GC02M001635	7.01014	https://www.genecards.org/cgi-bin/carddisp.pl?gene=PXDN
CTSH	Cathepsin H	Protein Coding	P09668	59	GC15M152020	7.00385	https://www.genecards.org/cgi-bin/carddisp.pl?gene=CTSH
SLC9A1	Solute Carrier Family 9 Member A1	Protein Coding	P19634	63	GC01M031724	7.00124	https://www.genecards.org/cgi-bin/carddisp.pl?gene=SLC9A1
DUSP1	Dual Specificity Phosphatase 1	Protein Coding	P28562	59	GC05M172768	6.99858	https://www.genecards.org/cgi-bin/carddisp.pl?gene=DUSP1
USH2A	Usherin	Protein Coding	O75445	51	GC01M215622	6.99809	https://www.genecards.org/cgi-bin/carddisp.pl?gene=USH2A
SERPINA6	Serpin Family A Member 6	Protein Coding	P08185	58	GC14M120897	6.99216	https://www.genecards.org/cgi-bin/carddisp.pl?gene=SERPINA6
LCT	Lactase	Protein Coding	P09848	55	GC02M135787	6.98243	https://www.genecards.org/cgi-bin/carddisp.pl?gene=LCT
AFG3L2	AFG3 Like Matrix AAA Peptidase Subunit 2	Protein Coding	Q9Y4W6	58	GC18M012328	6.97928	https://www.genecards.org/cgi-bin/carddisp.pl?gene=AFG3L2
CD68	CD68 Molecule	Protein Coding	P34810	52	GC17P007579	6.97631	https://www.genecards.org/cgi-bin/carddisp.pl?gene=CD68
PSMD9	Proteasome 26S Subunit, Non-ATPase 9	Protein Coding	O00233	51	GC12P134711	6.96422	https://www.genecards.org/cgi-bin/carddisp.pl?gene=PSMD9
CPQ	Carboxypeptidase Q	Protein Coding	Q9Y646	51	GC08P096645	6.96187	https://www.genecards.org/cgi-bin/carddisp.pl?gene=CPQ
FANCB	FA Complementation Group B	Protein Coding	Q8NB91	52	GC0XM015368	6.95014	https://www.genecards.org/cgi-bin/carddisp.pl?gene=FANCB
IFT27	Intraflagellar Transport 27	Protein Coding	Q9BW83	51	GC22M079319	6.94889	https://www.genecards.org/cgi-bin/carddisp.pl?gene=IFT27
PROP1	PROP Paired-Like Homeobox 1	Protein Coding	O75360	51	GC05M177992	6.93822	https://www.genecards.org/cgi-bin/carddisp.pl?gene=PROP1
NODAL	Nodal Growth Differentiation Factor	Protein Coding	Q96S42	55	GC10M070431	6.93751	https://www.genecards.org/cgi-bin/carddisp.pl?gene=NODAL
RXRA	Retinoid X Receptor Alpha	Protein Coding	P19793	61	GC09P134317	6.93725	https://www.genecards.org/cgi-bin/carddisp.pl?gene=RXRA
C2CD4A	C2 Calcium Dependent Domain Containing 4A	Protein Coding	Q8NCU7	40	GC15P062066	6.93693	https://www.genecards.org/cgi-bin/carddisp.pl?gene=C2CD4A
ABCG2	ATP Binding Cassette Subfamily G Member 2 (JR Blood Group)	Protein Coding	Q9UNQ0	63	GC04M088090	6.93689	https://www.genecards.org/cgi-bin/carddisp.pl?gene=ABCG2
SREBF2	Sterol Regulatory Element Binding Transcription Factor 2	Protein Coding	Q12772	56	GC22P041833	6.92238	https://www.genecards.org/cgi-bin/carddisp.pl?gene=SREBF2
SYP	Synaptophysin	Protein Coding	P08247	59	GC0XM049187	6.91758	https://www.genecards.org/cgi-bin/carddisp.pl?gene=SYP
AFP	Alpha Fetoprotein	Protein Coding	P02771	60	GC04P073431	6.91227	https://www.genecards.org/cgi-bin/carddisp.pl?gene=AFP
SCO2	Synthesis Of Cytochrome C Oxidase 2	Protein Coding	O43819	57	GC22M050523	6.91185	https://www.genecards.org/cgi-bin/carddisp.pl?gene=SCO2
KIT	KIT Proto-Oncogene, Receptor Tyrosine Kinase	Protein Coding	P10721	66	GC04P054657	6.91077	https://www.genecards.org/cgi-bin/carddisp.pl?gene=KIT
SLC19A1	Solute Carrier Family 19 Member 1	Protein Coding	P41440	59	GC21M045493	6.90543	https://www.genecards.org/cgi-bin/carddisp.pl?gene=SLC19A1
TMEM18	Transmembrane Protein 18	Protein Coding	Q96B42	45	GC02M000660	6.90239	https://www.genecards.org/cgi-bin/carddisp.pl?gene=TMEM18
MYO18A	Myosin XVIIIA	Protein Coding	Q92614	51	GC17M084706	6.90012	https://www.genecards.org/cgi-bin/carddisp.pl?gene=MYO18A
SNRPN	Small Nuclear Ribonucleoprotein Polypeptide N	Protein Coding	P63162	57	GC15P024823	6.90004	https://www.genecards.org/cgi-bin/carddisp.pl?gene=SNRPN
FOXM1	Forkhead Box M1	Protein Coding	Q08050	56	GC12M002857	6.89864	https://www.genecards.org/cgi-bin/carddisp.pl?gene=FOXM1
FADS2	Fatty Acid Desaturase 2	Protein Coding	O95864	54	GC11P061792	6.89852	https://www.genecards.org/cgi-bin/carddisp.pl?gene=FADS2
SUFU	SUFU Negative Regulator Of Hedgehog Signaling	Protein Coding	Q9UMX1	55	GC10P113124	6.89851	https://www.genecards.org/cgi-bin/carddisp.pl?gene=SUFU
S100A8	S100 Calcium Binding Protein A8	Protein Coding	P05109	55	GC01M163874	6.89618	https://www.genecards.org/cgi-bin/carddisp.pl?gene=S100A8
GJB2	Gap Junction Protein Beta 2	Protein Coding	P29033	58	GC13M020187	6.89351	https://www.genecards.org/cgi-bin/carddisp.pl?gene=GJB2
ADCYAP1	Adenylate Cyclase Activating Polypeptide 1	Protein Coding	P18509	55	GC18P000895	6.88331	https://www.genecards.org/cgi-bin/carddisp.pl?gene=ADCYAP1
SDC4	Syndecan 4	Protein Coding	P31431	56	GC20M045325	6.88172	https://www.genecards.org/cgi-bin/carddisp.pl?gene=SDC4
C2CD4B	C2 Calcium Dependent Domain Containing 4B	Protein Coding	A6NLJ0	40	GC15M151611	6.87115	https://www.genecards.org/cgi-bin/carddisp.pl?gene=C2CD4B
MLH1	MutL Homolog 1	Protein Coding	P40692	62	GC03P036993	6.87004	https://www.genecards.org/cgi-bin/carddisp.pl?gene=MLH1
USP8	Ubiquitin Specific Peptidase 8	Protein Coding	P40818	59	GC15P050424	6.8574	https://www.genecards.org/cgi-bin/carddisp.pl?gene=USP8
HDAC6	Histone Deacetylase 6	Protein Coding	Q9UBN7	66	GC0XP048801	6.8545	https://www.genecards.org/cgi-bin/carddisp.pl?gene=HDAC6
IRF5	Interferon Regulatory Factor 5	Protein Coding	Q13568	59	GC07P128937	6.85389	https://www.genecards.org/cgi-bin/carddisp.pl?gene=IRF5
ADCY3	Adenylate Cyclase 3	Protein Coding	O60266	60	GC02M024819	6.8519	https://www.genecards.org/cgi-bin/carddisp.pl?gene=ADCY3
SIRT2	Sirtuin 2	Protein Coding	Q8IXJ6	60	GC19M038878	6.85178	https://www.genecards.org/cgi-bin/carddisp.pl?gene=SIRT2
ADORA1	Adenosine A1 Receptor	Protein Coding	P30542	60	GC01P203090	6.85135	https://www.genecards.org/cgi-bin/carddisp.pl?gene=ADORA1
CREB3L3	CAMP Responsive Element Binding Protein 3 Like 3	Protein Coding	Q68CJ9	51	GC19P004153	6.85127	https://www.genecards.org/cgi-bin/carddisp.pl?gene=CREB3L3
MERTK	MER Proto-Oncogene, Tyrosine Kinase	Protein Coding	Q12866	64	GC02P111898	6.84845	https://www.genecards.org/cgi-bin/carddisp.pl?gene=MERTK
MBP	Myelin Basic Protein	Protein Coding	P02686	58	GC18M076978	6.83958	https://www.genecards.org/cgi-bin/carddisp.pl?gene=MBP
SLC25A4	Solute Carrier Family 25 Member 4	Protein Coding	P12235	61	GC04P185143	6.83024	https://www.genecards.org/cgi-bin/carddisp.pl?gene=SLC25A4
ABCB1	ATP Binding Cassette Subfamily B Member 1	Protein Coding	P08183	64	GC07M087504	6.82838	https://www.genecards.org/cgi-bin/carddisp.pl?gene=ABCB1
MICU1	Mitochondrial Calcium Uptake 1	Protein Coding	Q9BPX6	55	GC10M072367	6.82667	https://www.genecards.org/cgi-bin/carddisp.pl?gene=MICU1
DLL1	Delta Like Canonical Notch Ligand 1	Protein Coding	O00548	57	GC06M170282	6.82228	https://www.genecards.org/cgi-bin/carddisp.pl?gene=DLL1
MOG	Myelin Oligodendrocyte Glycoprotein	Protein Coding	Q16653	58	GC06P144702	6.81895	https://www.genecards.org/cgi-bin/carddisp.pl?gene=MOG
PLCG1	Phospholipase C Gamma 1	Protein Coding	P19174	62	GC20P041136	6.80681	https://www.genecards.org/cgi-bin/carddisp.pl?gene=PLCG1
NEFH	Neurofilament Heavy Chain	Protein Coding	P12036	58	GC22P029480	6.80493	https://www.genecards.org/cgi-bin/carddisp.pl?gene=NEFH
GHSR	Growth Hormone Secretagogue Receptor	Protein Coding	Q92847	59	GC03M172443	6.80251	https://www.genecards.org/cgi-bin/carddisp.pl?gene=GHSR
RPS27A	Ribosomal Protein S27a	Protein Coding	P62979	55	GC02P055231	6.8018	https://www.genecards.org/cgi-bin/carddisp.pl?gene=RPS27A
ADAMTSL1	ADAMTS Like 1	Protein Coding	Q8N6G6	53	GC09P017906	6.79295	https://www.genecards.org/cgi-bin/carddisp.pl?gene=ADAMTSL1
PDPK1	3-Phosphoinositide Dependent Protein Kinase 1	Protein Coding	O15530	62	GC16P002537	6.78608	https://www.genecards.org/cgi-bin/carddisp.pl?gene=PDPK1
CASQ1	Calsequestrin 1	Protein Coding	P31415	55	GC01P160190	6.78507	https://www.genecards.org/cgi-bin/carddisp.pl?gene=CASQ1
SYN1	Synapsin I	Protein Coding	P17600	58	GC0XM047571	6.78297	https://www.genecards.org/cgi-bin/carddisp.pl?gene=SYN1
MET	MET Proto-Oncogene, Receptor Tyrosine Kinase	Protein Coding	P08581	67	GC07P116672	6.77667	https://www.genecards.org/cgi-bin/carddisp.pl?gene=MET
AMPD1	Adenosine Monophosphate Deaminase 1	Protein Coding	P23109	58	GC01M114673	6.7684	https://www.genecards.org/cgi-bin/carddisp.pl?gene=AMPD1
VIP	Vasoactive Intestinal Peptide	Protein Coding	P01282	57	GC06P152750	6.76638	https://www.genecards.org/cgi-bin/carddisp.pl?gene=VIP
TCF4	Transcription Factor 4	Protein Coding	P15884	60	GC18M055222	6.75989	https://www.genecards.org/cgi-bin/carddisp.pl?gene=TCF4
AKR1B10	Aldo-Keto Reductase Family 1 Member B10	Protein Coding	O60218	56	GC07P134527	6.75922	https://www.genecards.org/cgi-bin/carddisp.pl?gene=AKR1B10
TK2	Thymidine Kinase 2	Protein Coding	O00142	54	GC16M066508	6.7511	https://www.genecards.org/cgi-bin/carddisp.pl?gene=TK2
ALPP	Alkaline Phosphatase, Placental	Protein Coding	P05187	56	GC02P232378	6.74463	https://www.genecards.org/cgi-bin/carddisp.pl?gene=ALPP
EXO1	Exonuclease 1	Protein Coding	Q9UQ84	56	GC01P241847	6.74116	https://www.genecards.org/cgi-bin/carddisp.pl?gene=EXO1
SPTAN1	Spectrin Alpha, Non-Erythrocytic 1	Protein Coding	Q13813	62	GC09P128552	6.73993	https://www.genecards.org/cgi-bin/carddisp.pl?gene=SPTAN1
IL7	Interleukin 7	Protein Coding	P13232	55	GC08M078689	6.7393	https://www.genecards.org/cgi-bin/carddisp.pl?gene=IL7
ERBB2	Erb-B2 Receptor Tyrosine Kinase 2	Protein Coding	P04626	68	GC17P039687	6.73914	https://www.genecards.org/cgi-bin/carddisp.pl?gene=ERBB2
IFT74	Intraflagellar Transport 74	Protein Coding	Q96LB3	49	GC09P026947	6.73911	https://www.genecards.org/cgi-bin/carddisp.pl?gene=IFT74
MT-ND3	Mitochondrially Encoded NADH:Ubiquinone Oxidoreductase Core Subunit 3	Protein Coding	P03897	44	GCMTP010061	6.73578	https://www.genecards.org/cgi-bin/carddisp.pl?gene=MT-ND3
CD14	CD14 Molecule	Protein Coding	P08571	59	GC05M140631	6.73307	https://www.genecards.org/cgi-bin/carddisp.pl?gene=CD14
CD226	CD226 Molecule	Protein Coding	Q15762	55	GC18M069831	6.73256	https://www.genecards.org/cgi-bin/carddisp.pl?gene=CD226
POLG2	DNA Polymerase Gamma 2, Accessory Subunit	Protein Coding	Q9UHN1	52	GC17M064477	6.72278	https://www.genecards.org/cgi-bin/carddisp.pl?gene=POLG2
CARTPT	CART Prepropeptide	Protein Coding	Q16568	55	GC05P071719	6.71286	https://www.genecards.org/cgi-bin/carddisp.pl?gene=CARTPT
XYLT1	Xylosyltransferase 1	Protein Coding	Q86Y38	57	GC16M017101	6.71185	https://www.genecards.org/cgi-bin/carddisp.pl?gene=XYLT1
HRC	Histidine Rich Calcium Binding Protein	Protein Coding	P23327	49	GC19M049151	6.70171	https://www.genecards.org/cgi-bin/carddisp.pl?gene=HRC
PDGFRA	Platelet Derived Growth Factor Receptor Alpha	Protein Coding	P16234	66	GC04P054229	6.69703	https://www.genecards.org/cgi-bin/carddisp.pl?gene=PDGFRA
RAD51	RAD51 Recombinase	Protein Coding	Q06609	63	GC15P040694	6.6963	https://www.genecards.org/cgi-bin/carddisp.pl?gene=RAD51
IGFBP4	Insulin Like Growth Factor Binding Protein 4	Protein Coding	P22692	56	GC17P040443	6.69536	https://www.genecards.org/cgi-bin/carddisp.pl?gene=IGFBP4
LAMP1	Lysosomal Associated Membrane Protein 1	Protein Coding	P11279	57	GC13P113297	6.69445	https://www.genecards.org/cgi-bin/carddisp.pl?gene=LAMP1
CD8A	CD8 Subunit Alpha	Protein Coding	P01732	60	GC02M086784	6.69109	https://www.genecards.org/cgi-bin/carddisp.pl?gene=CD8A
HNF4G	Hepatocyte Nuclear Factor 4 Gamma	Protein Coding	Q14541	51	GC08P075407	6.68732	https://www.genecards.org/cgi-bin/carddisp.pl?gene=HNF4G
CDON	Cell Adhesion Associated, Oncogene Regulated	Protein Coding	Q4KMG0	59	GC11M125955	6.68715	https://www.genecards.org/cgi-bin/carddisp.pl?gene=CDON
C9orf72	C9orf72-SMCR8 Complex Subunit	Protein Coding	Q96LT7	54	GC09M029743	6.68585	https://www.genecards.org/cgi-bin/carddisp.pl?gene=C9orf72
AQP9	Aquaporin 9	Protein Coding	O43315	53	GC15P058138	6.67812	https://www.genecards.org/cgi-bin/carddisp.pl?gene=AQP9
GLRX5	Glutaredoxin 5	Protein Coding	Q86SX6	52	GC14P095533	6.67521	https://www.genecards.org/cgi-bin/carddisp.pl?gene=GLRX5
MMAA	Metabolism Of Cobalamin Associated A	Protein Coding	Q8IVH4	51	GC04P145642	6.67274	https://www.genecards.org/cgi-bin/carddisp.pl?gene=MMAA
MYO7A	Myosin VIIA	Protein Coding	Q13402	56	GC11P077128	6.67077	https://www.genecards.org/cgi-bin/carddisp.pl?gene=MYO7A
SIK2	Salt Inducible Kinase 2	Protein Coding	Q9H0K1	56	GC11P112590	6.66764	https://www.genecards.org/cgi-bin/carddisp.pl?gene=SIK2
BMAL1	Basic Helix-Loop-Helix ARNT Like 1	Protein Coding	O00327	54	GC11P013282	6.66499	https://www.genecards.org/cgi-bin/carddisp.pl?gene=BMAL1
HAGH	Hydroxyacylglutathione Hydrolase	Protein Coding	Q16775	55	GC16M001795	6.66453	https://www.genecards.org/cgi-bin/carddisp.pl?gene=HAGH
PECAM1	Platelet And Endothelial Cell Adhesion Molecule 1	Protein Coding	P16284	53	GC17M064319	6.65741	https://www.genecards.org/cgi-bin/carddisp.pl?gene=PECAM1
FGA	Fibrinogen Alpha Chain	Protein Coding	P02671	63	GC04M154583	6.65257	https://www.genecards.org/cgi-bin/carddisp.pl?gene=FGA
SDHA	Succinate Dehydrogenase Complex Flavoprotein Subunit A	Protein Coding	P31040	60	GC05P000232	6.65103	https://www.genecards.org/cgi-bin/carddisp.pl?gene=SDHA
XRCC4	X-Ray Repair Cross Complementing 4	Protein Coding	Q13426	56	GC05P083077	6.64817	https://www.genecards.org/cgi-bin/carddisp.pl?gene=XRCC4
KITLG	KIT Ligand	Protein Coding	P21583	60	GC12M088492	6.64666	https://www.genecards.org/cgi-bin/carddisp.pl?gene=KITLG
WNK1	WNK Lysine Deficient Protein Kinase 1	Protein Coding	Q9H4A3	62	GC12P000769	6.64392	https://www.genecards.org/cgi-bin/carddisp.pl?gene=WNK1
POLR3A	RNA Polymerase III Subunit A	Protein Coding	O14802	57	GC10M079174	6.64337	https://www.genecards.org/cgi-bin/carddisp.pl?gene=POLR3A
CD44	CD44 Molecule (IN Blood Group)	Protein Coding	P16070	62	GC11P035139	6.63498	https://www.genecards.org/cgi-bin/carddisp.pl?gene=CD44
TRPV1	Transient Receptor Potential Cation Channel Subfamily V Member 1	Protein Coding	Q8NER1	61	GC17M003565	6.6242	https://www.genecards.org/cgi-bin/carddisp.pl?gene=TRPV1
PEX10	Peroxisomal Biogenesis Factor 10	Protein Coding	O60683	54	GC01M002403	6.61411	https://www.genecards.org/cgi-bin/carddisp.pl?gene=PEX10
TNFRSF25	TNF Receptor Superfamily Member 25	Protein Coding	Q93038	55	GC01M006460	6.61389	https://www.genecards.org/cgi-bin/carddisp.pl?gene=TNFRSF25
KCNJ15	Potassium Inwardly Rectifying Channel Subfamily J Member 15	Protein Coding	Q99712	52	GC21P038157	6.61282	https://www.genecards.org/cgi-bin/carddisp.pl?gene=KCNJ15
SUCLA2	Succinate-CoA Ligase ADP-Forming Subunit Beta	Protein Coding	Q9P2R7	59	GC13M047745	6.60749	https://www.genecards.org/cgi-bin/carddisp.pl?gene=SUCLA2
CD34	CD34 Molecule	Protein Coding	P28906	58	GC01M207880	6.6064	https://www.genecards.org/cgi-bin/carddisp.pl?gene=CD34
FGFR3	Fibroblast Growth Factor Receptor 3	Protein Coding	P22607	68	GC04P004728	6.60294	https://www.genecards.org/cgi-bin/carddisp.pl?gene=FGFR3
BCL11A	BCL11 Transcription Factor A	Protein Coding	Q9H165	57	GC02M060451	6.60155	https://www.genecards.org/cgi-bin/carddisp.pl?gene=BCL11A
GCLM	Glutamate-Cysteine Ligase Modifier Subunit	Protein Coding	P48507	54	GC01M093885	6.60043	https://www.genecards.org/cgi-bin/carddisp.pl?gene=GCLM
HSPA1B	Heat Shock Protein Family A (Hsp70) Member 1B	Protein Coding	P0DMV9	52	GC06P144780	6.60028	https://www.genecards.org/cgi-bin/carddisp.pl?gene=HSPA1B
CDIPT	CDP-Diacylglycerol--Inositol 3-Phosphatidyltransferase	Protein Coding	O14735	54	GC16M044857	6.59983	https://www.genecards.org/cgi-bin/carddisp.pl?gene=CDIPT
CXCL9	C-X-C Motif Chemokine Ligand 9	Protein Coding	Q07325	52	GC04M076001	6.59222	https://www.genecards.org/cgi-bin/carddisp.pl?gene=CXCL9
PTK2B	Protein Tyrosine Kinase 2 Beta	Protein Coding	Q14289	63	GC08P027311	6.59008	https://www.genecards.org/cgi-bin/carddisp.pl?gene=PTK2B
ATP5MK	ATP Synthase Membrane Subunit K	Protein Coding	Q96IX5	45	GC10M103397	6.58877	https://www.genecards.org/cgi-bin/carddisp.pl?gene=ATP5MK
SLC47A1	Solute Carrier Family 47 Member 1	Protein Coding	Q96FL8	53	GC17P019495	6.58873	https://www.genecards.org/cgi-bin/carddisp.pl?gene=SLC47A1
AIFM1	Apoptosis Inducing Factor Mitochondria Associated 1	Protein Coding	O95831	62	GC0XM130129	6.58419	https://www.genecards.org/cgi-bin/carddisp.pl?gene=AIFM1
NDUFAF4	NADH:Ubiquinone Oxidoreductase Complex Assembly Factor 4	Protein Coding	Q9P032	55	GC06M096889	6.58316	https://www.genecards.org/cgi-bin/carddisp.pl?gene=NDUFAF4
XRCC1	X-Ray Repair Cross Complementing 1	Protein Coding	P18887	58	GC19M043543	6.58036	https://www.genecards.org/cgi-bin/carddisp.pl?gene=XRCC1
AGRP	Agouti Related Neuropeptide	Protein Coding	O00253	54	GC16M067482	6.57829	https://www.genecards.org/cgi-bin/carddisp.pl?gene=AGRP
ACAN	Aggrecan	Protein Coding	P16112	60	GC15P167212	6.57647	https://www.genecards.org/cgi-bin/carddisp.pl?gene=ACAN
ADA2	Adenosine Deaminase 2	Protein Coding	Q9NZK5	54	GC22M017328	6.57393	https://www.genecards.org/cgi-bin/carddisp.pl?gene=ADA2
REG3A	Regenerating Family Member 3 Alpha	Protein Coding	Q06141	50	GC02M079157	6.57222	https://www.genecards.org/cgi-bin/carddisp.pl?gene=REG3A
PCNA	Proliferating Cell Nuclear Antigen	Protein Coding	P12004	63	GC20M005114	6.56923	https://www.genecards.org/cgi-bin/carddisp.pl?gene=PCNA
PROM1	Prominin 1	Protein Coding	O43490	59	GC04M015965	6.56855	https://www.genecards.org/cgi-bin/carddisp.pl?gene=PROM1
BAZ1B	Bromodomain Adjacent To Zinc Finger Domain 1B	Protein Coding	Q9UIG0	55	GC07M073440	6.5685	https://www.genecards.org/cgi-bin/carddisp.pl?gene=BAZ1B
L1CAM	L1 Cell Adhesion Molecule	Protein Coding	P32004	60	GC0XM153864	6.56832	https://www.genecards.org/cgi-bin/carddisp.pl?gene=L1CAM
P2RX7	Purinergic Receptor P2X 7	Protein Coding	Q99572	59	GC12P134699	6.56771	https://www.genecards.org/cgi-bin/carddisp.pl?gene=P2RX7
ADH1B	Alcohol Dehydrogenase 1B (Class I), Beta Polypeptide	Protein Coding	P00325	58	GC04M099304	6.56722	https://www.genecards.org/cgi-bin/carddisp.pl?gene=ADH1B
GNPDA2	Glucosamine-6-Phosphate Deaminase 2	Protein Coding	Q8TDQ7	50	GC04M044684	6.56658	https://www.genecards.org/cgi-bin/carddisp.pl?gene=GNPDA2
SLC22A5	Solute Carrier Family 22 Member 5	Protein Coding	O76082	59	GC05P132369	6.56298	https://www.genecards.org/cgi-bin/carddisp.pl?gene=SLC22A5
HLA-DRB5	Major Histocompatibility Complex, Class II, DR Beta 5	Protein Coding	Q30154	51	GC06M097155	6.56196	https://www.genecards.org/cgi-bin/carddisp.pl?gene=HLA-DRB5
DHCR7	7-Dehydrocholesterol Reductase	Protein Coding	Q9UBM7	60	GC11M071428	6.56071	https://www.genecards.org/cgi-bin/carddisp.pl?gene=DHCR7
SDHD	Succinate Dehydrogenase Complex Subunit D	Protein Coding	O14521	57	GC11P112613	6.55779	https://www.genecards.org/cgi-bin/carddisp.pl?gene=SDHD
CSF1	Colony Stimulating Factor 1	Protein Coding	P09603	58	GC01P109911	6.55651	https://www.genecards.org/cgi-bin/carddisp.pl?gene=CSF1
YWHAQ	Tyrosine 3-Monooxygenase/Tryptophan 5-Monooxygenase Activation Protein Theta	Protein Coding	P27348	59	GC02M009583	6.5514	https://www.genecards.org/cgi-bin/carddisp.pl?gene=YWHAQ
SPG7	SPG7 Matrix AAA Peptidase Subunit, Paraplegin	Protein Coding	Q9UQ90	55	GC16P098829	6.55137	https://www.genecards.org/cgi-bin/carddisp.pl?gene=SPG7
CXCL1	C-X-C Motif Chemokine Ligand 1	Protein Coding	P09341	56	GC04P073869	6.55076	https://www.genecards.org/cgi-bin/carddisp.pl?gene=CXCL1
ZIC2	Zic Family Member 2	Protein Coding	O95409	56	GC13P099981	6.55043	https://www.genecards.org/cgi-bin/carddisp.pl?gene=ZIC2
RPGR	Retinitis Pigmentosa GTPase Regulator	Protein Coding	Q92834	54	GC0XM038269	6.54914	https://www.genecards.org/cgi-bin/carddisp.pl?gene=RPGR
CERKL	Ceramide Kinase Like	Protein Coding	Q49MI3	51	GC02M181536	6.54551	https://www.genecards.org/cgi-bin/carddisp.pl?gene=CERKL
CAPN3	Calpain 3	Protein Coding	P20807	60	GC15P042359	6.54205	https://www.genecards.org/cgi-bin/carddisp.pl?gene=CAPN3
SLC29A1	Solute Carrier Family 29 Member 1 (Augustine Blood Group)	Protein Coding	Q99808	60	GC06P044219	6.54054	https://www.genecards.org/cgi-bin/carddisp.pl?gene=SLC29A1
MAP2	Microtubule Associated Protein 2	Protein Coding	P11137	58	GC02P209424	6.53688	https://www.genecards.org/cgi-bin/carddisp.pl?gene=MAP2
NUCB2	Nucleobindin 2	Protein Coding	P80303	51	GC11P017990	6.5347	https://www.genecards.org/cgi-bin/carddisp.pl?gene=NUCB2
ACLY	ATP Citrate Lyase	Protein Coding	P53396	60	GC17M041866	6.52076	https://www.genecards.org/cgi-bin/carddisp.pl?gene=ACLY
AQP5	Aquaporin 5	Protein Coding	P55064	59	GC12P049961	6.51922	https://www.genecards.org/cgi-bin/carddisp.pl?gene=AQP5
NAT2	N-Acetyltransferase 2	Protein Coding	P11245	56	GC08P018391	6.51776	https://www.genecards.org/cgi-bin/carddisp.pl?gene=NAT2
PRRC2A	Proline Rich Coiled-Coil 2A	Protein Coding	P48634	45	GC06P144766	6.51031	https://www.genecards.org/cgi-bin/carddisp.pl?gene=PRRC2A
TLR7	Toll Like Receptor 7	Protein Coding	Q9NYK1	62	GC0XP012867	6.5098	https://www.genecards.org/cgi-bin/carddisp.pl?gene=TLR7
CRY2	Cryptochrome Circadian Regulator 2	Protein Coding	Q49AN0	51	GC11P048023	6.50408	https://www.genecards.org/cgi-bin/carddisp.pl?gene=CRY2
GP1BA	Glycoprotein Ib Platelet Subunit Alpha	Protein Coding	P07359	60	GC17P004932	6.49957	https://www.genecards.org/cgi-bin/carddisp.pl?gene=GP1BA
PTPRF	Protein Tyrosine Phosphatase Receptor Type F	Protein Coding	P10586	61	GC01P055343	6.49137	https://www.genecards.org/cgi-bin/carddisp.pl?gene=PTPRF
STAT2	Signal Transducer And Activator Of Transcription 2	Protein Coding	P52630	62	GC12M056341	6.48965	https://www.genecards.org/cgi-bin/carddisp.pl?gene=STAT2
ETFA	Electron Transfer Flavoprotein Subunit Alpha	Protein Coding	P13804	58	GC15M151951	6.48397	https://www.genecards.org/cgi-bin/carddisp.pl?gene=ETFA
PLAUR	Plasminogen Activator, Urokinase Receptor	Protein Coding	Q03405	57	GC19M043646	6.48059	https://www.genecards.org/cgi-bin/carddisp.pl?gene=PLAUR
EGR1	Early Growth Response 1	Protein Coding	P18146	58	GC05P138465	6.47862	https://www.genecards.org/cgi-bin/carddisp.pl?gene=EGR1
PDGFRB	Platelet Derived Growth Factor Receptor Beta	Protein Coding	P09619	66	GC05M150113	6.47444	https://www.genecards.org/cgi-bin/carddisp.pl?gene=PDGFRB
HSP90AB1	Heat Shock Protein 90 Alpha Family Class B Member 1	Protein Coding	P08238	63	GC06P044246	6.47076	https://www.genecards.org/cgi-bin/carddisp.pl?gene=HSP90AB1
OPTN	Optineurin	Protein Coding	Q96CV9	56	GC10P013099	6.46984	https://www.genecards.org/cgi-bin/carddisp.pl?gene=OPTN
IL23R	Interleukin 23 Receptor	Protein Coding	Q5VWK5	56	GC01P067138	6.46633	https://www.genecards.org/cgi-bin/carddisp.pl?gene=IL23R
LGALS1	Galectin 1	Protein Coding	P09382	56	GC22P037675	6.46343	https://www.genecards.org/cgi-bin/carddisp.pl?gene=LGALS1
SMN2	Survival Of Motor Neuron 2, Centromeric	Protein Coding	Q16637	51	GC05P070049	6.46319	https://www.genecards.org/cgi-bin/carddisp.pl?gene=SMN2
HLA-DQA2	Major Histocompatibility Complex, Class II, DQ Alpha 2	Protein Coding	P01906	48	GC06P032741	6.46138	https://www.genecards.org/cgi-bin/carddisp.pl?gene=HLA-DQA2
ABCC9	ATP Binding Cassette Subfamily C Member 9	Protein Coding	O60706	57	GC12M021797	6.46077	https://www.genecards.org/cgi-bin/carddisp.pl?gene=ABCC9
NDN	Necdin, MAGE Family Member	Protein Coding	Q99608	55	GC15M027657	6.46044	https://www.genecards.org/cgi-bin/carddisp.pl?gene=NDN
SACS	Sacsin Molecular Chaperone	Protein Coding	Q9NZJ4	50	GC13M023288	6.45687	https://www.genecards.org/cgi-bin/carddisp.pl?gene=SACS
GRIN2B	Glutamate Ionotropic Receptor NMDA Type Subunit 2B	Protein Coding	Q13224	65	GC12M013437	6.453	https://www.genecards.org/cgi-bin/carddisp.pl?gene=GRIN2B
FH	Fumarate Hydratase	Protein Coding	P07954	59	GC01M241499	6.44274	https://www.genecards.org/cgi-bin/carddisp.pl?gene=FH
TRMU	TRNA Mitochondrial 2-Thiouridylase	Protein Coding	O75648	51	GC22P046330	6.43701	https://www.genecards.org/cgi-bin/carddisp.pl?gene=TRMU
SMAD2	SMAD Family Member 2	Protein Coding	Q15796	66	GC18M047809	6.43514	https://www.genecards.org/cgi-bin/carddisp.pl?gene=SMAD2
SMARCA4	SWI/SNF Related, Matrix Associated, Actin Dependent Regulator Of Chromatin, Subfamily A, Member 4	Protein Coding	P51532	64	GC19P122306	6.43283	https://www.genecards.org/cgi-bin/carddisp.pl?gene=SMARCA4
PTGDS	Prostaglandin D2 Synthase	Protein Coding	P41222	58	GC09P144367	6.43074	https://www.genecards.org/cgi-bin/carddisp.pl?gene=PTGDS
HNRNPA1	Heterogeneous Nuclear Ribonucleoprotein A1	Protein Coding	P09651	60	GC12P054280	6.42751	https://www.genecards.org/cgi-bin/carddisp.pl?gene=HNRNPA1
GPX7	Glutathione Peroxidase 7	Protein Coding	Q96SL4	54	GC01P052602	6.42637	https://www.genecards.org/cgi-bin/carddisp.pl?gene=GPX7
COQ5	Coenzyme Q5, Methyltransferase	Protein Coding	Q5HYK3	53	GC12M120503	6.42513	https://www.genecards.org/cgi-bin/carddisp.pl?gene=COQ5
PTPRD	Protein Tyrosine Phosphatase Receptor Type D	Protein Coding	P23468	59	GC09M008307	6.42291	https://www.genecards.org/cgi-bin/carddisp.pl?gene=PTPRD
PSMB9	Proteasome 20S Subunit Beta 9	Protein Coding	P28065	60	GC06P144798	6.42169	https://www.genecards.org/cgi-bin/carddisp.pl?gene=PSMB9
AHR	Aryl Hydrocarbon Receptor	Protein Coding	P35869	60	GC07P016916	6.41675	https://www.genecards.org/cgi-bin/carddisp.pl?gene=AHR
KCNJ6	Potassium Inwardly Rectifying Channel Subfamily J Member 6	Protein Coding	P48051	59	GC21M037607	6.4142	https://www.genecards.org/cgi-bin/carddisp.pl?gene=KCNJ6
CCR2	C-C Motif Chemokine Receptor 2	Protein Coding	P41597	58	GC03P059719	6.41333	https://www.genecards.org/cgi-bin/carddisp.pl?gene=CCR2
PASK	PAS Domain Containing Serine/Threonine Kinase	Protein Coding	Q96RG2	52	GC02M241106	6.41317	https://www.genecards.org/cgi-bin/carddisp.pl?gene=PASK
TFEB	Transcription Factor EB	Protein Coding	P19484	56	GC06M097324	6.41275	https://www.genecards.org/cgi-bin/carddisp.pl?gene=TFEB
IL12A	Interleukin 12A	Protein Coding	P29459	57	GC03P159988	6.41239	https://www.genecards.org/cgi-bin/carddisp.pl?gene=IL12A
VHL	Von Hippel-Lindau Tumor Suppressor	Protein Coding	P40337	60	GC03P022792	6.4101	https://www.genecards.org/cgi-bin/carddisp.pl?gene=VHL
GPX2	Glutathione Peroxidase 2	Protein Coding	P18283	54	GC14M064939	6.40416	https://www.genecards.org/cgi-bin/carddisp.pl?gene=GPX2
ATG5	Autophagy Related 5	Protein Coding	Q9H1Y0	58	GC06M106045	6.3998	https://www.genecards.org/cgi-bin/carddisp.pl?gene=ATG5
PRTN3	Proteinase 3	Protein Coding	P24158	59	GC19P000840	6.39635	https://www.genecards.org/cgi-bin/carddisp.pl?gene=PRTN3
CDH23	Cadherin Related 23	Protein Coding	Q9H251	58	GC10P071396	6.39369	https://www.genecards.org/cgi-bin/carddisp.pl?gene=CDH23
ATXN3	Ataxin 3	Protein Coding	P54252	59	GC14M120874	6.39224	https://www.genecards.org/cgi-bin/carddisp.pl?gene=ATXN3
NTRK1	Neurotrophic Receptor Tyrosine Kinase 1	Protein Coding	P04629	62	GC01P156815	6.39096	https://www.genecards.org/cgi-bin/carddisp.pl?gene=NTRK1
ARSB	Arylsulfatase B	Protein Coding	P15848	60	GC05M078777	6.38941	https://www.genecards.org/cgi-bin/carddisp.pl?gene=ARSB
EPHX2	Epoxide Hydrolase 2	Protein Coding	P34913	59	GC08P027490	6.3894	https://www.genecards.org/cgi-bin/carddisp.pl?gene=EPHX2
AMACR	Alpha-Methylacyl-CoA Racemase	Protein Coding	Q9UHK6	58	GC05M033986	6.38925	https://www.genecards.org/cgi-bin/carddisp.pl?gene=AMACR
KSR2	Kinase Suppressor Of Ras 2	Protein Coding	Q6VAB6	48	GC12M117453	6.38541	https://www.genecards.org/cgi-bin/carddisp.pl?gene=KSR2
GPX5	Glutathione Peroxidase 5	Protein Coding	O75715	50	GC06P028525	6.38522	https://www.genecards.org/cgi-bin/carddisp.pl?gene=GPX5
GPX6	Glutathione Peroxidase 6	Protein Coding	P59796	45	GC06M028503	6.38522	https://www.genecards.org/cgi-bin/carddisp.pl?gene=GPX6
CSNK2A2	Casein Kinase 2 Alpha 2	Protein Coding	P19784	57	GC16M058157	6.38122	https://www.genecards.org/cgi-bin/carddisp.pl?gene=CSNK2A2
SKIC2	SKI2 Subunit Of Superkiller Complex	Protein Coding	Q15477	54	GC06P155917	6.37719	https://www.genecards.org/cgi-bin/carddisp.pl?gene=SKIC2
INHBA	Inhibin Subunit Beta A	Protein Coding	P08476	58	GC07M041670	6.37176	https://www.genecards.org/cgi-bin/carddisp.pl?gene=INHBA
SNAP23	Synaptosome Associated Protein 23	Protein Coding	O00161	54	GC15P042491	6.36982	https://www.genecards.org/cgi-bin/carddisp.pl?gene=SNAP23
PRKCG	Protein Kinase C Gamma	Protein Coding	P05129	63	GC19P053879	6.36808	https://www.genecards.org/cgi-bin/carddisp.pl?gene=PRKCG
CNBP	CCHC-Type Zinc Finger Nucleic Acid Binding Protein	Protein Coding	P62633	55	GC03M129167	6.365	https://www.genecards.org/cgi-bin/carddisp.pl?gene=CNBP
SMN1	Survival Of Motor Neuron 1, Telomeric	Protein Coding	Q16637	53	GC05P070924	6.36425	https://www.genecards.org/cgi-bin/carddisp.pl?gene=SMN1
DCX	Doublecortin	Protein Coding	O43602	59	GC0XM111293	6.35693	https://www.genecards.org/cgi-bin/carddisp.pl?gene=DCX
CKM	Creatine Kinase, M-Type	Protein Coding	P06732	57	GC19M045306	6.35229	https://www.genecards.org/cgi-bin/carddisp.pl?gene=CKM
PIK3C3	Phosphatidylinositol 3-Kinase Catalytic Subunit Type 3	Protein Coding	Q8NEB9	62	GC18P041955	6.35207	https://www.genecards.org/cgi-bin/carddisp.pl?gene=PIK3C3
TPK1	Thiamin Pyrophosphokinase 1	Protein Coding	Q9H3S4	57	GC07M144451	6.34983	https://www.genecards.org/cgi-bin/carddisp.pl?gene=TPK1
DHDDS	Dehydrodolichyl Diphosphate Synthase Subunit	Protein Coding	Q86SQ9	54	GC01P026432	6.34909	https://www.genecards.org/cgi-bin/carddisp.pl?gene=DHDDS
CTSF	Cathepsin F	Protein Coding	Q9UBX1	61	GC11M129073	6.34685	https://www.genecards.org/cgi-bin/carddisp.pl?gene=CTSF
MYD88	MYD88 Innate Immune Signal Transduction Adaptor	Protein Coding	Q99836	62	GC03P038324	6.34423	https://www.genecards.org/cgi-bin/carddisp.pl?gene=MYD88
POLR2D	RNA Polymerase II Subunit D	Protein Coding	O15514	51	GC02M128629	6.34144	https://www.genecards.org/cgi-bin/carddisp.pl?gene=POLR2D
DKK1	Dickkopf WNT Signaling Pathway Inhibitor 1	Protein Coding	O94907	57	GC10P052314	6.33854	https://www.genecards.org/cgi-bin/carddisp.pl?gene=DKK1
SPARC	Secreted Protein Acidic And Cysteine Rich	Protein Coding	P09486	62	GC05M151661	6.33614	https://www.genecards.org/cgi-bin/carddisp.pl?gene=SPARC
SAR1B	Secretion Associated Ras Related GTPase 1B	Protein Coding	Q9Y6B6	55	GC05M134601	6.3348	https://www.genecards.org/cgi-bin/carddisp.pl?gene=SAR1B
CYP1A1	Cytochrome P450 Family 1 Subfamily A Member 1	Protein Coding	P04798	60	GC15M074719	6.32998	https://www.genecards.org/cgi-bin/carddisp.pl?gene=CYP1A1
PCNT	Pericentrin	Protein Coding	O95613	56	GC21P046324	6.32794	https://www.genecards.org/cgi-bin/carddisp.pl?gene=PCNT
PLCD1	Phospholipase C Delta 1	Protein Coding	P51178	61	GC03M038008	6.32668	https://www.genecards.org/cgi-bin/carddisp.pl?gene=PLCD1
MTCH2	Mitochondrial Carrier 2	Protein Coding	Q9Y6C9	49	GC11M047604	6.32518	https://www.genecards.org/cgi-bin/carddisp.pl?gene=MTCH2
S100A9	S100 Calcium Binding Protein A9	Protein Coding	P06702	56	GC01P153357	6.31474	https://www.genecards.org/cgi-bin/carddisp.pl?gene=S100A9
TRPM6	Transient Receptor Potential Cation Channel Subfamily M Member 6	Protein Coding	Q9BX84	56	GC09M074725	6.30951	https://www.genecards.org/cgi-bin/carddisp.pl?gene=TRPM6
SAA1	Serum Amyloid A1	Protein Coding	P0DJI8	51	GC11P019258	6.30878	https://www.genecards.org/cgi-bin/carddisp.pl?gene=SAA1
CCKAR	Cholecystokinin A Receptor	Protein Coding	P32238	58	GC04M026483	6.30684	https://www.genecards.org/cgi-bin/carddisp.pl?gene=CCKAR
POU1F1	POU Class 1 Homeobox 1	Protein Coding	P28069	54	GC03M087259	6.29416	https://www.genecards.org/cgi-bin/carddisp.pl?gene=POU1F1
G6PC3	Glucose-6-Phosphatase Catalytic Subunit 3	Protein Coding	Q9BUM1	55	GC17P044070	6.2931	https://www.genecards.org/cgi-bin/carddisp.pl?gene=G6PC3
ETHE1	ETHE1 Persulfide Dioxygenase	Protein Coding	O95571	55	GC19M043506	6.29077	https://www.genecards.org/cgi-bin/carddisp.pl?gene=ETHE1
TSPO	Translocator Protein	Protein Coding	B1AH88	58	GC22P043151	6.28867	https://www.genecards.org/cgi-bin/carddisp.pl?gene=TSPO
UCHL1	Ubiquitin C-Terminal Hydrolase L1	Protein Coding	P09936	66	GC04P041256	6.27831	https://www.genecards.org/cgi-bin/carddisp.pl?gene=UCHL1
RYR1	Ryanodine Receptor 1	Protein Coding	P21817	61	GC19P122999	6.27649	https://www.genecards.org/cgi-bin/carddisp.pl?gene=RYR1
CD86	CD86 Molecule	Protein Coding	P42081	57	GC03P122055	6.27585	https://www.genecards.org/cgi-bin/carddisp.pl?gene=CD86
MAFB	MAF BZIP Transcription Factor B	Protein Coding	Q9Y5Q3	56	GC20M040685	6.27451	https://www.genecards.org/cgi-bin/carddisp.pl?gene=MAFB
OGG1	8-Oxoguanine DNA Glycosylase	Protein Coding	O15527	60	GC03P022757	6.27313	https://www.genecards.org/cgi-bin/carddisp.pl?gene=OGG1
MFN1	Mitofusin 1	Protein Coding	Q8IWA4	55	GC03P179347	6.27269	https://www.genecards.org/cgi-bin/carddisp.pl?gene=MFN1
RTEL1	Regulator Of Telomere Elongation Helicase 1	Protein Coding	Q9NZ71	54	GC20P067548	6.27009	https://www.genecards.org/cgi-bin/carddisp.pl?gene=RTEL1
GRIA1	Glutamate Ionotropic Receptor AMPA Type Subunit 1	Protein Coding	P42261	63	GC05P153489	6.26241	https://www.genecards.org/cgi-bin/carddisp.pl?gene=GRIA1
UBE2E2	Ubiquitin Conjugating Enzyme E2 E2	Protein Coding	Q96LR5	51	GC03P023584	6.25694	https://www.genecards.org/cgi-bin/carddisp.pl?gene=UBE2E2
KCNA3	Potassium Voltage-Gated Channel Subfamily A Member 3	Protein Coding	P22001	56	GC01M110654	6.25653	https://www.genecards.org/cgi-bin/carddisp.pl?gene=KCNA3
KIR3DL1	Killer Cell Immunoglobulin Like Receptor, Three Ig Domains And Long Cytoplasmic Tail 1	Protein Coding	P43629	52	GC19P123690	6.24681	https://www.genecards.org/cgi-bin/carddisp.pl?gene=KIR3DL1
POSTN	Periostin	Protein Coding	Q15063	55	GC13M037562	6.2462	https://www.genecards.org/cgi-bin/carddisp.pl?gene=POSTN
GATA2	GATA Binding Protein 2	Protein Coding	P23769	62	GC03M128479	6.2446	https://www.genecards.org/cgi-bin/carddisp.pl?gene=GATA2
CX3CL1	C-X3-C Motif Chemokine Ligand 1	Protein Coding	P78423	56	GC16P057372	6.24444	https://www.genecards.org/cgi-bin/carddisp.pl?gene=CX3CL1
COQ4	Coenzyme Q4	Protein Coding	Q9Y3A0	53	GC09P128322	6.24284	https://www.genecards.org/cgi-bin/carddisp.pl?gene=COQ4
GAS6	Growth Arrest Specific 6	Protein Coding	Q14393	56	GC13M113820	6.23336	https://www.genecards.org/cgi-bin/carddisp.pl?gene=GAS6
UROD	Uroporphyrinogen Decarboxylase	Protein Coding	P06132	58	GC01P055469	6.23316	https://www.genecards.org/cgi-bin/carddisp.pl?gene=UROD
ETFDH	Electron Transfer Flavoprotein Dehydrogenase	Protein Coding	Q16134	58	GC04P158672	6.23304	https://www.genecards.org/cgi-bin/carddisp.pl?gene=ETFDH
ADAR	Adenosine Deaminase RNA Specific	Protein Coding	P55265	59	GC01M163944	6.23256	https://www.genecards.org/cgi-bin/carddisp.pl?gene=ADAR
CXCR5	C-X-C Motif Chemokine Receptor 5	Protein Coding	P32302	54	GC11P122789	6.23134	https://www.genecards.org/cgi-bin/carddisp.pl?gene=CXCR5
DICER1	Dicer 1, Ribonuclease III	Protein Coding	Q9UPY3	61	GC14M095086	6.2245	https://www.genecards.org/cgi-bin/carddisp.pl?gene=DICER1
HAVCR2	Hepatitis A Virus Cellular Receptor 2	Protein Coding	Q8TDQ0	59	GC05M157063	6.22364	https://www.genecards.org/cgi-bin/carddisp.pl?gene=HAVCR2
FN3K	Fructosamine 3 Kinase	Protein Coding	Q9H479	48	GC17P082735	6.20867	https://www.genecards.org/cgi-bin/carddisp.pl?gene=FN3K
CELA3B	Chymotrypsin Like Elastase 3B	Protein Coding	P08861	51	GC01P021977	6.20822	https://www.genecards.org/cgi-bin/carddisp.pl?gene=CELA3B
TULP1	TUB Like Protein 1	Protein Coding	O00294	54	GC06M097250	6.20817	https://www.genecards.org/cgi-bin/carddisp.pl?gene=TULP1
HPX	Hemopexin	Protein Coding	P02790	54	GC11M012777	6.20723	https://www.genecards.org/cgi-bin/carddisp.pl?gene=HPX
COQ8A	Coenzyme Q8A	Protein Coding	Q8NI60	56	GC01P226939	6.20695	https://www.genecards.org/cgi-bin/carddisp.pl?gene=COQ8A
TCF3	Transcription Factor 3	Protein Coding	P15923	59	GC19M001609	6.20681	https://www.genecards.org/cgi-bin/carddisp.pl?gene=TCF3
PRKCSH	PRKCSH Beta Subunit Of Glucosidase II	Protein Coding	P14314	56	GC19P011435	6.20254	https://www.genecards.org/cgi-bin/carddisp.pl?gene=PRKCSH
PSEN2	Presenilin 2	Protein Coding	P49810	62	GC01P226870	6.20217	https://www.genecards.org/cgi-bin/carddisp.pl?gene=PSEN2
PROC	Protein C, Inactivator Of Coagulation Factors Va And VIIIa	Protein Coding	P04070	64	GC02P127418	6.19587	https://www.genecards.org/cgi-bin/carddisp.pl?gene=PROC
CD2	CD2 Molecule	Protein Coding	P06729	57	GC01P116754	6.19262	https://www.genecards.org/cgi-bin/carddisp.pl?gene=CD2
IL1RAPL2	Interleukin 1 Receptor Accessory Protein Like 2	Protein Coding	Q9NP60	52	GC0XP104566	6.19205	https://www.genecards.org/cgi-bin/carddisp.pl?gene=IL1RAPL2
LZTR1	Leucine Zipper Like Post Translational Regulator 1	Protein Coding	Q8N653	55	GC22P075449	6.18933	https://www.genecards.org/cgi-bin/carddisp.pl?gene=LZTR1
GDAP1	Ganglioside Induced Differentiation Associated Protein 1	Protein Coding	Q8TB36	56	GC08P074315	6.18742	https://www.genecards.org/cgi-bin/carddisp.pl?gene=GDAP1
KHK	Ketohexokinase	Protein Coding	P50053	57	GC02P027086	6.18489	https://www.genecards.org/cgi-bin/carddisp.pl?gene=KHK
ADAMTS13	ADAM Metallopeptidase With Thrombospondin Type 1 Motif 13	Protein Coding	Q76LX8	61	GC09P133414	6.18486	https://www.genecards.org/cgi-bin/carddisp.pl?gene=ADAMTS13
ITGB2	Integrin Subunit Beta 2	Protein Coding	P05107	63	GC21M044885	6.18112	https://www.genecards.org/cgi-bin/carddisp.pl?gene=ITGB2
XYLT2	Xylosyltransferase 2	Protein Coding	Q9H1B5	58	GC17P123355	6.17886	https://www.genecards.org/cgi-bin/carddisp.pl?gene=XYLT2
BCKDK	Branched Chain Keto Acid Dehydrogenase Kinase	Protein Coding	O14874	58	GC16P096767	6.1779	https://www.genecards.org/cgi-bin/carddisp.pl?gene=BCKDK
ERBB4	Erb-B2 Receptor Tyrosine Kinase 4	Protein Coding	Q15303	67	GC02M211375	6.17659	https://www.genecards.org/cgi-bin/carddisp.pl?gene=ERBB4
PXDNL	Peroxidasin Like	Protein Coding	A1KZ92	46	GC08M051319	6.17516	https://www.genecards.org/cgi-bin/carddisp.pl?gene=PXDNL
RB1	RB Transcriptional Corepressor 1	Protein Coding	P06400	62	GC13P048303	6.16666	https://www.genecards.org/cgi-bin/carddisp.pl?gene=RB1
DISP1	Dispatched RND Transporter Family Member 1	Protein Coding	Q96F81	52	GC01P222837	6.16519	https://www.genecards.org/cgi-bin/carddisp.pl?gene=DISP1
MAT1A	Methionine Adenosyltransferase 1A	Protein Coding	Q00266	59	GC10M080271	6.16456	https://www.genecards.org/cgi-bin/carddisp.pl?gene=MAT1A
SIRT6	Sirtuin 6	Protein Coding	Q8N6T7	57	GC19M004174	6.16426	https://www.genecards.org/cgi-bin/carddisp.pl?gene=SIRT6
KCNMA1	Potassium Calcium-Activated Channel Subfamily M Alpha 1	Protein Coding	Q12791	60	GC10M076869	6.1633	https://www.genecards.org/cgi-bin/carddisp.pl?gene=KCNMA1
HMGCL	3-Hydroxy-3-Methylglutaryl-CoA Lyase	Protein Coding	P35914	59	GC01M023801	6.16289	https://www.genecards.org/cgi-bin/carddisp.pl?gene=HMGCL
PSMA6	Proteasome 20S Subunit Alpha 6	Protein Coding	P60900	59	GC14P035278	6.15384	https://www.genecards.org/cgi-bin/carddisp.pl?gene=PSMA6
SMARCB1	SWI/SNF Related, Matrix Associated, Actin Dependent Regulator Of Chromatin, Subfamily B, Member 1	Protein Coding	Q12824	59	GC22P023786	6.15211	https://www.genecards.org/cgi-bin/carddisp.pl?gene=SMARCB1
KCNJ10	Potassium Inwardly Rectifying Channel Subfamily J Member 10	Protein Coding	P78508	59	GC01M159998	6.15137	https://www.genecards.org/cgi-bin/carddisp.pl?gene=KCNJ10
LEPROT	Leptin Receptor Overlapping Transcript	Protein Coding	O15243	44	GC01P065420	6.1513	https://www.genecards.org/cgi-bin/carddisp.pl?gene=LEPROT
BEST1	Bestrophin 1	Protein Coding	O76090	56	GC11P061949	6.14914	https://www.genecards.org/cgi-bin/carddisp.pl?gene=BEST1
SAMHD1	SAM And HD Domain Containing Deoxynucleoside Triphosphate Triphosphohydrolase 1	Protein Coding	Q9Y3Z3	55	GC20M036890	6.13689	https://www.genecards.org/cgi-bin/carddisp.pl?gene=SAMHD1
PIK3R5	Phosphoinositide-3-Kinase Regulatory Subunit 5	Protein Coding	Q8WYR1	56	GC17M008878	6.13517	https://www.genecards.org/cgi-bin/carddisp.pl?gene=PIK3R5
CELF1	CUGBP Elav-Like Family Member 1	Protein Coding	Q92879	52	GC11M128625	6.13288	https://www.genecards.org/cgi-bin/carddisp.pl?gene=CELF1
CKB	Creatine Kinase B	Protein Coding	P12277	58	GC14M103519	6.12577	https://www.genecards.org/cgi-bin/carddisp.pl?gene=CKB
PTRH2	Peptidyl-TRNA Hydrolase 2	Protein Coding	Q9Y3E5	56	GC17M059674	6.1254	https://www.genecards.org/cgi-bin/carddisp.pl?gene=PTRH2
TBL2	Transducin Beta Like 2	Protein Coding	Q9Y4P3	51	GC07M074736	6.12108	https://www.genecards.org/cgi-bin/carddisp.pl?gene=TBL2
AMH	Anti-Mullerian Hormone	Protein Coding	P03971	58	GC19P121901	6.11993	https://www.genecards.org/cgi-bin/carddisp.pl?gene=AMH
ZMIZ1	Zinc Finger MIZ-Type Containing 1	Protein Coding	Q9ULJ6	54	GC10P079068	6.11106	https://www.genecards.org/cgi-bin/carddisp.pl?gene=ZMIZ1
PLAU	Plasminogen Activator, Urokinase	Protein Coding	P00749	64	GC10P073909	6.1096	https://www.genecards.org/cgi-bin/carddisp.pl?gene=PLAU
ADCY1	Adenylate Cyclase 1	Protein Coding	Q08828	60	GC07P045580	6.10269	https://www.genecards.org/cgi-bin/carddisp.pl?gene=ADCY1
SLC1A3	Solute Carrier Family 1 Member 3	Protein Coding	P43003	62	GC05P036702	6.09852	https://www.genecards.org/cgi-bin/carddisp.pl?gene=SLC1A3
CCND1	Cyclin D1	Protein Coding	P24385	66	GC11P069641	6.09818	https://www.genecards.org/cgi-bin/carddisp.pl?gene=CCND1
HEXB	Hexosaminidase Subunit Beta	Protein Coding	P07686	60	GC05P074640	6.09114	https://www.genecards.org/cgi-bin/carddisp.pl?gene=HEXB
SLC26A6	Solute Carrier Family 26 Member 6	Protein Coding	Q9BXS9	51	GC03M048625	6.08328	https://www.genecards.org/cgi-bin/carddisp.pl?gene=SLC26A6
LHX3	LIM Homeobox 3	Protein Coding	Q9UBR4	54	GC09M136196	6.08118	https://www.genecards.org/cgi-bin/carddisp.pl?gene=LHX3
GAMT	Guanidinoacetate N-Methyltransferase	Protein Coding	Q14353	59	GC19M001397	6.08084	https://www.genecards.org/cgi-bin/carddisp.pl?gene=GAMT
P2RY12	Purinergic Receptor P2Y12	Protein Coding	Q9H244	60	GC03M151336	6.0806	https://www.genecards.org/cgi-bin/carddisp.pl?gene=P2RY12
NF2	NF2, Moesin-Ezrin-Radixin Like (MERLIN) Tumor Suppressor	Protein Coding	P35240	62	GC22P029603	6.07549	https://www.genecards.org/cgi-bin/carddisp.pl?gene=NF2
MVK	Mevalonate Kinase	Protein Coding	Q03426	60	GC12P109573	6.07418	https://www.genecards.org/cgi-bin/carddisp.pl?gene=MVK
LAMP2	Lysosomal Associated Membrane Protein 2	Protein Coding	P13473	58	GC0XM120426	6.06992	https://www.genecards.org/cgi-bin/carddisp.pl?gene=LAMP2
TSC1	TSC Complex Subunit 1	Protein Coding	Q92574	61	GC09M132891	6.06971	https://www.genecards.org/cgi-bin/carddisp.pl?gene=TSC1
FGF19	Fibroblast Growth Factor 19	Protein Coding	O95750	56	GC11M129189	6.06687	https://www.genecards.org/cgi-bin/carddisp.pl?gene=FGF19
GALK1	Galactokinase 1	Protein Coding	P51570	60	GC17M075751	6.06242	https://www.genecards.org/cgi-bin/carddisp.pl?gene=GALK1
QDPR	Quinoid Dihydropteridine Reductase	Protein Coding	P09417	59	GC04M017460	6.05872	https://www.genecards.org/cgi-bin/carddisp.pl?gene=QDPR
ELAC2	ElaC Ribonuclease Z 2	Protein Coding	Q9BQ52	54	GC17M012991	6.05854	https://www.genecards.org/cgi-bin/carddisp.pl?gene=ELAC2
PDSS1	Decaprenyl Diphosphate Synthase Subunit 1	Protein Coding	Q5T2R2	55	GC10P026697	6.0552	https://www.genecards.org/cgi-bin/carddisp.pl?gene=PDSS1
COX15	Cytochrome C Oxidase Assembly Homolog COX15	Protein Coding	Q7KZN9	55	GC10M099696	6.05502	https://www.genecards.org/cgi-bin/carddisp.pl?gene=COX15
TRPV4	Transient Receptor Potential Cation Channel Subfamily V Member 4	Protein Coding	Q9HBA0	60	GC12M109783	6.05355	https://www.genecards.org/cgi-bin/carddisp.pl?gene=TRPV4
GRB14	Growth Factor Receptor Bound Protein 14	Protein Coding	Q14449	52	GC02M164492	6.05109	https://www.genecards.org/cgi-bin/carddisp.pl?gene=GRB14
ATIC	5-Aminoimidazole-4-Carboxamide Ribonucleotide Formyltransferase/IMP Cyclohydrolase	Protein Coding	P31939	59	GC02P215311	6.04815	https://www.genecards.org/cgi-bin/carddisp.pl?gene=ATIC
MLYCD	Malonyl-CoA Decarboxylase	Protein Coding	O95822	55	GC16P083899	6.04668	https://www.genecards.org/cgi-bin/carddisp.pl?gene=MLYCD
CYB5R4	Cytochrome B5 Reductase 4	Protein Coding	Q7L1T6	49	GC06P083859	6.04489	https://www.genecards.org/cgi-bin/carddisp.pl?gene=CYB5R4
IARS2	Isoleucyl-TRNA Synthetase 2, Mitochondrial	Protein Coding	Q9NSE4	54	GC01P220094	6.04332	https://www.genecards.org/cgi-bin/carddisp.pl?gene=IARS2
ENO2	Enolase 2	Protein Coding	P09104	60	GC12P006913	6.04306	https://www.genecards.org/cgi-bin/carddisp.pl?gene=ENO2
LGALS4	Galectin 4	Protein Coding	P56470	51	GC19M096847	6.04105	https://www.genecards.org/cgi-bin/carddisp.pl?gene=LGALS4
MIOX	Myo-Inositol Oxygenase	Protein Coding	Q9UGB7	48	GC22P050486	6.03966	https://www.genecards.org/cgi-bin/carddisp.pl?gene=MIOX
COL3A1	Collagen Type III Alpha 1 Chain	Protein Coding	P02461	61	GC02P188974	6.03779	https://www.genecards.org/cgi-bin/carddisp.pl?gene=COL3A1
KLK3	Kallikrein Related Peptidase 3	Protein Coding	P07288	60	GC19P050854	6.03443	https://www.genecards.org/cgi-bin/carddisp.pl?gene=KLK3
COX10	Cytochrome C Oxidase Assembly Factor Heme A:Farnesyltransferase COX10	Protein Coding	Q12887	55	GC17P014069	6.03416	https://www.genecards.org/cgi-bin/carddisp.pl?gene=COX10
OGA	O-GlcNAcase	Protein Coding	O60502	54	GC10M101785	6.03114	https://www.genecards.org/cgi-bin/carddisp.pl?gene=OGA
LHX4	LIM Homeobox 4	Protein Coding	Q969G2	52	GC01P180230	6.02843	https://www.genecards.org/cgi-bin/carddisp.pl?gene=LHX4
CPB2	Carboxypeptidase B2	Protein Coding	Q96IY4	57	GC13M046053	6.02682	https://www.genecards.org/cgi-bin/carddisp.pl?gene=CPB2
NOX1	NADPH Oxidase 1	Protein Coding	Q9Y5S8	56	GC0XM100843	6.02516	https://www.genecards.org/cgi-bin/carddisp.pl?gene=NOX1
BCL7B	BAF Chromatin Remodeling Complex Subunit BCL7B	Protein Coding	Q9BQE9	48	GC07M073536	6.01375	https://www.genecards.org/cgi-bin/carddisp.pl?gene=BCL7B
ARHGEF11	Rho Guanine Nucleotide Exchange Factor 11	Protein Coding	O15085	52	GC01M156934	6.01156	https://www.genecards.org/cgi-bin/carddisp.pl?gene=ARHGEF11
SLC4A1	Solute Carrier Family 4 Member 1 (Diego Blood Group)	Protein Coding	P02730	62	GC17M085321	6.00818	https://www.genecards.org/cgi-bin/carddisp.pl?gene=SLC4A1
GALNT2	Polypeptide N-Acetylgalactosaminyltransferase 2	Protein Coding	Q10471	56	GC01P230057	6.00575	https://www.genecards.org/cgi-bin/carddisp.pl?gene=GALNT2
HMG20A	High Mobility Group 20A	Protein Coding	Q9NP66	45	GC15P077420	6.00462	https://www.genecards.org/cgi-bin/carddisp.pl?gene=HMG20A
ACAD8	Acyl-CoA Dehydrogenase Family Member 8	Protein Coding	Q9UKU7	56	GC11P134253	6.00209	https://www.genecards.org/cgi-bin/carddisp.pl?gene=ACAD8
CIITA	Class II Major Histocompatibility Complex Transactivator	Protein Coding	P33076	57	GC16P096009	5.99906	https://www.genecards.org/cgi-bin/carddisp.pl?gene=CIITA
COX5A	Cytochrome C Oxidase Subunit 5A	Protein Coding	P20674	56	GC15M074919	5.99505	https://www.genecards.org/cgi-bin/carddisp.pl?gene=COX5A
MYOD1	Myogenic Differentiation 1	Protein Coding	P15172	59	GC11P017719	5.99457	https://www.genecards.org/cgi-bin/carddisp.pl?gene=MYOD1
VPS33B	VPS33B Late Endosome And Lysosome Associated	Protein Coding	Q9H267	54	GC15M090998	5.99287	https://www.genecards.org/cgi-bin/carddisp.pl?gene=VPS33B
COL1A1	Collagen Type I Alpha 1 Chain	Protein Coding	P02452	63	GC17M085601	5.99131	https://www.genecards.org/cgi-bin/carddisp.pl?gene=COL1A1
CPA1	Carboxypeptidase A1	Protein Coding	P15085	56	GC07P130380	5.98604	https://www.genecards.org/cgi-bin/carddisp.pl?gene=CPA1
FFAR4	Free Fatty Acid Receptor 4	Protein Coding	Q5NUL3	51	GC10P093566	5.98437	https://www.genecards.org/cgi-bin/carddisp.pl?gene=FFAR4
SERPINB2	Serpin Family B Member 2	Protein Coding	P05120	56	GC18P063871	5.98041	https://www.genecards.org/cgi-bin/carddisp.pl?gene=SERPINB2
IL33	Interleukin 33	Protein Coding	O95760	52	GC09P009584	5.98022	https://www.genecards.org/cgi-bin/carddisp.pl?gene=IL33
INTS11	Integrator Complex Subunit 11	Protein Coding	Q5TA45	50	GC01M015013	5.97712	https://www.genecards.org/cgi-bin/carddisp.pl?gene=INTS11
TNFRSF13B	TNF Receptor Superfamily Member 13B	Protein Coding	O14836	60	GC17M016929	5.97572	https://www.genecards.org/cgi-bin/carddisp.pl?gene=TNFRSF13B
ANGPTL2	Angiopoietin Like 2	Protein Coding	Q9UKU9	48	GC09M127087	5.97234	https://www.genecards.org/cgi-bin/carddisp.pl?gene=ANGPTL2
CD19	CD19 Molecule	Protein Coding	P15391	64	GC16P096580	5.96915	https://www.genecards.org/cgi-bin/carddisp.pl?gene=CD19
A2M	Alpha-2-Macroglobulin	Protein Coding	P01023	59	GC12M009067	5.96888	https://www.genecards.org/cgi-bin/carddisp.pl?gene=A2M
PRKDC	Protein Kinase, DNA-Activated, Catalytic Subunit	Protein Coding	P78527	63	GC08M047773	5.96658	https://www.genecards.org/cgi-bin/carddisp.pl?gene=PRKDC
HPRT1	Hypoxanthine Phosphoribosyltransferase 1	Protein Coding	P00492	61	GC0XP134460	5.96315	https://www.genecards.org/cgi-bin/carddisp.pl?gene=HPRT1
CORIN	Corin, Serine Peptidase	Protein Coding	Q9Y5Q5	56	GC04M047596	5.96188	https://www.genecards.org/cgi-bin/carddisp.pl?gene=CORIN
C1QTNF3	C1q And TNF Related 3	Protein Coding	Q9BXJ4	51	GC05M034017	5.95965	https://www.genecards.org/cgi-bin/carddisp.pl?gene=C1QTNF3
SLC16A13	Solute Carrier Family 16 Member 13	Protein Coding	Q7RTY0	41	GC17P007036	5.9581	https://www.genecards.org/cgi-bin/carddisp.pl?gene=SLC16A13
KCNN4	Potassium Calcium-Activated Channel Subfamily N Member 4	Protein Coding	O15554	60	GC19M096981	5.95564	https://www.genecards.org/cgi-bin/carddisp.pl?gene=KCNN4
FLVCR1	FLVCR Choline And Heme Transporter 1	Protein Coding	Q9Y5Y0	52	GC01P212858	5.95466	https://www.genecards.org/cgi-bin/carddisp.pl?gene=FLVCR1
AMPD3	Adenosine Monophosphate Deaminase 3	Protein Coding	Q01432	55	GC11P012782	5.95305	https://www.genecards.org/cgi-bin/carddisp.pl?gene=AMPD3
LPIN2	Lipin 2	Protein Coding	Q92539	53	GC18M003823	5.95141	https://www.genecards.org/cgi-bin/carddisp.pl?gene=LPIN2
NFAT5	Nuclear Factor Of Activated T Cells 5	Protein Coding	O94916	54	GC16P069565	5.95008	https://www.genecards.org/cgi-bin/carddisp.pl?gene=NFAT5
TTN	Titin	Protein Coding	Q8WZ42	60	GC02M178525	5.94792	https://www.genecards.org/cgi-bin/carddisp.pl?gene=TTN
MAP3K5	Mitogen-Activated Protein Kinase Kinase Kinase 5	Protein Coding	Q99683	61	GC06M136557	5.94365	https://www.genecards.org/cgi-bin/carddisp.pl?gene=MAP3K5
NDUFV2	NADH:Ubiquinone Oxidoreductase Core Subunit V2	Protein Coding	P19404	55	GC18P009109	5.94067	https://www.genecards.org/cgi-bin/carddisp.pl?gene=NDUFV2
RBP3	Retinol Binding Protein 3	Protein Coding	P10745	55	GC10P047348	5.93626	https://www.genecards.org/cgi-bin/carddisp.pl?gene=RBP3
MSR1	Macrophage Scavenger Receptor 1	Protein Coding	P21757	58	GC08M016107	5.93321	https://www.genecards.org/cgi-bin/carddisp.pl?gene=MSR1
FLNB	Filamin B	Protein Coding	O75369	60	GC03P058008	5.9326	https://www.genecards.org/cgi-bin/carddisp.pl?gene=FLNB
MAP2K2	Mitogen-Activated Protein Kinase Kinase 2	Protein Coding	P36507	67	GC19M004090	5.93224	https://www.genecards.org/cgi-bin/carddisp.pl?gene=MAP2K2
DAB1	DAB Adaptor Protein 1	Protein Coding	O75553	55	GC01M056994	5.92994	https://www.genecards.org/cgi-bin/carddisp.pl?gene=DAB1
ATR	ATR Serine/Threonine Kinase	Protein Coding	Q13535	66	GC03M142449	5.92904	https://www.genecards.org/cgi-bin/carddisp.pl?gene=ATR
INSIG2	Insulin Induced Gene 2	Protein Coding	Q9Y5U4	50	GC02P118088	5.91578	https://www.genecards.org/cgi-bin/carddisp.pl?gene=INSIG2
NDUFAF5	NADH:Ubiquinone Oxidoreductase Complex Assembly Factor 5	Protein Coding	Q5TEU4	49	GC20P014020	5.91444	https://www.genecards.org/cgi-bin/carddisp.pl?gene=NDUFAF5
SELENOS	Selenoprotein S	Protein Coding	Q9BQE4	47	GC15M152459	5.91427	https://www.genecards.org/cgi-bin/carddisp.pl?gene=SELENOS
RXRG	Retinoid X Receptor Gamma	Protein Coding	P48443	53	GC01M165401	5.9115	https://www.genecards.org/cgi-bin/carddisp.pl?gene=RXRG
INPP5E	Inositol Polyphosphate-5-Phosphatase E	Protein Coding	Q9NRR6	54	GC09M136428	5.90922	https://www.genecards.org/cgi-bin/carddisp.pl?gene=INPP5E
LRP1	LDL Receptor Related Protein 1	Protein Coding	Q07954	61	GC12P057128	5.90772	https://www.genecards.org/cgi-bin/carddisp.pl?gene=LRP1
TMEM67	Transmembrane Protein 67	Protein Coding	Q5HYA8	53	GC08P093754	5.90699	https://www.genecards.org/cgi-bin/carddisp.pl?gene=TMEM67
IDH2	Isocitrate Dehydrogenase (NADP(+)) 2	Protein Coding	P48735	66	GC15M090083	5.906	https://www.genecards.org/cgi-bin/carddisp.pl?gene=IDH2
SLC2A5	Solute Carrier Family 2 Member 5	Protein Coding	P22732	55	GC01M015276	5.9058	https://www.genecards.org/cgi-bin/carddisp.pl?gene=SLC2A5
RHOA	Ras Homolog Family Member A	Protein Coding	P61586	63	GC03M049359	5.90323	https://www.genecards.org/cgi-bin/carddisp.pl?gene=RHOA
ESM1	Endothelial Cell Specific Molecule 1	Protein Coding	Q9NQ30	52	GC05M054977	5.9023	https://www.genecards.org/cgi-bin/carddisp.pl?gene=ESM1
CMA1	Chymase 1	Protein Coding	P23946	56	GC14M027546	5.90165	https://www.genecards.org/cgi-bin/carddisp.pl?gene=CMA1
CAV3	Caveolin 3	Protein Coding	P56539	56	GC03P008733	5.89993	https://www.genecards.org/cgi-bin/carddisp.pl?gene=CAV3
DARS2	Aspartyl-TRNA Synthetase 2, Mitochondrial	Protein Coding	Q6PI48	55	GC01P173824	5.8852	https://www.genecards.org/cgi-bin/carddisp.pl?gene=DARS2
APRT	Adenine Phosphoribosyltransferase	Protein Coding	P07741	59	GC16M088810	5.87946	https://www.genecards.org/cgi-bin/carddisp.pl?gene=APRT
AQP3	Aquaporin 3 (Gill Blood Group)	Protein Coding	Q92482	58	GC09M033431	5.87601	https://www.genecards.org/cgi-bin/carddisp.pl?gene=AQP3
TNFSF12	TNF Superfamily Member 12	Protein Coding	O43508	51	GC17P121921	5.87593	https://www.genecards.org/cgi-bin/carddisp.pl?gene=TNFSF12
ALK	ALK Receptor Tyrosine Kinase	Protein Coding	Q9UM73	64	GC02M029190	5.87293	https://www.genecards.org/cgi-bin/carddisp.pl?gene=ALK
GOSR2	Golgi SNAP Receptor Complex Member 2	Protein Coding	O14653	55	GC17P123231	5.86603	https://www.genecards.org/cgi-bin/carddisp.pl?gene=GOSR2
APLNR	Apelin Receptor	Protein Coding	P35414	56	GC11M057233	5.86602	https://www.genecards.org/cgi-bin/carddisp.pl?gene=APLNR
DNAJB1	DnaJ Heat Shock Protein Family (Hsp40) Member B1	Protein Coding	P25685	57	GC19M014514	5.86212	https://www.genecards.org/cgi-bin/carddisp.pl?gene=DNAJB1
NDUFS2	NADH:Ubiquinone Oxidoreductase Core Subunit S2	Protein Coding	O75306	57	GC01P161197	5.8571	https://www.genecards.org/cgi-bin/carddisp.pl?gene=NDUFS2
LRG1	Leucine Rich Alpha-2-Glycoprotein 1	Protein Coding	P02750	51	GC19M095934	5.85353	https://www.genecards.org/cgi-bin/carddisp.pl?gene=LRG1
FOXRED1	FAD Dependent Oxidoreductase Domain Containing 1	Protein Coding	Q96CU9	53	GC11P126269	5.85094	https://www.genecards.org/cgi-bin/carddisp.pl?gene=FOXRED1
IFT88	Intraflagellar Transport 88	Protein Coding	Q13099	54	GC13P020803	5.84898	https://www.genecards.org/cgi-bin/carddisp.pl?gene=IFT88
PRPF8	Pre-MRNA Processing Factor 8	Protein Coding	Q6P2Q9	55	GC17M001650	5.84776	https://www.genecards.org/cgi-bin/carddisp.pl?gene=PRPF8
RYR2	Ryanodine Receptor 2	Protein Coding	Q92736	60	GC01P237042	5.84352	https://www.genecards.org/cgi-bin/carddisp.pl?gene=RYR2
NAA10	N-Alpha-Acetyltransferase 10, NatA Catalytic Subunit	Protein Coding	P41227	58	GC0XM153929	5.84325	https://www.genecards.org/cgi-bin/carddisp.pl?gene=NAA10
NAGS	N-Acetylglutamate Synthase	Protein Coding	Q8N159	53	GC17P044004	5.84169	https://www.genecards.org/cgi-bin/carddisp.pl?gene=NAGS
MRGPRX1	MAS Related GPR Family Member X1	Protein Coding	Q96LB2	44	GC11M018955	5.84029	https://www.genecards.org/cgi-bin/carddisp.pl?gene=MRGPRX1
FLNA	Filamin A	Protein Coding	P21333	61	GC0XM154348	5.83815	https://www.genecards.org/cgi-bin/carddisp.pl?gene=FLNA
EPCAM	Epithelial Cell Adhesion Molecule	Protein Coding	P16422	61	GC02P047345	5.83686	https://www.genecards.org/cgi-bin/carddisp.pl?gene=EPCAM
TNRC6A	Trinucleotide Repeat Containing Adaptor 6A	Protein Coding	Q8NDV7	51	GC16P096418	5.83637	https://www.genecards.org/cgi-bin/carddisp.pl?gene=TNRC6A
CPS1	Carbamoyl-Phosphate Synthase 1	Protein Coding	P31327	62	GC02P210477	5.83548	https://www.genecards.org/cgi-bin/carddisp.pl?gene=CPS1
VTI1B	Vesicle Transport Through Interaction With T-SNAREs 1B	Protein Coding	Q9UEU0	51	GC14M067647	5.83539	https://www.genecards.org/cgi-bin/carddisp.pl?gene=VTI1B
ABCC6	ATP Binding Cassette Subfamily C Member 6	Protein Coding	O95255	59	GC16M026135	5.83345	https://www.genecards.org/cgi-bin/carddisp.pl?gene=ABCC6
HDAC3	Histone Deacetylase 3	Protein Coding	O15379	62	GC05M141620	5.8304	https://www.genecards.org/cgi-bin/carddisp.pl?gene=HDAC3
CYP2J2	Cytochrome P450 Family 2 Subfamily J Member 2	Protein Coding	P51589	52	GC01M059893	5.82172	https://www.genecards.org/cgi-bin/carddisp.pl?gene=CYP2J2
GATM	Glycine Amidinotransferase	Protein Coding	P50440	58	GC15M045361	5.82119	https://www.genecards.org/cgi-bin/carddisp.pl?gene=GATM
ATP2A2	ATPase Sarcoplasmic/Endoplasmic Reticulum Ca2+ Transporting 2	Protein Coding	P16615	64	GC12P110280	5.8166	https://www.genecards.org/cgi-bin/carddisp.pl?gene=ATP2A2
SYNE1	Spectrin Repeat Containing Nuclear Envelope Protein 1	Protein Coding	Q8NF91	54	GC06M152121	5.81319	https://www.genecards.org/cgi-bin/carddisp.pl?gene=SYNE1
ETV6	ETS Variant Transcription Factor 6	Protein Coding	P41212	59	GC12P011649	5.81058	https://www.genecards.org/cgi-bin/carddisp.pl?gene=ETV6
VTN	Vitronectin	Protein Coding	P04004	57	GC17M084696	5.80822	https://www.genecards.org/cgi-bin/carddisp.pl?gene=VTN
PMS2	PMS1 Homolog 2, Mismatch Repair System Component	Protein Coding	P54278	62	GC07M005973	5.80635	https://www.genecards.org/cgi-bin/carddisp.pl?gene=PMS2
FOXH1	Forkhead Box H1	Protein Coding	O75593	52	GC08M144473	5.80524	https://www.genecards.org/cgi-bin/carddisp.pl?gene=FOXH1
ACADVL	Acyl-CoA Dehydrogenase Very Long Chain	Protein Coding	P49748	58	GC17P121885	5.80201	https://www.genecards.org/cgi-bin/carddisp.pl?gene=ACADVL
OSM	Oncostatin M	Protein Coding	P13725	56	GC22M030262	5.80076	https://www.genecards.org/cgi-bin/carddisp.pl?gene=OSM
TBX21	T-Box Transcription Factor 21	Protein Coding	Q9UL17	59	GC17P047733	5.79772	https://www.genecards.org/cgi-bin/carddisp.pl?gene=TBX21
PCDH15	Protocadherin Related 15	Protein Coding	Q96QU1	55	GC10M053802	5.79535	https://www.genecards.org/cgi-bin/carddisp.pl?gene=PCDH15
RHEB	Ras Homolog, MTORC1 Binding	Protein Coding	Q15382	62	GC07M151466	5.79506	https://www.genecards.org/cgi-bin/carddisp.pl?gene=RHEB
OCRL	OCRL Inositol Polyphosphate-5-Phosphatase	Protein Coding	Q01968	56	GC0XP129539	5.79347	https://www.genecards.org/cgi-bin/carddisp.pl?gene=OCRL
COL11A2	Collagen Type XI Alpha 2 Chain	Protein Coding	P13942	55	GC06M033162	5.7924	https://www.genecards.org/cgi-bin/carddisp.pl?gene=COL11A2
EPHX1	Epoxide Hydrolase 1	Protein Coding	P07099	57	GC01P225810	5.79134	https://www.genecards.org/cgi-bin/carddisp.pl?gene=EPHX1
RET	Ret Proto-Oncogene	Protein Coding	P07949	67	GC10P044766	5.78968	https://www.genecards.org/cgi-bin/carddisp.pl?gene=RET
DDIT3	DNA Damage Inducible Transcript 3	Protein Coding	P35638	60	GC12M057516	5.78852	https://www.genecards.org/cgi-bin/carddisp.pl?gene=DDIT3
BTD	Biotinidase	Protein Coding	P43251	58	GC03P022930	5.78762	https://www.genecards.org/cgi-bin/carddisp.pl?gene=BTD
THRB	Thyroid Hormone Receptor Beta	Protein Coding	P10828	62	GC03M024117	5.78584	https://www.genecards.org/cgi-bin/carddisp.pl?gene=THRB
SERPINF2	Serpin Family F Member 2	Protein Coding	P08697	58	GC17P001742	5.78134	https://www.genecards.org/cgi-bin/carddisp.pl?gene=SERPINF2
SLC13A5	Solute Carrier Family 13 Member 5	Protein Coding	Q86YT5	55	GC17M006684	5.77776	https://www.genecards.org/cgi-bin/carddisp.pl?gene=SLC13A5
LRAT	Lecithin Retinol Acyltransferase	Protein Coding	O95237	56	GC04P154626	5.77664	https://www.genecards.org/cgi-bin/carddisp.pl?gene=LRAT
CUL3	Cullin 3	Protein Coding	Q13618	61	GC02M224470	5.76796	https://www.genecards.org/cgi-bin/carddisp.pl?gene=CUL3
NPY2R	Neuropeptide Y Receptor Y2	Protein Coding	P49146	54	GC04P155173	5.76659	https://www.genecards.org/cgi-bin/carddisp.pl?gene=NPY2R
HGSNAT	Heparan-Alpha-Glucosaminide N-Acetyltransferase	Protein Coding	Q68CP4	49	GC08P043140	5.76522	https://www.genecards.org/cgi-bin/carddisp.pl?gene=HGSNAT
MOCS1	Molybdenum Cofactor Synthesis 1	Protein Coding	Q9NZB8	54	GC06M039899	5.76498	https://www.genecards.org/cgi-bin/carddisp.pl?gene=MOCS1
DEFB1	Defensin Beta 1	Protein Coding	P60022	51	GC08M006870	5.75849	https://www.genecards.org/cgi-bin/carddisp.pl?gene=DEFB1
NEU1	Neuraminidase 1	Protein Coding	Q99519	59	GC06M031857	5.75581	https://www.genecards.org/cgi-bin/carddisp.pl?gene=NEU1
IGFBP5	Insulin Like Growth Factor Binding Protein 5	Protein Coding	P24593	55	GC02M216672	5.75555	https://www.genecards.org/cgi-bin/carddisp.pl?gene=IGFBP5
C1QTNF9	C1q And TNF Related 9	Protein Coding	P0C862	45	GC13P024307	5.75442	https://www.genecards.org/cgi-bin/carddisp.pl?gene=C1QTNF9
YAP1	Yes1 Associated Transcriptional Regulator	Protein Coding	P46937	60	GC11P102110	5.75382	https://www.genecards.org/cgi-bin/carddisp.pl?gene=YAP1
GAA	Alpha Glucosidase	Protein Coding	P10253	64	GC17P080101	5.74312	https://www.genecards.org/cgi-bin/carddisp.pl?gene=GAA
ATXN1	Ataxin 1	Protein Coding	P54253	57	GC06M016299	5.74285	https://www.genecards.org/cgi-bin/carddisp.pl?gene=ATXN1
ATXN3L	Ataxin 3 Like	Protein Coding	Q9H3M9	46	GC0XM015340	5.74285	https://www.genecards.org/cgi-bin/carddisp.pl?gene=ATXN3L
LRRK2	Leucine Rich Repeat Kinase 2	Protein Coding	Q5S007	62	GC12P040196	5.73715	https://www.genecards.org/cgi-bin/carddisp.pl?gene=LRRK2
SETX	Senataxin	Protein Coding	Q7Z333	54	GC09M132261	5.73554	https://www.genecards.org/cgi-bin/carddisp.pl?gene=SETX
S100A12	S100 Calcium Binding Protein A12	Protein Coding	P80511	50	GC01M153373	5.72741	https://www.genecards.org/cgi-bin/carddisp.pl?gene=S100A12
ITGB1	Integrin Subunit Beta 1	Protein Coding	P05556	63	GC10M036096	5.72266	https://www.genecards.org/cgi-bin/carddisp.pl?gene=ITGB1
ACAT1	Acetyl-CoA Acetyltransferase 1	Protein Coding	P24752	63	GC11P108121	5.71682	https://www.genecards.org/cgi-bin/carddisp.pl?gene=ACAT1
REEP6	Receptor Accessory Protein 6	Protein Coding	Q96HR9	49	GC19P001491	5.71334	https://www.genecards.org/cgi-bin/carddisp.pl?gene=REEP6
PCARE	Photoreceptor Cilium Actin Regulator	Protein Coding	A6NGG8	47	GC02M029060	5.71221	https://www.genecards.org/cgi-bin/carddisp.pl?gene=PCARE
TOMM20	Translocase Of Outer Mitochondrial Membrane 20	Protein Coding	Q15388	52	GC01M235109	5.7112	https://www.genecards.org/cgi-bin/carddisp.pl?gene=TOMM20
UCN3	Urocortin 3	Protein Coding	Q969E3	47	GC10P005364	5.7086	https://www.genecards.org/cgi-bin/carddisp.pl?gene=UCN3
GANAB	Glucosidase II Alpha Subunit	Protein Coding	Q14697	58	GC11M128851	5.70678	https://www.genecards.org/cgi-bin/carddisp.pl?gene=GANAB
ALX4	ALX Homeobox 4	Protein Coding	Q9H161	52	GC11M044238	5.70308	https://www.genecards.org/cgi-bin/carddisp.pl?gene=ALX4
AP3S2	Adaptor Related Protein Complex 3 Subunit Sigma 2	Protein Coding	P59780	44	GC15M152348	5.70261	https://www.genecards.org/cgi-bin/carddisp.pl?gene=AP3S2
KLK1	Kallikrein 1	Protein Coding	P06870	60	GC19M050819	5.70184	https://www.genecards.org/cgi-bin/carddisp.pl?gene=KLK1
NDUFS1	NADH:Ubiquinone Oxidoreductase Core Subunit S1	Protein Coding	P28331	58	GC02M206114	5.69949	https://www.genecards.org/cgi-bin/carddisp.pl?gene=NDUFS1
CANX	Calnexin	Protein Coding	P27824	58	GC05P179678	5.69696	https://www.genecards.org/cgi-bin/carddisp.pl?gene=CANX
CHKB	Choline Kinase Beta	Protein Coding	Q9Y259	56	GC22M050578	5.69473	https://www.genecards.org/cgi-bin/carddisp.pl?gene=CHKB
NDUFAF2	NADH:Ubiquinone Oxidoreductase Complex Assembly Factor 2	Protein Coding	Q8N183	54	GC05P060945	5.69277	https://www.genecards.org/cgi-bin/carddisp.pl?gene=NDUFAF2
DDOST	Dolichyl-Diphosphooligosaccharide--Protein Glycosyltransferase Non-Catalytic Subunit	Protein Coding	P39656	58	GC01M020651	5.69168	https://www.genecards.org/cgi-bin/carddisp.pl?gene=DDOST
IMPDH1	Inosine Monophosphate Dehydrogenase 1	Protein Coding	P20839	60	GC07M128392	5.69165	https://www.genecards.org/cgi-bin/carddisp.pl?gene=IMPDH1
FRMD3	FERM Domain Containing 3	Protein Coding	A2A2Y4	42	GC09M083242	5.69067	https://www.genecards.org/cgi-bin/carddisp.pl?gene=FRMD3
CXCL5	C-X-C Motif Chemokine Ligand 5	Protein Coding	P42830	52	GC04M073995	5.6885	https://www.genecards.org/cgi-bin/carddisp.pl?gene=CXCL5
APTX	Aprataxin	Protein Coding	Q7Z2E3	56	GC09M032886	5.68823	https://www.genecards.org/cgi-bin/carddisp.pl?gene=APTX
AQP1	Aquaporin 1 (Colton Blood Group)	Protein Coding	P29972	60	GC07P030911	5.68344	https://www.genecards.org/cgi-bin/carddisp.pl?gene=AQP1
GPT2	Glutamic--Pyruvic Transaminase 2	Protein Coding	Q8TD30	58	GC16P097033	5.68303	https://www.genecards.org/cgi-bin/carddisp.pl?gene=GPT2
IL23A	Interleukin 23 Subunit Alpha	Protein Coding	Q9NPF7	51	GC12P062027	5.67847	https://www.genecards.org/cgi-bin/carddisp.pl?gene=IL23A
FKBP6	FKBP Prolyl Isomerase Family Member 6 (Inactive)	Protein Coding	O75344	51	GC07P073328	5.67603	https://www.genecards.org/cgi-bin/carddisp.pl?gene=FKBP6
SBDS	SBDS Ribosome Maturation Factor	Protein Coding	Q9Y3A5	56	GC07M066987	5.67398	https://www.genecards.org/cgi-bin/carddisp.pl?gene=SBDS
BTNL2	Butyrophilin Like 2	Protein Coding	Q9UIR0	52	GC06M032393	5.65943	https://www.genecards.org/cgi-bin/carddisp.pl?gene=BTNL2
TYMS	Thymidylate Synthetase	Protein Coding	P04818	63	GC18P000657	5.65295	https://www.genecards.org/cgi-bin/carddisp.pl?gene=TYMS
HPSE	Heparanase	Protein Coding	Q9Y251	57	GC04M083292	5.65092	https://www.genecards.org/cgi-bin/carddisp.pl?gene=HPSE
PHKA1	Phosphorylase Kinase Regulatory Subunit Alpha 1	Protein Coding	P46020	54	GC0XM072578	5.64961	https://www.genecards.org/cgi-bin/carddisp.pl?gene=PHKA1
POMGNT1	Protein O-Linked Mannose N-Acetylglucosaminyltransferase 1 (Beta 1,2-)	Protein Coding	Q8WZA1	57	GC01M046188	5.646	https://www.genecards.org/cgi-bin/carddisp.pl?gene=POMGNT1
NRG1	Neuregulin 1	Protein Coding	Q02297	62	GC08P031639	5.64536	https://www.genecards.org/cgi-bin/carddisp.pl?gene=NRG1
FIS1	Fission, Mitochondrial 1	Protein Coding	Q9Y3D6	51	GC07M101239	5.6431	https://www.genecards.org/cgi-bin/carddisp.pl?gene=FIS1
LBR	Lamin B Receptor	Protein Coding	Q14739	59	GC01M225401	5.64067	https://www.genecards.org/cgi-bin/carddisp.pl?gene=LBR
TANGO2	Transport And Golgi Organization 2 Homolog	Protein Coding	Q6ICL3	47	GC22P020017	5.63647	https://www.genecards.org/cgi-bin/carddisp.pl?gene=TANGO2
FCGR2A	Fc Gamma Receptor IIa	Protein Coding	P12318	60	GC01P161505	5.63156	https://www.genecards.org/cgi-bin/carddisp.pl?gene=FCGR2A
ROBO1	Roundabout Guidance Receptor 1	Protein Coding	Q9Y6N7	58	GC03M078597	5.62751	https://www.genecards.org/cgi-bin/carddisp.pl?gene=ROBO1
ABCB4	ATP Binding Cassette Subfamily B Member 4	Protein Coding	P21439	60	GC07M087365	5.62726	https://www.genecards.org/cgi-bin/carddisp.pl?gene=ABCB4
OXTR	Oxytocin Receptor	Protein Coding	P30559	60	GC03M008767	5.62524	https://www.genecards.org/cgi-bin/carddisp.pl?gene=OXTR
BAG3	BAG Cochaperone 3	Protein Coding	O95817	56	GC10P119651	5.62508	https://www.genecards.org/cgi-bin/carddisp.pl?gene=BAG3
GFM2	GTP Dependent Ribosome Recycling Factor Mitochondrial 2	Protein Coding	Q969S9	52	GC05M074721	5.6202	https://www.genecards.org/cgi-bin/carddisp.pl?gene=GFM2
ARSA	Arylsulfatase A	Protein Coding	P15289	60	GC22M050622	5.61971	https://www.genecards.org/cgi-bin/carddisp.pl?gene=ARSA
ABCB7	ATP Binding Cassette Subfamily B Member 7	Protein Coding	O75027	57	GC0XM075053	5.61789	https://www.genecards.org/cgi-bin/carddisp.pl?gene=ABCB7
ATXN10	Ataxin 10	Protein Coding	Q9UBB4	55	GC22P076273	5.61788	https://www.genecards.org/cgi-bin/carddisp.pl?gene=ATXN10
CALR	Calreticulin	Protein Coding	P27797	64	GC19P012938	5.61764	https://www.genecards.org/cgi-bin/carddisp.pl?gene=CALR
HAVCR1	Hepatitis A Virus Cellular Receptor 1	Protein Coding	Q96D42	56	GC05M157028	5.61603	https://www.genecards.org/cgi-bin/carddisp.pl?gene=HAVCR1
ZFAND3	Zinc Finger AN1-Type Containing 3	Protein Coding	Q9H8U3	43	GC06P144928	5.61378	https://www.genecards.org/cgi-bin/carddisp.pl?gene=ZFAND3
OCA2	OCA2 Melanosomal Transmembrane Protein	Protein Coding	Q04671	56	GC15M027765	5.61303	https://www.genecards.org/cgi-bin/carddisp.pl?gene=OCA2
MT1A	Metallothionein 1A	Protein Coding	P04731	48	GC16P056638	5.6112	https://www.genecards.org/cgi-bin/carddisp.pl?gene=MT1A
PALLD	Palladin, Cytoskeletal Associated Protein	Protein Coding	Q8WX93	54	GC04P168497	5.61111	https://www.genecards.org/cgi-bin/carddisp.pl?gene=PALLD
GAS1	Growth Arrest Specific 1	Protein Coding	P54826	54	GC09M086944	5.61076	https://www.genecards.org/cgi-bin/carddisp.pl?gene=GAS1
NRG4	Neuregulin 4	Protein Coding	Q8WWG1	50	GC15M075935	5.61048	https://www.genecards.org/cgi-bin/carddisp.pl?gene=NRG4
ACAD9	Acyl-CoA Dehydrogenase Family Member 9	Protein Coding	Q9H845	57	GC03P140018	5.60919	https://www.genecards.org/cgi-bin/carddisp.pl?gene=ACAD9
AGBL5	AGBL Carboxypeptidase 5	Protein Coding	Q8NDL9	48	GC02P027044	5.60457	https://www.genecards.org/cgi-bin/carddisp.pl?gene=AGBL5
PRKACB	Protein Kinase CAMP-Activated Catalytic Subunit Beta	Protein Coding	P22694	61	GC01P084078	5.60374	https://www.genecards.org/cgi-bin/carddisp.pl?gene=PRKACB
CAST	Calpastatin	Protein Coding	P20810	61	GC05P095975	5.60135	https://www.genecards.org/cgi-bin/carddisp.pl?gene=CAST
TP53INP2	Tumor Protein P53 Inducible Nuclear Protein 2	Protein Coding	Q8IXH6	38	GC20P034704	5.60036	https://www.genecards.org/cgi-bin/carddisp.pl?gene=TP53INP2
HADHA	Hydroxyacyl-CoA Dehydrogenase Trifunctional Multienzyme Complex Subunit Alpha	Protein Coding	P40939	60	GC02M026190	5.59591	https://www.genecards.org/cgi-bin/carddisp.pl?gene=HADHA
ITGAL	Integrin Subunit Alpha L	Protein Coding	P20701	60	GC16P030472	5.59348	https://www.genecards.org/cgi-bin/carddisp.pl?gene=ITGAL
NDUFS7	NADH:Ubiquinone Oxidoreductase Core Subunit S7	Protein Coding	O75251	58	GC19P121862	5.59185	https://www.genecards.org/cgi-bin/carddisp.pl?gene=NDUFS7
SLC6A8	Solute Carrier Family 6 Member 8	Protein Coding	P48029	59	GC0XP153704	5.58771	https://www.genecards.org/cgi-bin/carddisp.pl?gene=SLC6A8
CLIP2	CAP-Gly Domain Containing Linker Protein 2	Protein Coding	Q9UDT6	52	GC07P074289	5.58193	https://www.genecards.org/cgi-bin/carddisp.pl?gene=CLIP2
MSTO1	Misato Mitochondrial Distribution And Morphology Regulator 1	Protein Coding	Q9BUK6	51	GC01P167308	5.58043	https://www.genecards.org/cgi-bin/carddisp.pl?gene=MSTO1
TRIM21	Tripartite Motif Containing 21	Protein Coding	P19474	56	GC11M004384	5.58039	https://www.genecards.org/cgi-bin/carddisp.pl?gene=TRIM21
ANXA1	Annexin A1	Protein Coding	P04083	60	GC09P073151	5.577	https://www.genecards.org/cgi-bin/carddisp.pl?gene=ANXA1
RNASEH2C	Ribonuclease H2 Subunit C	Protein Coding	Q8TDP1	51	GC11M065714	5.57474	https://www.genecards.org/cgi-bin/carddisp.pl?gene=RNASEH2C
GBE1	1,4-Alpha-Glucan Branching Enzyme 1	Protein Coding	Q04446	56	GC03M081489	5.57126	https://www.genecards.org/cgi-bin/carddisp.pl?gene=GBE1
SLC25A38	Solute Carrier Family 25 Member 38	Protein Coding	Q96DW6	50	GC03P041005	5.56533	https://www.genecards.org/cgi-bin/carddisp.pl?gene=SLC25A38
KLF2	KLF Transcription Factor 2	Protein Coding	Q9Y5W3	54	GC19P122583	5.55765	https://www.genecards.org/cgi-bin/carddisp.pl?gene=KLF2
MPZ	Myelin Protein Zero	Protein Coding	P25189	55	GC01M164188	5.55762	https://www.genecards.org/cgi-bin/carddisp.pl?gene=MPZ
MITF	Melanocyte Inducing Transcription Factor	Protein Coding	O75030	61	GC03P069740	5.54627	https://www.genecards.org/cgi-bin/carddisp.pl?gene=MITF
GALT	Galactose-1-Phosphate Uridylyltransferase	Protein Coding	P07902	59	GC09P058537	5.5459	https://www.genecards.org/cgi-bin/carddisp.pl?gene=GALT
SLC1A2	Solute Carrier Family 1 Member 2	Protein Coding	P43004	63	GC11M035267	5.54247	https://www.genecards.org/cgi-bin/carddisp.pl?gene=SLC1A2
KIF5A	Kinesin Family Member 5A	Protein Coding	Q12840	58	GC12P062080	5.53818	https://www.genecards.org/cgi-bin/carddisp.pl?gene=KIF5A
SCN10A	Sodium Voltage-Gated Channel Alpha Subunit 10	Protein Coding	Q9Y5Y9	62	GC03M038747	5.53649	https://www.genecards.org/cgi-bin/carddisp.pl?gene=SCN10A
GABARAPL1	GABA Type A Receptor Associated Protein Like 1	Protein Coding	Q9H0R8	52	GC12P010212	5.53198	https://www.genecards.org/cgi-bin/carddisp.pl?gene=GABARAPL1
APOO	Apolipoprotein O	Protein Coding	Q9BUR5	47	GC0XM023834	5.52984	https://www.genecards.org/cgi-bin/carddisp.pl?gene=APOO
NT5E	5'-Nucleotidase Ecto	Protein Coding	P21589	65	GC06P085449	5.52939	https://www.genecards.org/cgi-bin/carddisp.pl?gene=NT5E
GRB10	Growth Factor Receptor Bound Protein 10	Protein Coding	Q13322	56	GC07M050590	5.52812	https://www.genecards.org/cgi-bin/carddisp.pl?gene=GRB10
PRKACG	Protein Kinase CAMP-Activated Catalytic Subunit Gamma	Protein Coding	P22612	58	GC09M071137	5.52378	https://www.genecards.org/cgi-bin/carddisp.pl?gene=PRKACG
GALNS	Galactosamine (N-Acetyl)-6-Sulfatase	Protein Coding	P34059	62	GC16M088813	5.52084	https://www.genecards.org/cgi-bin/carddisp.pl?gene=GALNS
IDH3B	Isocitrate Dehydrogenase (NAD(+)) 3 Non-Catalytic Subunit Beta	Protein Coding	O43837	55	GC20M002658	5.52046	https://www.genecards.org/cgi-bin/carddisp.pl?gene=IDH3B
GJB1	Gap Junction Protein Beta 1	Protein Coding	P08034	60	GC0XP071212	5.51465	https://www.genecards.org/cgi-bin/carddisp.pl?gene=GJB1
PEX7	Peroxisomal Biogenesis Factor 7	Protein Coding	O00628	56	GC06P136822	5.50514	https://www.genecards.org/cgi-bin/carddisp.pl?gene=PEX7
CD80	CD80 Molecule	Protein Coding	P33681	56	GC03M119524	5.4911	https://www.genecards.org/cgi-bin/carddisp.pl?gene=CD80
RDH12	Retinol Dehydrogenase 12	Protein Coding	Q96NR8	56	GC14P067701	5.4895	https://www.genecards.org/cgi-bin/carddisp.pl?gene=RDH12
LRPPRC	Leucine Rich Pentatricopeptide Repeat Containing	Protein Coding	P42704	55	GC02M043886	5.48898	https://www.genecards.org/cgi-bin/carddisp.pl?gene=LRPPRC
MYH3	Myosin Heavy Chain 3	Protein Coding	P11055	57	GC17M010628	5.48891	https://www.genecards.org/cgi-bin/carddisp.pl?gene=MYH3
FUZ	Fuzzy Planar Cell Polarity Protein	Protein Coding	Q9BT04	50	GC19M049806	5.48886	https://www.genecards.org/cgi-bin/carddisp.pl?gene=FUZ
NDUFV1	NADH:Ubiquinone Oxidoreductase Core Subunit V1	Protein Coding	P49821	58	GC11P094816	5.48581	https://www.genecards.org/cgi-bin/carddisp.pl?gene=NDUFV1
PITX2	Paired Like Homeodomain 2	Protein Coding	Q99697	59	GC04M110617	5.48134	https://www.genecards.org/cgi-bin/carddisp.pl?gene=PITX2
SELENOP	Selenoprotein P	Protein Coding	P49908	48	GC05M042800	5.48116	https://www.genecards.org/cgi-bin/carddisp.pl?gene=SELENOP
SCAPER	S-Phase Cyclin A Associated Protein In The ER	Protein Coding	Q9BY12	48	GC15M076347	5.47589	https://www.genecards.org/cgi-bin/carddisp.pl?gene=SCAPER
CA6	Carbonic Anhydrase 6	Protein Coding	P23280	54	GC01P008945	5.47443	https://www.genecards.org/cgi-bin/carddisp.pl?gene=CA6
TNFRSF10A	TNF Receptor Superfamily Member 10a	Protein Coding	O00220	57	GC08M023190	5.47311	https://www.genecards.org/cgi-bin/carddisp.pl?gene=TNFRSF10A
AGL	Amylo-Alpha-1, 6-Glucosidase, 4-Alpha-Glucanotransferase	Protein Coding	P35573	58	GC01P099850	5.46737	https://www.genecards.org/cgi-bin/carddisp.pl?gene=AGL
ABCD1	ATP Binding Cassette Subfamily D Member 1	Protein Coding	P33897	59	GC0XP153724	5.46557	https://www.genecards.org/cgi-bin/carddisp.pl?gene=ABCD1
FOXC1	Forkhead Box C1	Protein Coding	Q12948	55	GC06P001649	5.46363	https://www.genecards.org/cgi-bin/carddisp.pl?gene=FOXC1
HSPG2	Heparan Sulfate Proteoglycan 2	Protein Coding	P98160	60	GC01M021822	5.46246	https://www.genecards.org/cgi-bin/carddisp.pl?gene=HSPG2
ALDH7A1	Aldehyde Dehydrogenase 7 Family Member A1	Protein Coding	P49419	60	GC05M126541	5.46053	https://www.genecards.org/cgi-bin/carddisp.pl?gene=ALDH7A1
SFRP4	Secreted Frizzled Related Protein 4	Protein Coding	Q6FHJ7	55	GC07M037912	5.45896	https://www.genecards.org/cgi-bin/carddisp.pl?gene=SFRP4
EDNRB	Endothelin Receptor Type B	Protein Coding	P24530	63	GC13M077895	5.45757	https://www.genecards.org/cgi-bin/carddisp.pl?gene=EDNRB
SPTBN2	Spectrin Beta, Non-Erythrocytic 2	Protein Coding	O15020	54	GC11M129089	5.45505	https://www.genecards.org/cgi-bin/carddisp.pl?gene=SPTBN2
IFNB1	Interferon Beta 1	Protein Coding	P01574	56	GC09M021077	5.45064	https://www.genecards.org/cgi-bin/carddisp.pl?gene=IFNB1
DCN	Decorin	Protein Coding	P07585	60	GC12M091140	5.4473	https://www.genecards.org/cgi-bin/carddisp.pl?gene=DCN
IL5RA	Interleukin 5 Receptor Subunit Alpha	Protein Coding	Q01344	59	GC03M003066	5.44564	https://www.genecards.org/cgi-bin/carddisp.pl?gene=IL5RA
SMPD1	Sphingomyelin Phosphodiesterase 1	Protein Coding	P17405	62	GC11P006390	5.44479	https://www.genecards.org/cgi-bin/carddisp.pl?gene=SMPD1
CXCL16	C-X-C Motif Chemokine Ligand 16	Protein Coding	Q9H2A7	51	GC17M004733	5.4418	https://www.genecards.org/cgi-bin/carddisp.pl?gene=CXCL16
SARS2	Seryl-TRNA Synthetase 2, Mitochondrial	Protein Coding	Q9NP81	57	GC19M096849	5.43567	https://www.genecards.org/cgi-bin/carddisp.pl?gene=SARS2
NPHP3	Nephrocystin 3	Protein Coding	Q7Z494	51	GC03M132683	5.43232	https://www.genecards.org/cgi-bin/carddisp.pl?gene=NPHP3
GLUL	Glutamate-Ammonia Ligase	Protein Coding	P15104	61	GC01M182378	5.43008	https://www.genecards.org/cgi-bin/carddisp.pl?gene=GLUL
MCF2L2	MCF.2 Cell Line Derived Transforming Sequence-Like 2	Protein Coding	Q86YR7	44	GC03M183183	5.43003	https://www.genecards.org/cgi-bin/carddisp.pl?gene=MCF2L2
KCNJ2	Potassium Inwardly Rectifying Channel Subfamily J Member 2	Protein Coding	P63252	61	GC17P070168	5.42693	https://www.genecards.org/cgi-bin/carddisp.pl?gene=KCNJ2
DNAJC30	DnaJ Heat Shock Protein Family (Hsp40) Member C30	Protein Coding	Q96LL9	48	GC07M073680	5.42634	https://www.genecards.org/cgi-bin/carddisp.pl?gene=DNAJC30
SCNN1A	Sodium Channel Epithelial 1 Subunit Alpha	Protein Coding	P37088	62	GC12M006346	5.42621	https://www.genecards.org/cgi-bin/carddisp.pl?gene=SCNN1A
BCKDHB	Branched Chain Keto Acid Dehydrogenase E1 Subunit Beta	Protein Coding	P21953	55	GC06P080106	5.42346	https://www.genecards.org/cgi-bin/carddisp.pl?gene=BCKDHB
CTNS	Cystinosin, Lysosomal Cystine Transporter	Protein Coding	O60931	57	GC17P003636	5.42343	https://www.genecards.org/cgi-bin/carddisp.pl?gene=CTNS
PMP22	Peripheral Myelin Protein 22	Protein Coding	Q01453	55	GC17M015229	5.42233	https://www.genecards.org/cgi-bin/carddisp.pl?gene=PMP22
CARS2	Cysteinyl-TRNA Synthetase 2, Mitochondrial	Protein Coding	Q9HA77	52	GC13M110641	5.42099	https://www.genecards.org/cgi-bin/carddisp.pl?gene=CARS2
PI4KA	Phosphatidylinositol 4-Kinase Alpha	Protein Coding	P42356	61	GC22M020707	5.41933	https://www.genecards.org/cgi-bin/carddisp.pl?gene=PI4KA
SERPINA3	Serpin Family A Member 3	Protein Coding	P01011	56	GC14P094612	5.41889	https://www.genecards.org/cgi-bin/carddisp.pl?gene=SERPINA3
PAX3	Paired Box 3	Protein Coding	P23760	58	GC02M222199	5.41809	https://www.genecards.org/cgi-bin/carddisp.pl?gene=PAX3
GNRH1	Gonadotropin Releasing Hormone 1	Protein Coding	P01148	53	GC08M025419	5.41716	https://www.genecards.org/cgi-bin/carddisp.pl?gene=GNRH1
CRIPTO	Cripto, EGF-CFC Family Member	Protein Coding	P13385	53	GC03P060225	5.40922	https://www.genecards.org/cgi-bin/carddisp.pl?gene=CRIPTO
MS4A2	Membrane Spanning 4-Domains A2	Protein Coding	Q01362	51	GC11P060088	5.40286	https://www.genecards.org/cgi-bin/carddisp.pl?gene=MS4A2
LIG1	DNA Ligase 1	Protein Coding	P18858	59	GC19M048115	5.39812	https://www.genecards.org/cgi-bin/carddisp.pl?gene=LIG1
PHOX2B	Paired Like Homeobox 2B	Protein Coding	Q99453	57	GC04M041746	5.39117	https://www.genecards.org/cgi-bin/carddisp.pl?gene=PHOX2B
PRSS2	Serine Protease 2	Protein Coding	P07478	55	GC07P159696	5.39083	https://www.genecards.org/cgi-bin/carddisp.pl?gene=PRSS2
COQ7	Coenzyme Q7, Hydroxylase	Protein Coding	Q99807	56	GC16P019067	5.387	https://www.genecards.org/cgi-bin/carddisp.pl?gene=COQ7
FLCN	Folliculin	Protein Coding	Q8NFG4	55	GC17M017212	5.38677	https://www.genecards.org/cgi-bin/carddisp.pl?gene=FLCN
SLC11A2	Solute Carrier Family 11 Member 2	Protein Coding	P49281	61	GC12M050952	5.37921	https://www.genecards.org/cgi-bin/carddisp.pl?gene=SLC11A2
AQP4	Aquaporin 4	Protein Coding	P55087	59	GC18M026852	5.37911	https://www.genecards.org/cgi-bin/carddisp.pl?gene=AQP4
NBN	Nibrin	Protein Coding	O60934	62	GC08M089933	5.3717	https://www.genecards.org/cgi-bin/carddisp.pl?gene=NBN
CALML3	Calmodulin Like 3	Protein Coding	P27482	52	GC10P005524	5.36957	https://www.genecards.org/cgi-bin/carddisp.pl?gene=CALML3
GNAI1	G Protein Subunit Alpha I1	Protein Coding	P63096	60	GC07P088666	5.36909	https://www.genecards.org/cgi-bin/carddisp.pl?gene=GNAI1
TRAF6	TNF Receptor Associated Factor 6	Protein Coding	Q9Y4K3	59	GC11M036467	5.368	https://www.genecards.org/cgi-bin/carddisp.pl?gene=TRAF6
ACTG1	Actin Gamma 1	Protein Coding	P63261	59	GC17M081509	5.36774	https://www.genecards.org/cgi-bin/carddisp.pl?gene=ACTG1
FOXP1	Forkhead Box P1	Protein Coding	Q9H334	58	GC03M070954	5.36582	https://www.genecards.org/cgi-bin/carddisp.pl?gene=FOXP1
GPHN	Gephyrin	Protein Coding	Q9NQX3	61	GC14P066507	5.36391	https://www.genecards.org/cgi-bin/carddisp.pl?gene=GPHN
IL9	Interleukin 9	Protein Coding	P15248	56	GC05M135891	5.3608	https://www.genecards.org/cgi-bin/carddisp.pl?gene=IL9
PGM3	Phosphoglucomutase 3	Protein Coding	O95394	55	GC06M097842	5.3518	https://www.genecards.org/cgi-bin/carddisp.pl?gene=PGM3
RETNLB	Resistin Like Beta	Protein Coding	Q9BQ08	45	GC03M108743	5.35016	https://www.genecards.org/cgi-bin/carddisp.pl?gene=RETNLB
RMI1	RecQ Mediated Genome Instability 1	Protein Coding	Q9H9A7	51	GC09P083980	5.35003	https://www.genecards.org/cgi-bin/carddisp.pl?gene=RMI1
TIMM8A	Translocase Of Inner Mitochondrial Membrane 8A	Protein Coding	O60220	54	GC0XM101345	5.34827	https://www.genecards.org/cgi-bin/carddisp.pl?gene=TIMM8A
TNNI3	Troponin I3, Cardiac Type	Protein Coding	P19429	62	GC19M055151	5.34257	https://www.genecards.org/cgi-bin/carddisp.pl?gene=TNNI3
MTPAP	Mitochondrial Poly(A) Polymerase	Protein Coding	Q9NVV4	52	GC10M036033	5.34147	https://www.genecards.org/cgi-bin/carddisp.pl?gene=MTPAP
CXCR4	C-X-C Motif Chemokine Receptor 4	Protein Coding	P61073	66	GC02M136114	5.33929	https://www.genecards.org/cgi-bin/carddisp.pl?gene=CXCR4
RNASEH2B	Ribonuclease H2 Subunit B	Protein Coding	Q5TBB1	50	GC13P050909	5.33764	https://www.genecards.org/cgi-bin/carddisp.pl?gene=RNASEH2B
ZBED3	Zinc Finger BED-Type Containing 3	Protein Coding	Q96IU2	43	GC05M077072	5.33659	https://www.genecards.org/cgi-bin/carddisp.pl?gene=ZBED3
WNK4	WNK Lysine Deficient Protein Kinase 4	Protein Coding	Q96J92	56	GC17P042780	5.33655	https://www.genecards.org/cgi-bin/carddisp.pl?gene=WNK4
MAP1LC3B	Microtubule Associated Protein 1 Light Chain 3 Beta	Protein Coding	Q9GZQ8	54	GC16P098570	5.33074	https://www.genecards.org/cgi-bin/carddisp.pl?gene=MAP1LC3B
DCXR	Dicarbonyl And L-Xylulose Reductase	Protein Coding	Q7Z4W1	55	GC17M086491	5.32872	https://www.genecards.org/cgi-bin/carddisp.pl?gene=DCXR
MYH14	Myosin Heavy Chain 14	Protein Coding	Q7Z406	58	GC19P123471	5.32639	https://www.genecards.org/cgi-bin/carddisp.pl?gene=MYH14
PHKA2	Phosphorylase Kinase Regulatory Subunit Alpha 2	Protein Coding	P46019	56	GC0XM018892	5.32433	https://www.genecards.org/cgi-bin/carddisp.pl?gene=PHKA2
UBQLN2	Ubiquilin 2	Protein Coding	Q9UHD9	55	GC0XP056563	5.31906	https://www.genecards.org/cgi-bin/carddisp.pl?gene=UBQLN2
DNASE1	Deoxyribonuclease 1	Protein Coding	P24855	56	GC16P003611	5.31811	https://www.genecards.org/cgi-bin/carddisp.pl?gene=DNASE1
HEXA	Hexosaminidase Subunit Alpha	Protein Coding	P06865	60	GC15M072340	5.31572	https://www.genecards.org/cgi-bin/carddisp.pl?gene=HEXA
GABARAPL2	GABA Type A Receptor Associated Protein Like 2	Protein Coding	P60520	55	GC16P075566	5.31452	https://www.genecards.org/cgi-bin/carddisp.pl?gene=GABARAPL2
VPS35	VPS35 Retromer Complex Component	Protein Coding	Q96QK1	55	GC16M047331	5.31452	https://www.genecards.org/cgi-bin/carddisp.pl?gene=VPS35
GPX8	Glutathione Peroxidase 8 (Putative)	Protein Coding	Q8TED1	50	GC05P055160	5.31407	https://www.genecards.org/cgi-bin/carddisp.pl?gene=GPX8
IRAK4	Interleukin 1 Receptor Associated Kinase 4	Protein Coding	Q9NWZ3	62	GC12P043758	5.31347	https://www.genecards.org/cgi-bin/carddisp.pl?gene=IRAK4
HMBS	Hydroxymethylbilane Synthase	Protein Coding	P08397	58	GC11P119084	5.31339	https://www.genecards.org/cgi-bin/carddisp.pl?gene=HMBS
C11orf65	Chromosome 11 Open Reading Frame 65	Protein Coding	Q8NCR3	43	GC11M108308	5.3124	https://www.genecards.org/cgi-bin/carddisp.pl?gene=C11orf65
DGAT2	Diacylglycerol O-Acyltransferase 2	Protein Coding	Q96PD7	55	GC11P075759	5.3116	https://www.genecards.org/cgi-bin/carddisp.pl?gene=DGAT2
TSTD1	Thiosulfate Sulfurtransferase Like Domain Containing 1	Protein Coding	Q8NFU3	44	GC01M161037	5.31036	https://www.genecards.org/cgi-bin/carddisp.pl?gene=TSTD1
PLIN2	Perilipin 2	Protein Coding	Q99541	55	GC09M019278	5.30607	https://www.genecards.org/cgi-bin/carddisp.pl?gene=PLIN2
IL1RL1	Interleukin 1 Receptor Like 1	Protein Coding	Q01638	54	GC02P102294	5.30607	https://www.genecards.org/cgi-bin/carddisp.pl?gene=IL1RL1
MAP1B	Microtubule Associated Protein 1B	Protein Coding	P46821	58	GC05P072107	5.30083	https://www.genecards.org/cgi-bin/carddisp.pl?gene=MAP1B
ARHGAP1	Rho GTPase Activating Protein 1	Protein Coding	Q07960	54	GC11M128601	5.30016	https://www.genecards.org/cgi-bin/carddisp.pl?gene=ARHGAP1
FGF1	Fibroblast Growth Factor 1	Protein Coding	P05230	60	GC05M142555	5.29748	https://www.genecards.org/cgi-bin/carddisp.pl?gene=FGF1
AMT	Aminomethyltransferase	Protein Coding	P48728	56	GC03M054009	5.29526	https://www.genecards.org/cgi-bin/carddisp.pl?gene=AMT
EZH2	Enhancer Of Zeste 2 Polycomb Repressive Complex 2 Subunit	Protein Coding	Q15910	66	GC07M148807	5.29314	https://www.genecards.org/cgi-bin/carddisp.pl?gene=EZH2
PRPF6	Pre-MRNA Processing Factor 6	Protein Coding	O94906	52	GC20P063981	5.29116	https://www.genecards.org/cgi-bin/carddisp.pl?gene=PRPF6
HYAL1	Hyaluronidase 1	Protein Coding	Q12794	60	GC03M050299	5.2909	https://www.genecards.org/cgi-bin/carddisp.pl?gene=HYAL1
PSAP	Prosaposin	Protein Coding	P07602	61	GC10M071816	5.29053	https://www.genecards.org/cgi-bin/carddisp.pl?gene=PSAP
TOM1	Target Of Myb1 Membrane Trafficking Protein	Protein Coding	O60784	51	GC22P035299	5.2858	https://www.genecards.org/cgi-bin/carddisp.pl?gene=TOM1
NUDT1	Nudix Hydrolase 1	Protein Coding	P36639	54	GC07P002242	5.28574	https://www.genecards.org/cgi-bin/carddisp.pl?gene=NUDT1
WWOX	WW Domain Containing Oxidoreductase	Protein Coding	Q9NZC7	59	GC16P078099	5.28506	https://www.genecards.org/cgi-bin/carddisp.pl?gene=WWOX
FKRP	Fukutin Related Protein	Protein Coding	Q9H9S5	52	GC19P123289	5.28248	https://www.genecards.org/cgi-bin/carddisp.pl?gene=FKRP
NDUFA8	NADH:Ubiquinone Oxidoreductase Subunit A8	Protein Coding	P51970	55	GC09M122132	5.28246	https://www.genecards.org/cgi-bin/carddisp.pl?gene=NDUFA8
NDUFA9	NADH:Ubiquinone Oxidoreductase Subunit A9	Protein Coding	Q16795	55	GC12P004649	5.28246	https://www.genecards.org/cgi-bin/carddisp.pl?gene=NDUFA9
ANXA2	Annexin A2	Protein Coding	P07355	60	GC15M060347	5.28174	https://www.genecards.org/cgi-bin/carddisp.pl?gene=ANXA2
DDX41	DEAD-Box Helicase 41	Protein Coding	Q9UJV9	56	GC05M177511	5.28166	https://www.genecards.org/cgi-bin/carddisp.pl?gene=DDX41
CCN4	Cellular Communication Network Factor 4	Protein Coding	O95388	50	GC08P133192	5.28133	https://www.genecards.org/cgi-bin/carddisp.pl?gene=CCN4
PHGDH	Phosphoglycerate Dehydrogenase	Protein Coding	O43175	63	GC01P119664	5.27941	https://www.genecards.org/cgi-bin/carddisp.pl?gene=PHGDH
TCF7	Transcription Factor 7	Protein Coding	P36402	54	GC05P134301	5.27692	https://www.genecards.org/cgi-bin/carddisp.pl?gene=TCF7
PYGB	Glycogen Phosphorylase B	Protein Coding	P11216	55	GC20P025248	5.27601	https://www.genecards.org/cgi-bin/carddisp.pl?gene=PYGB
CALML5	Calmodulin Like 5	Protein Coding	Q9NZT1	50	GC10M005498	5.27547	https://www.genecards.org/cgi-bin/carddisp.pl?gene=CALML5
CALML4	Calmodulin Like 4	Protein Coding	Q96GE6	47	GC15M068190	5.27547	https://www.genecards.org/cgi-bin/carddisp.pl?gene=CALML4
CALML6	Calmodulin Like 6	Protein Coding	Q8TD86	44	GC01P050675	5.27547	https://www.genecards.org/cgi-bin/carddisp.pl?gene=CALML6
MOCS2	Molybdenum Cofactor Synthesis 2	Protein Coding	O96033	55	GC05M053095	5.26745	https://www.genecards.org/cgi-bin/carddisp.pl?gene=MOCS2
IL37	Interleukin 37	Protein Coding	Q9NZH6	51	GC02P146137	5.26725	https://www.genecards.org/cgi-bin/carddisp.pl?gene=IL37
RAD52	RAD52 Homolog, DNA Repair Protein	Protein Coding	P43351	55	GC12M000912	5.26616	https://www.genecards.org/cgi-bin/carddisp.pl?gene=RAD52
EIF4H	Eukaryotic Translation Initiation Factor 4H	Protein Coding	Q15056	52	GC07P074174	5.26372	https://www.genecards.org/cgi-bin/carddisp.pl?gene=EIF4H
RNF43	Ring Finger Protein 43	Protein Coding	Q68DV7	50	GC17M058352	5.26279	https://www.genecards.org/cgi-bin/carddisp.pl?gene=RNF43
PEX1	Peroxisomal Biogenesis Factor 1	Protein Coding	O43933	58	GC07M092487	5.25307	https://www.genecards.org/cgi-bin/carddisp.pl?gene=PEX1
ELP1	Elongator Acetyltransferase Complex Subunit 1	Protein Coding	O95163	56	GC09M111724	5.25183	https://www.genecards.org/cgi-bin/carddisp.pl?gene=ELP1
PEX6	Peroxisomal Biogenesis Factor 6	Protein Coding	Q13608	54	GC06M042963	5.25178	https://www.genecards.org/cgi-bin/carddisp.pl?gene=PEX6
ZBTB20	Zinc Finger And BTB Domain Containing 20	Protein Coding	Q9HC78	54	GC03M114315	5.2516	https://www.genecards.org/cgi-bin/carddisp.pl?gene=ZBTB20
SHOC2	SHOC2 Leucine Rich Repeat Scaffold Protein	Protein Coding	Q9UQ13	54	GC10P110919	5.25159	https://www.genecards.org/cgi-bin/carddisp.pl?gene=SHOC2
USP7	Ubiquitin Specific Peptidase 7	Protein Coding	Q93009	62	GC16M008892	5.25137	https://www.genecards.org/cgi-bin/carddisp.pl?gene=USP7
SLC18A2	Solute Carrier Family 18 Member A2	Protein Coding	Q05940	60	GC10P117241	5.25043	https://www.genecards.org/cgi-bin/carddisp.pl?gene=SLC18A2
NLRP1	NLR Family Pyrin Domain Containing 1	Protein Coding	Q9C000	56	GC17M005499	5.248	https://www.genecards.org/cgi-bin/carddisp.pl?gene=NLRP1
IRF7	Interferon Regulatory Factor 7	Protein Coding	Q92985	60	GC11M000612	5.24466	https://www.genecards.org/cgi-bin/carddisp.pl?gene=IRF7
RNASEH2A	Ribonuclease H2 Subunit A	Protein Coding	O75792	56	GC19P122442	5.24354	https://www.genecards.org/cgi-bin/carddisp.pl?gene=RNASEH2A
TGFB3	Transforming Growth Factor Beta 3	Protein Coding	P10600	61	GC14M075958	5.24212	https://www.genecards.org/cgi-bin/carddisp.pl?gene=TGFB3
ABCB11	ATP Binding Cassette Subfamily B Member 11	Protein Coding	O95342	59	GC02M168922	5.24165	https://www.genecards.org/cgi-bin/carddisp.pl?gene=ABCB11
KLF1	KLF Transcription Factor 1	Protein Coding	Q13351	55	GC19M012884	5.24021	https://www.genecards.org/cgi-bin/carddisp.pl?gene=KLF1
OXCT1	3-Oxoacid CoA-Transferase 1	Protein Coding	P55809	59	GC05M041732	5.23969	https://www.genecards.org/cgi-bin/carddisp.pl?gene=OXCT1
EYS	Eyes Shut Homolog	Protein Coding	Q5T1H1	46	GC06M063719	5.23672	https://www.genecards.org/cgi-bin/carddisp.pl?gene=EYS
ADSL	Adenylosuccinate Lyase	Protein Coding	P30566	59	GC22P040346	5.23379	https://www.genecards.org/cgi-bin/carddisp.pl?gene=ADSL
RTL1	Retrotransposon Gag Like 1	Protein Coding	A6NKG5	40	GC14M120972	5.23244	https://www.genecards.org/cgi-bin/carddisp.pl?gene=RTL1
BANK1	B Cell Scaffold Protein With Ankyrin Repeats 1	Protein Coding	Q8NDB2	48	GC04P101411	5.22912	https://www.genecards.org/cgi-bin/carddisp.pl?gene=BANK1
FOXA1	Forkhead Box A1	Protein Coding	P55317	58	GC14M037589	5.22419	https://www.genecards.org/cgi-bin/carddisp.pl?gene=FOXA1
LTB	Lymphotoxin Beta	Protein Coding	Q06643	52	GC06M097108	5.2235	https://www.genecards.org/cgi-bin/carddisp.pl?gene=LTB
IL21	Interleukin 21	Protein Coding	Q9HBE4	57	GC04M122612	5.2159	https://www.genecards.org/cgi-bin/carddisp.pl?gene=IL21
IDS	Iduronate 2-Sulfatase	Protein Coding	P22304	60	GC0XM149476	5.21562	https://www.genecards.org/cgi-bin/carddisp.pl?gene=IDS
NDUFB11	NADH:Ubiquinone Oxidoreductase Subunit B11	Protein Coding	Q9NX14	53	GC0XM047142	5.212	https://www.genecards.org/cgi-bin/carddisp.pl?gene=NDUFB11
CCR7	C-C Motif Chemokine Receptor 7	Protein Coding	P32248	58	GC17M085155	5.21075	https://www.genecards.org/cgi-bin/carddisp.pl?gene=CCR7
NGFR	Nerve Growth Factor Receptor	Protein Coding	P08138	60	GC17P049495	5.20292	https://www.genecards.org/cgi-bin/carddisp.pl?gene=NGFR
PDHX	Pyruvate Dehydrogenase Complex Component X	Protein Coding	O00330	58	GC11P034894	5.20139	https://www.genecards.org/cgi-bin/carddisp.pl?gene=PDHX
SLC4A4	Solute Carrier Family 4 Member 4	Protein Coding	Q9Y6R1	59	GC04P071063	5.20047	https://www.genecards.org/cgi-bin/carddisp.pl?gene=SLC4A4
CPT1B	Carnitine Palmitoyltransferase 1B	Protein Coding	Q92523	57	GC22M079491	5.19575	https://www.genecards.org/cgi-bin/carddisp.pl?gene=CPT1B
PPP2R2B	Protein Phosphatase 2 Regulatory Subunit Bbeta	Protein Coding	Q00005	57	GC05M146582	5.19505	https://www.genecards.org/cgi-bin/carddisp.pl?gene=PPP2R2B
NR5A1	Nuclear Receptor Subfamily 5 Group A Member 1	Protein Coding	Q13285	62	GC09M124481	5.19325	https://www.genecards.org/cgi-bin/carddisp.pl?gene=NR5A1
GALC	Galactosylceramidase	Protein Coding	P54803	58	GC14M087837	5.19245	https://www.genecards.org/cgi-bin/carddisp.pl?gene=GALC
PIEZO1	Piezo Type Mechanosensitive Ion Channel Component 1 (Er Blood Group)	Protein Coding	Q92508	52	GC16M088715	5.19111	https://www.genecards.org/cgi-bin/carddisp.pl?gene=PIEZO1
PGK1	Phosphoglycerate Kinase 1	Protein Coding	P00558	62	GC0XP078190	5.189	https://www.genecards.org/cgi-bin/carddisp.pl?gene=PGK1
CCL21	C-C Motif Chemokine Ligand 21	Protein Coding	O00585	54	GC09M034709	5.18694	https://www.genecards.org/cgi-bin/carddisp.pl?gene=CCL21
DBH	Dopamine Beta-Hydroxylase	Protein Coding	P09172	64	GC09P133636	5.18373	https://www.genecards.org/cgi-bin/carddisp.pl?gene=DBH
BAMBI	BMP And Activin Membrane Bound Inhibitor	Protein Coding	Q13145	56	GC10P029018	5.17678	https://www.genecards.org/cgi-bin/carddisp.pl?gene=BAMBI
SLCO1B3	Solute Carrier Organic Anion Transporter Family Member 1B3	Protein Coding	Q9NPD5	56	GC12P020810	5.17331	https://www.genecards.org/cgi-bin/carddisp.pl?gene=SLCO1B3
CD22	CD22 Molecule	Protein Coding	P20273	60	GC19P035319	5.17171	https://www.genecards.org/cgi-bin/carddisp.pl?gene=CD22
COL4A2	Collagen Type IV Alpha 2 Chain	Protein Coding	P08572	59	GC13P110305	5.16267	https://www.genecards.org/cgi-bin/carddisp.pl?gene=COL4A2
DNASE2	Deoxyribonuclease 2, Lysosomal	Protein Coding	O00115	54	GC19M012875	5.16196	https://www.genecards.org/cgi-bin/carddisp.pl?gene=DNASE2
RNASEH1	Ribonuclease H1	Protein Coding	O60930	56	GC02M004568	5.15543	https://www.genecards.org/cgi-bin/carddisp.pl?gene=RNASEH1
TBP	TATA-Box Binding Protein	Protein Coding	P20226	62	GC06P170554	5.1547	https://www.genecards.org/cgi-bin/carddisp.pl?gene=TBP
SFTPD	Surfactant Protein D	Protein Coding	P35247	56	GC10M079937	5.1537	https://www.genecards.org/cgi-bin/carddisp.pl?gene=SFTPD
AKT3	AKT Serine/Threonine Kinase 3	Protein Coding	Q9Y243	68	GC01M243488	5.15346	https://www.genecards.org/cgi-bin/carddisp.pl?gene=AKT3
MT-ATP8	Mitochondrially Encoded ATP Synthase Membrane Subunit 8	Protein Coding	P03928	41	GCMTP008368	5.15289	https://www.genecards.org/cgi-bin/carddisp.pl?gene=MT-ATP8
CAPN1	Calpain 1	Protein Coding	P07384	63	GC11P094604	5.15027	https://www.genecards.org/cgi-bin/carddisp.pl?gene=CAPN1
EMD	Emerin	Protein Coding	P50402	58	GC0XP154379	5.14742	https://www.genecards.org/cgi-bin/carddisp.pl?gene=EMD
ASS1	Argininosuccinate Synthase 1	Protein Coding	P00966	62	GC09P130444	5.14494	https://www.genecards.org/cgi-bin/carddisp.pl?gene=ASS1
SOX9	SRY-Box Transcription Factor 9	Protein Coding	P48436	58	GC17P072121	5.14381	https://www.genecards.org/cgi-bin/carddisp.pl?gene=SOX9
NR5A2	Nuclear Receptor Subfamily 5 Group A Member 2	Protein Coding	O00482	56	GC01P199996	5.14295	https://www.genecards.org/cgi-bin/carddisp.pl?gene=NR5A2
MUS81	MUS81 Structure-Specific Endonuclease Subunit	Protein Coding	Q96NY9	52	GC11P094665	5.14037	https://www.genecards.org/cgi-bin/carddisp.pl?gene=MUS81
SLC25A32	Solute Carrier Family 25 Member 32	Protein Coding	Q9H2D1	53	GC08M103398	5.13655	https://www.genecards.org/cgi-bin/carddisp.pl?gene=SLC25A32
MAD2L2	Mitotic Arrest Deficient 2 Like 2	Protein Coding	Q9UI95	56	GC01M011658	5.13444	https://www.genecards.org/cgi-bin/carddisp.pl?gene=MAD2L2
CENPX	Centromere Protein X	Protein Coding	A8MT69	36	GC17M086489	5.13444	https://www.genecards.org/cgi-bin/carddisp.pl?gene=CENPX
HTRA1	HtrA Serine Peptidase 1	Protein Coding	Q92743	58	GC10P122461	5.13303	https://www.genecards.org/cgi-bin/carddisp.pl?gene=HTRA1
TP53BP1	Tumor Protein P53 Binding Protein 1	Protein Coding	Q12888	56	GC15M043403	5.12944	https://www.genecards.org/cgi-bin/carddisp.pl?gene=TP53BP1
SLC2A12	Solute Carrier Family 2 Member 12	Protein Coding	Q8TD20	48	GC06M133987	5.12775	https://www.genecards.org/cgi-bin/carddisp.pl?gene=SLC2A12
CYLD	CYLD Lysine 63 Deubiquitinase	Protein Coding	Q9NQC7	60	GC16P050742	5.12511	https://www.genecards.org/cgi-bin/carddisp.pl?gene=CYLD
MYO6	Myosin VI	Protein Coding	Q9UM54	56	GC06P075749	5.11731	https://www.genecards.org/cgi-bin/carddisp.pl?gene=MYO6
NDUFAF6	NADH:Ubiquinone Oxidoreductase Complex Assembly Factor 6	Protein Coding	Q330K2	48	GC08P094895	5.1165	https://www.genecards.org/cgi-bin/carddisp.pl?gene=NDUFAF6
TSPAN7	Tetraspanin 7	Protein Coding	P41732	58	GC0XP038561	5.11374	https://www.genecards.org/cgi-bin/carddisp.pl?gene=TSPAN7
PRICKLE1	Prickle Planar Cell Polarity Protein 1	Protein Coding	Q96MT3	58	GC12M042456	5.11309	https://www.genecards.org/cgi-bin/carddisp.pl?gene=PRICKLE1
FAAH	Fatty Acid Amide Hydrolase	Protein Coding	O00519	61	GC01P046394	5.11211	https://www.genecards.org/cgi-bin/carddisp.pl?gene=FAAH
EXT1	Exostosin Glycosyltransferase 1	Protein Coding	Q16394	60	GC08M117798	5.11209	https://www.genecards.org/cgi-bin/carddisp.pl?gene=EXT1
HMGCS2	3-Hydroxy-3-Methylglutaryl-CoA Synthase 2	Protein Coding	P54868	59	GC01M119747	5.11025	https://www.genecards.org/cgi-bin/carddisp.pl?gene=HMGCS2
SCLT1	Sodium Channel And Clathrin Linker 1	Protein Coding	Q96NL6	46	GC04M128864	5.1101	https://www.genecards.org/cgi-bin/carddisp.pl?gene=SCLT1
STAR	Steroidogenic Acute Regulatory Protein	Protein Coding	P49675	58	GC08M038333	5.10929	https://www.genecards.org/cgi-bin/carddisp.pl?gene=STAR
CDK2	Cyclin Dependent Kinase 2	Protein Coding	P24941	64	GC12P055966	5.10762	https://www.genecards.org/cgi-bin/carddisp.pl?gene=CDK2
ARMC9	Armadillo Repeat Containing 9	Protein Coding	Q7Z3E5	51	GC02P231198	5.10368	https://www.genecards.org/cgi-bin/carddisp.pl?gene=ARMC9
ALAS2	5'-Aminolevulinate Synthase 2	Protein Coding	P22557	58	GC0XM055009	5.10208	https://www.genecards.org/cgi-bin/carddisp.pl?gene=ALAS2
PDE6B	Phosphodiesterase 6B	Protein Coding	P35913	57	GC04P004653	5.10148	https://www.genecards.org/cgi-bin/carddisp.pl?gene=PDE6B
TLR8	Toll Like Receptor 8	Protein Coding	Q9NR97	62	GC0XP012924	5.10118	https://www.genecards.org/cgi-bin/carddisp.pl?gene=TLR8
IRS4	Insulin Receptor Substrate 4	Protein Coding	O14654	52	GC0XM108720	5.10098	https://www.genecards.org/cgi-bin/carddisp.pl?gene=IRS4
LMBRD1	LMBR1 Domain Containing 1	Protein Coding	Q9NUN5	52	GC06M097627	5.09496	https://www.genecards.org/cgi-bin/carddisp.pl?gene=LMBRD1
COQ6	Coenzyme Q6, Monooxygenase	Protein Coding	Q9Y2Z9	56	GC14P073949	5.09349	https://www.genecards.org/cgi-bin/carddisp.pl?gene=COQ6
COQ8B	Coenzyme Q8B	Protein Coding	Q96D53	52	GC19M096878	5.09349	https://www.genecards.org/cgi-bin/carddisp.pl?gene=COQ8B
SLC25A12	Solute Carrier Family 25 Member 12	Protein Coding	O75746	59	GC02M171783	5.0931	https://www.genecards.org/cgi-bin/carddisp.pl?gene=SLC25A12
KCNA2	Potassium Voltage-Gated Channel Subfamily A Member 2	Protein Coding	P16389	58	GC01M110519	5.09216	https://www.genecards.org/cgi-bin/carddisp.pl?gene=KCNA2
MGP	Matrix Gla Protein	Protein Coding	P08493	56	GC12M030917	5.09113	https://www.genecards.org/cgi-bin/carddisp.pl?gene=MGP
NDUFS8	NADH:Ubiquinone Oxidoreductase Core Subunit S8	Protein Coding	O00217	57	GC11P068030	5.08735	https://www.genecards.org/cgi-bin/carddisp.pl?gene=NDUFS8
HADHB	Hydroxyacyl-CoA Dehydrogenase Trifunctional Multienzyme Complex Subunit Beta	Protein Coding	P55084	59	GC02P026243	5.08349	https://www.genecards.org/cgi-bin/carddisp.pl?gene=HADHB
SEMA4D	Semaphorin 4D	Protein Coding	Q92854	59	GC09M089360	5.07754	https://www.genecards.org/cgi-bin/carddisp.pl?gene=SEMA4D
SFRP5	Secreted Frizzled Related Protein 5	Protein Coding	Q5T4F7	48	GC10M097766	5.07338	https://www.genecards.org/cgi-bin/carddisp.pl?gene=SFRP5
NDUFA6	NADH:Ubiquinone Oxidoreductase Subunit A6	Protein Coding	P56556	55	GC22M042085	5.0731	https://www.genecards.org/cgi-bin/carddisp.pl?gene=NDUFA6
ACADSB	Acyl-CoA Dehydrogenase Short/Branched Chain	Protein Coding	P45954	57	GC10P123008	5.07219	https://www.genecards.org/cgi-bin/carddisp.pl?gene=ACADSB
CCL4	C-C Motif Chemokine Ligand 4	Protein Coding	P13236	53	GC17P036103	5.07171	https://www.genecards.org/cgi-bin/carddisp.pl?gene=CCL4
TPP1	Tripeptidyl Peptidase 1	Protein Coding	O14773	58	GC11M012790	5.07023	https://www.genecards.org/cgi-bin/carddisp.pl?gene=TPP1
CBL	Cbl Proto-Oncogene	Protein Coding	P22681	64	GC11P119206	5.06875	https://www.genecards.org/cgi-bin/carddisp.pl?gene=CBL
ATP6V0A2	ATPase H+ Transporting V0 Subunit A2	Protein Coding	Q9Y487	56	GC12P123712	5.06628	https://www.genecards.org/cgi-bin/carddisp.pl?gene=ATP6V0A2
TNFSF13B	TNF Superfamily Member 13b	Protein Coding	Q9Y275	58	GC13P108251	5.0661	https://www.genecards.org/cgi-bin/carddisp.pl?gene=TNFSF13B
ZNF408	Zinc Finger Protein 408	Protein Coding	Q9H9D4	47	GC11P046701	5.06047	https://www.genecards.org/cgi-bin/carddisp.pl?gene=ZNF408
KARS1	Lysyl-TRNA Synthetase 1	Protein Coding	Q15046	58	GC16M076029	5.05682	https://www.genecards.org/cgi-bin/carddisp.pl?gene=KARS1
GTF2IRD2	GTF2I Repeat Domain Containing 2	Protein Coding	Q86UP8	43	GC07M074796	5.05366	https://www.genecards.org/cgi-bin/carddisp.pl?gene=GTF2IRD2
VPS37D	VPS37D Subunit Of ESCRT-I	Protein Coding	Q86XT2	42	GC07P088466	5.05366	https://www.genecards.org/cgi-bin/carddisp.pl?gene=VPS37D
IL18BP	Interleukin 18 Binding Protein	Protein Coding	O95998	52	GC11P071998	5.04545	https://www.genecards.org/cgi-bin/carddisp.pl?gene=IL18BP
AVPR1A	Arginine Vasopressin Receptor 1A	Protein Coding	P37288	58	GC12M063142	5.04399	https://www.genecards.org/cgi-bin/carddisp.pl?gene=AVPR1A
SERPINB7	Serpin Family B Member 7	Protein Coding	O75635	51	GC18P063752	5.03807	https://www.genecards.org/cgi-bin/carddisp.pl?gene=SERPINB7
CRTC2	CREB Regulated Transcription Coactivator 2	Protein Coding	Q53ET0	51	GC01M153947	5.03793	https://www.genecards.org/cgi-bin/carddisp.pl?gene=CRTC2
FBP2	Fructose-Bisphosphatase 2	Protein Coding	O00757	54	GC09M094558	5.03776	https://www.genecards.org/cgi-bin/carddisp.pl?gene=FBP2
RECK	Reversion Inducing Cysteine Rich Protein With Kazal Motifs	Protein Coding	O95980	52	GC09P036036	5.03107	https://www.genecards.org/cgi-bin/carddisp.pl?gene=RECK
GSN	Gelsolin	Protein Coding	P06396	62	GC09P121201	5.0292	https://www.genecards.org/cgi-bin/carddisp.pl?gene=GSN
ACVRL1	Activin A Receptor Like Type 1	Protein Coding	P37023	63	GC12P051906	5.02741	https://www.genecards.org/cgi-bin/carddisp.pl?gene=ACVRL1
RBFOX3	RNA Binding Fox-1 Homolog 3	Protein Coding	A6NFN3	50	GC17M079089	5.02737	https://www.genecards.org/cgi-bin/carddisp.pl?gene=RBFOX3
CRX	Cone-Rod Homeobox	Protein Coding	O43186	54	GC19P047819	5.02598	https://www.genecards.org/cgi-bin/carddisp.pl?gene=CRX
UBR1	Ubiquitin Protein Ligase E3 Component N-Recognin 1	Protein Coding	Q8IWV7	55	GC15M042942	5.02358	https://www.genecards.org/cgi-bin/carddisp.pl?gene=UBR1
GNAI2	G Protein Subunit Alpha I2	Protein Coding	P04899	59	GC03P050226	5.02348	https://www.genecards.org/cgi-bin/carddisp.pl?gene=GNAI2
KCTD15	Potassium Channel Tetramerization Domain Containing 15	Protein Coding	Q96SI1	47	GC19P122883	5.02219	https://www.genecards.org/cgi-bin/carddisp.pl?gene=KCTD15
ATP2A1	ATPase Sarcoplasmic/Endoplasmic Reticulum Ca2+ Transporting 1	Protein Coding	O14983	61	GC16P096575	5.01951	https://www.genecards.org/cgi-bin/carddisp.pl?gene=ATP2A1
MEFV	MEFV Innate Immunity Regulator, Pyrin	Protein Coding	O15553	56	GC16M025719	5.01752	https://www.genecards.org/cgi-bin/carddisp.pl?gene=MEFV
BMPR2	Bone Morphogenetic Protein Receptor Type 2	Protein Coding	Q13873	63	GC02P202376	5.01668	https://www.genecards.org/cgi-bin/carddisp.pl?gene=BMPR2
ATRIP	ATR Interacting Protein	Protein Coding	Q8WXE1	56	GC03P059843	5.01591	https://www.genecards.org/cgi-bin/carddisp.pl?gene=ATRIP
IMPG2	Interphotoreceptor Matrix Proteoglycan 2	Protein Coding	Q9BZV3	50	GC03M101222	5.01411	https://www.genecards.org/cgi-bin/carddisp.pl?gene=IMPG2
AARS1	Alanyl-TRNA Synthetase 1	Protein Coding	P49588	56	GC16M073536	5.01343	https://www.genecards.org/cgi-bin/carddisp.pl?gene=AARS1
TSC22D1	TSC22 Domain Family Member 1	Protein Coding	Q15714	50	GC13M044432	5.01179	https://www.genecards.org/cgi-bin/carddisp.pl?gene=TSC22D1
CTBP1	C-Terminal Binding Protein 1	Protein Coding	Q13363	60	GC04M001211	5.0082	https://www.genecards.org/cgi-bin/carddisp.pl?gene=CTBP1
CYP11A1	Cytochrome P450 Family 11 Subfamily A Member 1	Protein Coding	P05108	62	GC15M074337	5.00787	https://www.genecards.org/cgi-bin/carddisp.pl?gene=CYP11A1
POU5F1	POU Class 5 Homeobox 1	Protein Coding	Q01860	60	GC06M097053	5.00627	https://www.genecards.org/cgi-bin/carddisp.pl?gene=POU5F1
ASPA	Aspartoacylase	Protein Coding	P45381	55	GC17P003472	5.00558	https://www.genecards.org/cgi-bin/carddisp.pl?gene=ASPA
CDH2	Cadherin 2	Protein Coding	P19022	64	GC18M035096	5.0026	https://www.genecards.org/cgi-bin/carddisp.pl?gene=CDH2
ANGPTL6	Angiopoietin Like 6	Protein Coding	Q8NI99	50	GC19M010092	4.99962	https://www.genecards.org/cgi-bin/carddisp.pl?gene=ANGPTL6
TRNT1	TRNA Nucleotidyl Transferase 1	Protein Coding	Q96Q11	54	GC03P003126	4.99958	https://www.genecards.org/cgi-bin/carddisp.pl?gene=TRNT1
NKX2-5	NK2 Homeobox 5	Protein Coding	P52952	57	GC05M173232	4.99538	https://www.genecards.org/cgi-bin/carddisp.pl?gene=NKX2-5
MRPS7	Mitochondrial Ribosomal Protein S7	Protein Coding	Q9Y2R9	50	GC17P123857	4.99531	https://www.genecards.org/cgi-bin/carddisp.pl?gene=MRPS7
ACSS2	Acyl-CoA Synthetase Short Chain Family Member 2	Protein Coding	Q9NR19	57	GC20P042337	4.9933	https://www.genecards.org/cgi-bin/carddisp.pl?gene=ACSS2
CDK6	Cyclin Dependent Kinase 6	Protein Coding	Q00534	64	GC07M092604	4.98987	https://www.genecards.org/cgi-bin/carddisp.pl?gene=CDK6
MEF2C	Myocyte Enhancer Factor 2C	Protein Coding	Q06413	62	GC05M088718	4.98782	https://www.genecards.org/cgi-bin/carddisp.pl?gene=MEF2C
TMEM119	Transmembrane Protein 119	Protein Coding	Q4V9L6	45	GC12M108589	4.98774	https://www.genecards.org/cgi-bin/carddisp.pl?gene=TMEM119
ALAD	Aminolevulinate Dehydratase	Protein Coding	P13716	59	GC09M113386	4.98713	https://www.genecards.org/cgi-bin/carddisp.pl?gene=ALAD
PRPF31	Pre-MRNA Processing Factor 31	Protein Coding	Q8WWY3	55	GC19P123664	4.98458	https://www.genecards.org/cgi-bin/carddisp.pl?gene=PRPF31
NPC2	NPC Intracellular Cholesterol Transporter 2	Protein Coding	P61916	56	GC14M074476	4.98384	https://www.genecards.org/cgi-bin/carddisp.pl?gene=NPC2
CA4	Carbonic Anhydrase 4	Protein Coding	P22748	59	GC17P060149	4.98032	https://www.genecards.org/cgi-bin/carddisp.pl?gene=CA4
POU3F4	POU Class 3 Homeobox 4	Protein Coding	P49335	49	GC0XP083508	4.97984	https://www.genecards.org/cgi-bin/carddisp.pl?gene=POU3F4
FUCA1	Alpha-L-Fucosidase 1	Protein Coding	P04066	61	GC01M023845	4.97876	https://www.genecards.org/cgi-bin/carddisp.pl?gene=FUCA1
RDH5	Retinol Dehydrogenase 5	Protein Coding	Q92781	58	GC12P055720	4.97695	https://www.genecards.org/cgi-bin/carddisp.pl?gene=RDH5
LIG4	DNA Ligase 4	Protein Coding	P49917	60	GC13M108207	4.97455	https://www.genecards.org/cgi-bin/carddisp.pl?gene=LIG4
METRNL	Meteorin Like, Glial Cell Differentiation Regulator	Protein Coding	Q641Q3	44	GC17P083079	4.97325	https://www.genecards.org/cgi-bin/carddisp.pl?gene=METRNL
MTM1	Myotubularin 1	Protein Coding	Q13496	56	GC0XP150562	4.96852	https://www.genecards.org/cgi-bin/carddisp.pl?gene=MTM1
HLCS	Holocarboxylase Synthetase	Protein Coding	P50747	55	GC21M036750	4.96792	https://www.genecards.org/cgi-bin/carddisp.pl?gene=HLCS
CLTRN	Collectrin, Amino Acid Transport Regulator	Protein Coding	Q9HBJ8	50	GC0XM015629	4.96729	https://www.genecards.org/cgi-bin/carddisp.pl?gene=CLTRN
SMO	Smoothened, Frizzled Class Receptor	Protein Coding	Q99835	64	GC07P137052	4.96709	https://www.genecards.org/cgi-bin/carddisp.pl?gene=SMO
POLGARF	POLG Alternative Reading Frame	Protein Coding	A0A3B3IS91	18	GC15M155137	4.96278	https://www.genecards.org/cgi-bin/carddisp.pl?gene=POLGARF
SNX14	Sorting Nexin 14	Protein Coding	Q9Y5W7	50	GC06M097878	4.96152	https://www.genecards.org/cgi-bin/carddisp.pl?gene=SNX14
MARCHF6	Membrane Associated Ring-CH-Type Finger 6	Protein Coding	O60337	45	GC05P010900	4.95782	https://www.genecards.org/cgi-bin/carddisp.pl?gene=MARCHF6
UBE3A	Ubiquitin Protein Ligase E3A	Protein Coding	Q05086	61	GC15M025333	4.95418	https://www.genecards.org/cgi-bin/carddisp.pl?gene=UBE3A
NDUFC2	NADH:Ubiquinone Oxidoreductase Subunit C2	Protein Coding	O95298	52	GC11M078068	4.95413	https://www.genecards.org/cgi-bin/carddisp.pl?gene=NDUFC2
SLC2A10	Solute Carrier Family 2 Member 10	Protein Coding	O95528	55	GC20P046709	4.95291	https://www.genecards.org/cgi-bin/carddisp.pl?gene=SLC2A10
RELA	RELA Proto-Oncogene, NF-KB Subunit	Protein Coding	Q04206	64	GC11M065653	4.95203	https://www.genecards.org/cgi-bin/carddisp.pl?gene=RELA
POR	Cytochrome P450 Oxidoreductase	Protein Coding	P16435	62	GC07P075899	4.94211	https://www.genecards.org/cgi-bin/carddisp.pl?gene=POR
NDUFA1	NADH:Ubiquinone Oxidoreductase Subunit A1	Protein Coding	O15239	56	GC0XP119871	4.94197	https://www.genecards.org/cgi-bin/carddisp.pl?gene=NDUFA1
NAXD	NAD(P)HX Dehydratase	Protein Coding	Q8IW45	50	GC13P110963	4.93911	https://www.genecards.org/cgi-bin/carddisp.pl?gene=NAXD
HTR2C	5-Hydroxytryptamine Receptor 2C	Protein Coding	P28335	58	GC0XP114584	4.93787	https://www.genecards.org/cgi-bin/carddisp.pl?gene=HTR2C
AUH	AU RNA Binding Methylglutaconyl-CoA Hydratase	Protein Coding	Q13825	55	GC09M091213	4.93758	https://www.genecards.org/cgi-bin/carddisp.pl?gene=AUH
HS6ST1	Heparan Sulfate 6-O-Sulfotransferase 1	Protein Coding	O60243	53	GC02M128236	4.93244	https://www.genecards.org/cgi-bin/carddisp.pl?gene=HS6ST1
CC2D2A	Coiled-Coil And C2 Domain Containing 2A	Protein Coding	Q9P2K1	52	GC04P025732	4.93048	https://www.genecards.org/cgi-bin/carddisp.pl?gene=CC2D2A
USP1	Ubiquitin Specific Peptidase 1	Protein Coding	O94782	56	GC01P062436	4.92894	https://www.genecards.org/cgi-bin/carddisp.pl?gene=USP1
TMPO	Thymopoietin	Protein Coding	P42166	59	GC12P098515	4.92844	https://www.genecards.org/cgi-bin/carddisp.pl?gene=TMPO
TUB	TUB Bipartite Transcription Factor	Protein Coding	P50607	55	GC11P008019	4.92547	https://www.genecards.org/cgi-bin/carddisp.pl?gene=TUB
KLF4	KLF Transcription Factor 4	Protein Coding	O43474	59	GC09M107484	4.92303	https://www.genecards.org/cgi-bin/carddisp.pl?gene=KLF4
CPB1	Carboxypeptidase B1	Protein Coding	P15086	54	GC03P148791	4.92146	https://www.genecards.org/cgi-bin/carddisp.pl?gene=CPB1
SLC39A7	Solute Carrier Family 39 Member 7	Protein Coding	Q92504	54	GC06P033200	4.91647	https://www.genecards.org/cgi-bin/carddisp.pl?gene=SLC39A7
MASP2	MBL Associated Serine Protease 2	Protein Coding	O00187	59	GC01M015332	4.91456	https://www.genecards.org/cgi-bin/carddisp.pl?gene=MASP2
COG4	Component Of Oligomeric Golgi Complex 4	Protein Coding	Q9H9E3	52	GC16M073547	4.90747	https://www.genecards.org/cgi-bin/carddisp.pl?gene=COG4
PEX26	Peroxisomal Biogenesis Factor 26	Protein Coding	Q7Z412	52	GC22P075339	4.90274	https://www.genecards.org/cgi-bin/carddisp.pl?gene=PEX26
AXL	AXL Receptor Tyrosine Kinase	Protein Coding	P30530	64	GC19P041219	4.90261	https://www.genecards.org/cgi-bin/carddisp.pl?gene=AXL
CLN3	CLN3 Lysosomal/Endosomal Transmembrane Protein, Battenin	Protein Coding	Q13286	56	GC16M028466	4.90062	https://www.genecards.org/cgi-bin/carddisp.pl?gene=CLN3
CRB1	Crumbs Cell Polarity Complex Component 1	Protein Coding	P82279	56	GC01P197208	4.89765	https://www.genecards.org/cgi-bin/carddisp.pl?gene=CRB1
PRKG1	Protein Kinase CGMP-Dependent 1	Protein Coding	Q13976	63	GC10P050991	4.89536	https://www.genecards.org/cgi-bin/carddisp.pl?gene=PRKG1
ERCC2	ERCC Excision Repair 2, TFIIH Core Complex Helicase Subunit	Protein Coding	P18074	61	GC19M045349	4.89436	https://www.genecards.org/cgi-bin/carddisp.pl?gene=ERCC2
PCYT1A	Phosphate Cytidylyltransferase 1A, Choline	Protein Coding	P49585	60	GC03M196214	4.89435	https://www.genecards.org/cgi-bin/carddisp.pl?gene=PCYT1A
ZNF513	Zinc Finger Protein 513	Protein Coding	Q8N8E2	45	GC02M027377	4.88813	https://www.genecards.org/cgi-bin/carddisp.pl?gene=ZNF513
TBX4	T-Box Transcription Factor 4	Protein Coding	P57082	53	GC17P123541	4.88768	https://www.genecards.org/cgi-bin/carddisp.pl?gene=TBX4
CXCL13	C-X-C Motif Chemokine Ligand 13	Protein Coding	O43927	53	GC04P077511	4.88582	https://www.genecards.org/cgi-bin/carddisp.pl?gene=CXCL13
HBEGF	Heparin Binding EGF Like Growth Factor	Protein Coding	Q99075	58	GC05M140332	4.88335	https://www.genecards.org/cgi-bin/carddisp.pl?gene=HBEGF
SPI1	Spi-1 Proto-Oncogene	Protein Coding	P17947	56	GC11M128622	4.88327	https://www.genecards.org/cgi-bin/carddisp.pl?gene=SPI1
KCNJ8	Potassium Inwardly Rectifying Channel Subfamily J Member 8	Protein Coding	Q15842	56	GC12M021764	4.88194	https://www.genecards.org/cgi-bin/carddisp.pl?gene=KCNJ8
PCCB	Propionyl-CoA Carboxylase Subunit Beta	Protein Coding	P05166	59	GC03P136250	4.88019	https://www.genecards.org/cgi-bin/carddisp.pl?gene=PCCB
NDUFA11	NADH:Ubiquinone Oxidoreductase Subunit A11	Protein Coding	Q86Y39	51	GC19M005891	4.88006	https://www.genecards.org/cgi-bin/carddisp.pl?gene=NDUFA11
DKC1	Dyskerin Pseudouridine Synthase 1	Protein Coding	O60832	59	GC0XP154762	4.87459	https://www.genecards.org/cgi-bin/carddisp.pl?gene=DKC1
KCTD1	Potassium Channel Tetramerization Domain Containing 1	Protein Coding	Q719H9	51	GC18M026454	4.87239	https://www.genecards.org/cgi-bin/carddisp.pl?gene=KCTD1
CHIT1	Chitinase 1	Protein Coding	Q13231	56	GC01M203213	4.86926	https://www.genecards.org/cgi-bin/carddisp.pl?gene=CHIT1
FNIP1	Folliculin Interacting Protein 1	Protein Coding	Q8TF40	50	GC05M131641	4.86501	https://www.genecards.org/cgi-bin/carddisp.pl?gene=FNIP1
POGLUT1	Protein O-Glucosyltransferase 1	Protein Coding	Q8NBL1	54	GC03P119468	4.86408	https://www.genecards.org/cgi-bin/carddisp.pl?gene=POGLUT1
IL36A	Interleukin 36 Alpha	Protein Coding	Q9UHA7	48	GC02P113005	4.86011	https://www.genecards.org/cgi-bin/carddisp.pl?gene=IL36A
SLC25A20	Solute Carrier Family 25 Member 20	Protein Coding	O43772	58	GC03M048949	4.85906	https://www.genecards.org/cgi-bin/carddisp.pl?gene=SLC25A20
CTSK	Cathepsin K	Protein Coding	P43235	63	GC01M163792	4.85472	https://www.genecards.org/cgi-bin/carddisp.pl?gene=CTSK
CKMT1B	Creatine Kinase, Mitochondrial 1B	Protein Coding	P12532	48	GC15P166201	4.85265	https://www.genecards.org/cgi-bin/carddisp.pl?gene=CKMT1B
IFT140	Intraflagellar Transport 140	Protein Coding	Q96RY7	52	GC16M025553	4.85242	https://www.genecards.org/cgi-bin/carddisp.pl?gene=IFT140
SEL1L	SEL1L Adaptor Subunit Of SYVN1 Ubiquitin Ligase	Protein Coding	Q9UBV2	53	GC14M081471	4.84995	https://www.genecards.org/cgi-bin/carddisp.pl?gene=SEL1L
SPATA7	Spermatogenesis Associated 7	Protein Coding	Q9P0W8	50	GC14P088384	4.84913	https://www.genecards.org/cgi-bin/carddisp.pl?gene=SPATA7
KIF11	Kinesin Family Member 11	Protein Coding	P52732	62	GC10P092574	4.84845	https://www.genecards.org/cgi-bin/carddisp.pl?gene=KIF11
STIL	STIL Centriolar Assembly Protein	Protein Coding	Q15468	52	GC01M047250	4.84319	https://www.genecards.org/cgi-bin/carddisp.pl?gene=STIL
DRD4	Dopamine Receptor D4	Protein Coding	P21917	58	GC11P012264	4.84139	https://www.genecards.org/cgi-bin/carddisp.pl?gene=DRD4
PHF21A	PHD Finger Protein 21A	Protein Coding	Q96BD5	55	GC11M128590	4.83962	https://www.genecards.org/cgi-bin/carddisp.pl?gene=PHF21A
TEK	TEK Receptor Tyrosine Kinase	Protein Coding	Q02763	64	GC09P027109	4.8393	https://www.genecards.org/cgi-bin/carddisp.pl?gene=TEK
DST	Dystonin	Protein Coding	Q03001	55	GC06M056457	4.83906	https://www.genecards.org/cgi-bin/carddisp.pl?gene=DST
SLC5A10	Solute Carrier Family 5 Member 10	Protein Coding	A0PJK1	46	GC17P018950	4.83875	https://www.genecards.org/cgi-bin/carddisp.pl?gene=SLC5A10
MYH7	Myosin Heavy Chain 7	Protein Coding	P12883	60	GC14M023412	4.83532	https://www.genecards.org/cgi-bin/carddisp.pl?gene=MYH7
LAMA2	Laminin Subunit Alpha 2	Protein Coding	P24043	56	GC06P146205	4.83368	https://www.genecards.org/cgi-bin/carddisp.pl?gene=LAMA2
CDH13	Cadherin 13	Protein Coding	P55290	57	GC16P082626	4.83259	https://www.genecards.org/cgi-bin/carddisp.pl?gene=CDH13
MX1	MX Dynamin Like GTPase 1	Protein Coding	P20591	53	GC21P041420	4.82966	https://www.genecards.org/cgi-bin/carddisp.pl?gene=MX1
EIF2S1	Eukaryotic Translation Initiation Factor 2 Subunit Alpha	Protein Coding	P05198	58	GC14P067359	4.8294	https://www.genecards.org/cgi-bin/carddisp.pl?gene=EIF2S1
ACY1	Aminoacylase 1	Protein Coding	Q03154	58	GC03P051983	4.82328	https://www.genecards.org/cgi-bin/carddisp.pl?gene=ACY1
DNMT3A	DNA Methyltransferase 3 Alpha	Protein Coding	Q9Y6K1	64	GC02M025228	4.82246	https://www.genecards.org/cgi-bin/carddisp.pl?gene=DNMT3A
PNPO	Pyridoxamine 5'-Phosphate Oxidase	Protein Coding	Q9NVS9	59	GC17P047941	4.82213	https://www.genecards.org/cgi-bin/carddisp.pl?gene=PNPO
COX4I1	Cytochrome C Oxidase Subunit 4I1	Protein Coding	P13073	58	GC16P085798	4.81905	https://www.genecards.org/cgi-bin/carddisp.pl?gene=COX4I1
VANGL1	VANGL Planar Cell Polarity Protein 1	Protein Coding	Q8TAA9	54	GC01P115641	4.8148	https://www.genecards.org/cgi-bin/carddisp.pl?gene=VANGL1
RUNX2	RUNX Family Transcription Factor 2	Protein Coding	Q13950	59	GC06P144988	4.8135	https://www.genecards.org/cgi-bin/carddisp.pl?gene=RUNX2
ACSF3	Acyl-CoA Synthetase Family Member 3	Protein Coding	Q4G176	55	GC16P089088	4.81091	https://www.genecards.org/cgi-bin/carddisp.pl?gene=ACSF3
EPOR	Erythropoietin Receptor	Protein Coding	P19235	62	GC19M011377	4.8106	https://www.genecards.org/cgi-bin/carddisp.pl?gene=EPOR
DCD	Dermcidin	Protein Coding	P81605	45	GC12M054644	4.80928	https://www.genecards.org/cgi-bin/carddisp.pl?gene=DCD
CLRN1	Clarin 1	Protein Coding	P58418	47	GC03M150926	4.80914	https://www.genecards.org/cgi-bin/carddisp.pl?gene=CLRN1
GATA1	GATA Binding Protein 1	Protein Coding	P15976	60	GC0XP048786	4.80798	https://www.genecards.org/cgi-bin/carddisp.pl?gene=GATA1
CLDN16	Claudin 16	Protein Coding	Q9Y5I7	53	GC03P190290	4.80695	https://www.genecards.org/cgi-bin/carddisp.pl?gene=CLDN16
IL25	Interleukin 25	Protein Coding	Q9H293	51	GC14P047987	4.80595	https://www.genecards.org/cgi-bin/carddisp.pl?gene=IL25
NRXN1	Neurexin 1	Protein Coding	Q9ULB1	60	GC02M049918	4.80532	https://www.genecards.org/cgi-bin/carddisp.pl?gene=NRXN1
KCNK2	Potassium Two Pore Domain Channel Subfamily K Member 2	Protein Coding	O95069	52	GC01P215005	4.80397	https://www.genecards.org/cgi-bin/carddisp.pl?gene=KCNK2
PDK2	Pyruvate Dehydrogenase Kinase 2	Protein Coding	Q15119	55	GC17P123346	4.80302	https://www.genecards.org/cgi-bin/carddisp.pl?gene=PDK2
B3GALT6	Beta-1,3-Galactosyltransferase 6	Protein Coding	Q96L58	51	GC01P001232	4.80198	https://www.genecards.org/cgi-bin/carddisp.pl?gene=B3GALT6
FAM161A	FAM161 Centrosomal Protein A	Protein Coding	Q3B820	45	GC02M061792	4.80182	https://www.genecards.org/cgi-bin/carddisp.pl?gene=FAM161A
NHLRC1	NHL Repeat Containing E3 Ubiquitin Protein Ligase 1	Protein Coding	Q6VVB1	52	GC06M018120	4.79769	https://www.genecards.org/cgi-bin/carddisp.pl?gene=NHLRC1
AXIN2	Axin 2	Protein Coding	Q9Y2T1	63	GC17M065528	4.79416	https://www.genecards.org/cgi-bin/carddisp.pl?gene=AXIN2
NNT	Nicotinamide Nucleotide Transhydrogenase	Protein Coding	Q13423	56	GC05P043602	4.79162	https://www.genecards.org/cgi-bin/carddisp.pl?gene=NNT
TIMM44	Translocase Of Inner Mitochondrial Membrane 44	Protein Coding	O43615	51	GC19M007926	4.79074	https://www.genecards.org/cgi-bin/carddisp.pl?gene=TIMM44
NDUFB9	NADH:Ubiquinone Oxidoreductase Subunit B9	Protein Coding	Q9Y6M9	56	GC08P124539	4.78595	https://www.genecards.org/cgi-bin/carddisp.pl?gene=NDUFB9
NDUFB10	NADH:Ubiquinone Oxidoreductase Subunit B10	Protein Coding	O96000	55	GC16P095804	4.78595	https://www.genecards.org/cgi-bin/carddisp.pl?gene=NDUFB10
NDUFAF1	NADH:Ubiquinone Oxidoreductase Complex Assembly Factor 1	Protein Coding	Q9Y375	54	GC15M041387	4.78595	https://www.genecards.org/cgi-bin/carddisp.pl?gene=NDUFAF1
NDUFAF3	NADH:Ubiquinone Oxidoreductase Complex Assembly Factor 3	Protein Coding	Q9BU61	52	GC03P049020	4.78595	https://www.genecards.org/cgi-bin/carddisp.pl?gene=NDUFAF3
ENO1	Enolase 1	Protein Coding	P06733	60	GC01M008861	4.78427	https://www.genecards.org/cgi-bin/carddisp.pl?gene=ENO1
LIMK1	LIM Domain Kinase 1	Protein Coding	P53667	62	GC07P074082	4.78353	https://www.genecards.org/cgi-bin/carddisp.pl?gene=LIMK1
NUAK2	NUAK Family Kinase 2	Protein Coding	Q9H093	50	GC01M205302	4.78241	https://www.genecards.org/cgi-bin/carddisp.pl?gene=NUAK2
RFWD3	Ring Finger And WD Repeat Domain 3	Protein Coding	Q6PCD5	51	GC16M074621	4.78023	https://www.genecards.org/cgi-bin/carddisp.pl?gene=RFWD3
YEATS2	YEATS Domain Containing 2	Protein Coding	Q9ULM3	47	GC03P184541	4.77892	https://www.genecards.org/cgi-bin/carddisp.pl?gene=YEATS2
UBE2T	Ubiquitin Conjugating Enzyme E2 T	Protein Coding	Q9NPD8	56	GC01M202332	4.77488	https://www.genecards.org/cgi-bin/carddisp.pl?gene=UBE2T
NSD2	Nuclear Receptor Binding SET Domain Protein 2	Protein Coding	O96028	58	GC04P004731	4.77399	https://www.genecards.org/cgi-bin/carddisp.pl?gene=NSD2
PAX5	Paired Box 5	Protein Coding	Q02548	59	GC09M037064	4.77159	https://www.genecards.org/cgi-bin/carddisp.pl?gene=PAX5
ETS1	ETS Proto-Oncogene 1, Transcription Factor	Protein Coding	P14921	61	GC11M128458	4.77035	https://www.genecards.org/cgi-bin/carddisp.pl?gene=ETS1
SKAP2	Src Kinase Associated Phosphoprotein 2	Protein Coding	O75563	50	GC07M026654	4.76978	https://www.genecards.org/cgi-bin/carddisp.pl?gene=SKAP2
MMAB	Metabolism Of Cobalamin Associated B	Protein Coding	Q96EY8	56	GC12M109553	4.76913	https://www.genecards.org/cgi-bin/carddisp.pl?gene=MMAB
MTRFR	Mitochondrial Translation Release Factor In Rescue	Protein Coding	Q9H3J6	46	GC12P134731	4.76512	https://www.genecards.org/cgi-bin/carddisp.pl?gene=MTRFR
SCN5A	Sodium Voltage-Gated Channel Alpha Subunit 5	Protein Coding	Q14524	63	GC03M038742	4.7636	https://www.genecards.org/cgi-bin/carddisp.pl?gene=SCN5A
AGK	Acylglycerol Kinase	Protein Coding	Q53H12	53	GC07P141551	4.76292	https://www.genecards.org/cgi-bin/carddisp.pl?gene=AGK
EDA	Ectodysplasin A	Protein Coding	Q92838	55	GC0XP069618	4.76097	https://www.genecards.org/cgi-bin/carddisp.pl?gene=EDA
MFF	Mitochondrial Fission Factor	Protein Coding	Q9GZY8	52	GC02P227325	4.75245	https://www.genecards.org/cgi-bin/carddisp.pl?gene=MFF
SUCLG1	Succinate-CoA Ligase GDP/ADP-Forming Subunit Alpha	Protein Coding	P53597	58	GC02M084423	4.75227	https://www.genecards.org/cgi-bin/carddisp.pl?gene=SUCLG1
ATP1A1	ATPase Na+/K+ Transporting Subunit Alpha 1	Protein Coding	P05023	63	GC01P116372	4.7497	https://www.genecards.org/cgi-bin/carddisp.pl?gene=ATP1A1
CENPS	Centromere Protein S	Protein Coding	Q8N2Z9	47	GC01P051155	4.74368	https://www.genecards.org/cgi-bin/carddisp.pl?gene=CENPS
LIAS	Lipoic Acid Synthetase	Protein Coding	O43766	56	GC04P039547	4.74364	https://www.genecards.org/cgi-bin/carddisp.pl?gene=LIAS
KCNK4	Potassium Two Pore Domain Channel Subfamily K Member 4	Protein Coding	Q9NYG8	53	GC11P094489	4.74321	https://www.genecards.org/cgi-bin/carddisp.pl?gene=KCNK4
MDM2	MDM2 Proto-Oncogene	Protein Coding	Q00987	67	GC12P068808	4.73531	https://www.genecards.org/cgi-bin/carddisp.pl?gene=MDM2
SPTLC1	Serine Palmitoyltransferase Long Chain Base Subunit 1	Protein Coding	O15269	58	GC09M111277	4.73507	https://www.genecards.org/cgi-bin/carddisp.pl?gene=SPTLC1
MTO1	Mitochondrial TRNA Translation Optimization 1	Protein Coding	Q9Y2Z2	56	GC06P073461	4.73457	https://www.genecards.org/cgi-bin/carddisp.pl?gene=MTO1
CYP2C8	Cytochrome P450 Family 2 Subfamily C Member 8	Protein Coding	P10632	59	GC10M095038	4.7317	https://www.genecards.org/cgi-bin/carddisp.pl?gene=CYP2C8
XPA	XPA, DNA Damage Recognition And Repair Factor	Protein Coding	P23025	58	GC09M097654	4.72928	https://www.genecards.org/cgi-bin/carddisp.pl?gene=XPA
TMLHE	Trimethyllysine Hydroxylase, Epsilon	Protein Coding	Q9NVH6	54	GC0XM155489	4.72918	https://www.genecards.org/cgi-bin/carddisp.pl?gene=TMLHE
UROC1	Urocanate Hydratase 1	Protein Coding	Q96N76	52	GC03M126481	4.72918	https://www.genecards.org/cgi-bin/carddisp.pl?gene=UROC1
SLC25A46	Solute Carrier Family 25 Member 46	Protein Coding	Q96AG3	51	GC05P110738	4.72853	https://www.genecards.org/cgi-bin/carddisp.pl?gene=SLC25A46
ACTC1	Actin Alpha Cardiac Muscle 1	Protein Coding	P68032	57	GC15M034790	4.72744	https://www.genecards.org/cgi-bin/carddisp.pl?gene=ACTC1
RASGRP1	RAS Guanyl Releasing Protein 1	Protein Coding	O95267	59	GC15M038488	4.72567	https://www.genecards.org/cgi-bin/carddisp.pl?gene=RASGRP1
TPM1	Tropomyosin 1	Protein Coding	P09493	61	GC15P174366	4.72364	https://www.genecards.org/cgi-bin/carddisp.pl?gene=TPM1
CHST14	Carbohydrate Sulfotransferase 14	Protein Coding	Q8NCH0	55	GC15P040470	4.72311	https://www.genecards.org/cgi-bin/carddisp.pl?gene=CHST14
REST	RE1 Silencing Transcription Factor	Protein Coding	Q13127	56	GC04P056907	4.72279	https://www.genecards.org/cgi-bin/carddisp.pl?gene=REST
KRT7	Keratin 7	Protein Coding	P08729	56	GC12P052232	4.72166	https://www.genecards.org/cgi-bin/carddisp.pl?gene=KRT7
SLC22A12	Solute Carrier Family 22 Member 12	Protein Coding	Q96S37	58	GC11P094526	4.71877	https://www.genecards.org/cgi-bin/carddisp.pl?gene=SLC22A12
ABHD12	Abhydrolase Domain Containing 12, Lysophospholipase	Protein Coding	Q8N2K0	54	GC20M025294	4.71828	https://www.genecards.org/cgi-bin/carddisp.pl?gene=ABHD12
GPC3	Glypican 3	Protein Coding	P51654	59	GC0XM133535	4.71706	https://www.genecards.org/cgi-bin/carddisp.pl?gene=GPC3
ARMS2	Age-Related Maculopathy Susceptibility 2	Protein Coding	P0C7Q2	42	GC10P122454	4.71386	https://www.genecards.org/cgi-bin/carddisp.pl?gene=ARMS2
SSB	Small RNA Binding Exonuclease Protection Factor La	Protein Coding	P05455	54	GC02P169791	4.71176	https://www.genecards.org/cgi-bin/carddisp.pl?gene=SSB
PDE6A	Phosphodiesterase 6A	Protein Coding	P16499	58	GC05M149857	4.70926	https://www.genecards.org/cgi-bin/carddisp.pl?gene=PDE6A
GARS1	Glycyl-TRNA Synthetase 1	Protein Coding	P41250	58	GC07P030580	4.70342	https://www.genecards.org/cgi-bin/carddisp.pl?gene=GARS1
SCO1	Synthesis Of Cytochrome C Oxidase 1	Protein Coding	O75880	58	GC17M010672	4.70336	https://www.genecards.org/cgi-bin/carddisp.pl?gene=SCO1
KAT6B	Lysine Acetyltransferase 6B	Protein Coding	Q8WYB5	57	GC10P074985	4.70279	https://www.genecards.org/cgi-bin/carddisp.pl?gene=KAT6B
AHDC1	AT-Hook DNA Binding Motif Containing 1	Protein Coding	Q5TGY3	47	GC01M027534	4.70279	https://www.genecards.org/cgi-bin/carddisp.pl?gene=AHDC1
CCDC28B	Coiled-Coil Domain Containing 28B	Protein Coding	Q9BUN5	47	GC01P053647	4.69689	https://www.genecards.org/cgi-bin/carddisp.pl?gene=CCDC28B
BIRC5	Baculoviral IAP Repeat Containing 5	Protein Coding	O15392	59	GC17P078214	4.69546	https://www.genecards.org/cgi-bin/carddisp.pl?gene=BIRC5
MIPEP	Mitochondrial Intermediate Peptidase	Protein Coding	Q99797	54	GC13M023730	4.69481	https://www.genecards.org/cgi-bin/carddisp.pl?gene=MIPEP
CDH5	Cadherin 5	Protein Coding	P33151	59	GC16P066366	4.69264	https://www.genecards.org/cgi-bin/carddisp.pl?gene=CDH5
MLNR	Motilin Receptor	Protein Coding	O43193	52	GC13P049220	4.69223	https://www.genecards.org/cgi-bin/carddisp.pl?gene=MLNR
TRAP1	TNF Receptor Associated Protein 1	Protein Coding	Q12931	56	GC16M025748	4.6918	https://www.genecards.org/cgi-bin/carddisp.pl?gene=TRAP1
MASP1	MBL Associated Serine Protease 1	Protein Coding	P48740	61	GC03M187216	4.6915	https://www.genecards.org/cgi-bin/carddisp.pl?gene=MASP1
RFC2	Replication Factor C Subunit 2	Protein Coding	P35250	56	GC07M074231	4.68943	https://www.genecards.org/cgi-bin/carddisp.pl?gene=RFC2
GTF2IRD1	GTF2I Repeat Domain Containing 1	Protein Coding	Q9UHL9	54	GC07P088490	4.68943	https://www.genecards.org/cgi-bin/carddisp.pl?gene=GTF2IRD1
BUD23	BUD23 RRNA Methyltransferase And Ribosome Maturation Factor	Protein Coding	O43709	45	GC07P088467	4.68943	https://www.genecards.org/cgi-bin/carddisp.pl?gene=BUD23
METTL27	Methyltransferase Like 27	Protein Coding	Q8N6F8	43	GC07M074759	4.68943	https://www.genecards.org/cgi-bin/carddisp.pl?gene=METTL27
TMEM270	Transmembrane Protein 270	Protein Coding	Q6UE05	39	GC07P088478	4.68943	https://www.genecards.org/cgi-bin/carddisp.pl?gene=TMEM270
CGA	Glycoprotein Hormones, Alpha Polypeptide	Protein Coding	P01215	58	GC06M087085	4.68722	https://www.genecards.org/cgi-bin/carddisp.pl?gene=CGA
RAPGEF2	Rap Guanine Nucleotide Exchange Factor 2	Protein Coding	Q9Y4G8	54	GC04P159106	4.68482	https://www.genecards.org/cgi-bin/carddisp.pl?gene=RAPGEF2
STARD7	StAR Related Lipid Transfer Domain Containing 7	Protein Coding	Q9NQZ5	48	GC02M096184	4.68482	https://www.genecards.org/cgi-bin/carddisp.pl?gene=STARD7
SAMD12	Sterile Alpha Motif Domain Containing 12	Protein Coding	Q8N8I0	47	GC08M118131	4.68482	https://www.genecards.org/cgi-bin/carddisp.pl?gene=SAMD12
DHTKD1	Dehydrogenase E1 And Transketolase Domain Containing 1	Protein Coding	Q96HY7	53	GC10P012068	4.68371	https://www.genecards.org/cgi-bin/carddisp.pl?gene=DHTKD1
[truncated: 10,375 more rows]
