# Supplementary material for: Diabetes-associated differentially expressed genes as prognostic biomarkers and therapeutic targets in endometrial cancer: a comprehensive molecular analysis
Source: Front Oncol. 2025 Oct 30;15:1591040. doi: 10.3389/fonc.2025.1591040 (PMC12611713; doi:10.3389/fonc.2025.1591040)
Supplement: Supplementary file 2 [file Table2.xlsx]

## Sheet: Sheet 1
Only Diabetes	Only Training Database	Only Validation Database	Diabetes AND Training Database NOT Validation Database	Diabetes AND Validation Database NOT Training Database	Training Database AND Validation Database NOT Diabetes	Diabetes AND Training Database AND Validation Database
ABCC8	ZNF300P1	TCEAL6	IRS2	IL6	PGM5P4	IRS1
GCK	CCBE1	ITGA8	CP	TGFBR2	AC027449.1	ENPP1
INS	ST6GALNAC6	MBNL1-AS1	GGT1	SELE	GSTM5	UCP2
HNF1A	KNDC1	AC005180.2	LCN2	THBD	FRMD6-AS2	SLC2A4
KCNJ11	NACC1	RUNX1T1	FOXO1	NGF	BNC2	GATA6
HNF4A	MIRLET7D	AF001548.1	MUC1	MIF	AP001528.2	HMGA1
WFS1	TLE4	AP000892.4	ADM	SLC2A3	OGN	LEPR
INSR	TIMELESS	AC005180.1	SERPINA1	ADCY5	TCF23	SELP
HNF1B	ORC1	KCNB1	SLPI	PYGM	MAMDC2	CDKN2A
PDX1	PBX3	NECAB1	NQO1	FNDC5	ZFPM2	SLC2A1
AVPR2	DTL	KANK3	CLU	ABCG1	GPRASP1	WT1
NEUROD1	ARHGAP11A	SLITRK3	ALPL	TYMP	MYOCD	CAV1
PAX4	DZIP1	SHE	LDHA	CACNA1C	RERG	MMP9
PPARG	KIF23	SLC8A2	CA2	PDE5A	MIR4697HG	JAZF1
AQP2	GAB2	TRPC4	ANPEP	IGFBP7	OMD	AOC3
ACE	DEPDC1B	BCL6B	S100A8	APOC1	CCL14	CPE
AVP	CELF2	TACR2	CXCL1	JUN	FXYD1	PLAT
INS-IGF2	SPART	HSPB3	PTGDS	MAPK10	PEG3	FBN1
AKT2	TBX2	PEAR1	S100A9	NES	RSPO1	CCN2
GLIS3	MAP6	C1QTNF2	SAA1	DMPK	PTGFR	NR3C1
KLF11	WNT4	NLGN3	PRSS2	TIMP3	CBX7	RARRES2
FOXP3	RAD51AP1	ENPEP	CD22	TFRC	AP001107.5	SERPINF1
SLC2A2	AC099850.4	VGLL3	LAMA2	KCNH2	C7	FGF2
TCF7L2	SLC7A2	LRCH2	SOX17	ADAMTSL1	ABCA8	CAVIN1
BLK	LOXL4	RAB9B	COL9A2	CDON	JPH4	FOS
HFE	DLX6	LYVE1	IDO1	PECAM1	DPT	CYBA
CTLA4	APOBEC3B	PCDHB4	SPDEF	CD34	HAND2-AS1	TXNIP
EIF2AK3	DLX5	PLPP7	MEST	COL3A1	PDE2A	GAPDH
LIPC	CENPW	TM4SF18	AOC1	ANGPTL2	TNFAIP8L3	BAIAP2L1
LMNA	FGF18	CA3	CCL20	A2M	MAGI2-AS3	PTPRN2
SLC30A8	SLC16A9	Z99129.4	SERPING1	LRP1	DIXDC1	SOD3
CDKAL1	LAPTM4B	DIO3	MMP12	TNFSF12	PHYHIP	ANLN
TFR2	STMN3	ARHGEF15		EDNRB	COL4A6	KANK2
ZFP57	CRISP3	RIPOR3		TSTD1	PLSCR4	CDKN3
RETN	FMOD	LGI2		IRF7	HSPB7	AR
IER3IP1	STXBP6	PKMP3		TGFB3	JCAD	GDF15
CEL	AC009005.1	PDE7B		NGFR	DIO3OS	CXCL12
ADIPOQ	TUNAR	MIR126		TSPAN7	ARHGAP6	SPP1
SLC19A2	AL132988.1	AFAP1L1		HBEGF	SYNM	HK2
TNF	RAI2	ABLIM3		DST	PPP1R12B	PDK4
IGF2BP2	ID4	APOLD1		CDH5	CPED1	BCL2
PTPN22	MMP11	RNU6-529P		DLC1	ECM2	BCHE
VEGFA	CAPN13	SAMD4A		FUT2	FHL5	SCD
PTF1A	CA9	FYCO1		EZR	LGI4	KDR
TBC1D4	CNFN	POPDC2		ILK	HAND2	PBX1
PPP1R3A	PAEP	FREM1		EPAS1	SYNPO2	FASN
MTNR1B	TNNC1	NFASC		KLF5	FHL1	KRT18
IL2RA	COL26A1	NAP1L2		GJA4	RERGL	EDNRA
CAPN10	EEF1A1P5	PPP1CA		SYNPO	FBXL22	ERBB3
C12orf43	TNFAIP2	PPIAP39		VCL	CNRIP1	SORBS1
RFX6	KRT17	PTPRB		FLT4	PRUNE2	THBS1
WRN	SMIM22	NRIP2		HAAO	TSHZ3	SNCA
PTPN1	FAM107A	DSTN		ALDH1B1	CDC20	TGM2
PON1	HOXB8	IFFO1		SAT1	ACTA2-AS1	GPIHBP1
RBPJ	SCX	SOX7		SYK	LONRF2	PKM
APPL1	CITED4	RTKN		IDH1	AC012085.2	APOD
LEP	RHEX	TBC1D2B		NID1	LMOD1	PTGIS
PLAGL1	AC243919.1	IGIP		GJC1	AP003071.4	TIMP2
GCGR	NXPH4	TIE1		ANK2	HLF	DMD
MAPK8IP1	TSPAN1	PRDM8		MYOM1	MYBL2	TFAP2A
PLIN1	GLYATL2	MAN1C1		GPR161	DACT3	MAF
NKX2-2	AC113935.1	TMEM240		TFPI	MRGPRF	PRNP
HLA-DQB1	LEFTY1	GLIPR1		MCAM	TK1	MAOB
NEUROG3	KRT5	AC011472.4		IL6ST	PID1	THBS2
APOE	IFI6	ADGRL4		REEP1	TMEM132C	CDH1
ALB	AC025580.1	ADGRF5		ROBO4	SYTL4	DUSP1
SLC16A1	KRT16	SLMAP		EXOSC4	JPH2	CPQ
RBPJL	PCP4	ITGA7		KCND3	WT1-AS	ABCG2
AGT	S100P	CALCOCO1		KLF6	TACC1	FOXM1
GPD2	KRT6A	RBFOX2		IKBKE	PLN	ABCB1
HHEX	RPL41P1	CLEC14A		CTSG	GPRASP2	EXO1
GCG	CXCL17	AC126773.4		NR4A3	C1QTNF7	PDGFRA
SOD2	FOXJ1	RUSC2		MPRIP	ASF1B	RAD51
APOB	MAL	HEPH		HSPB2	AOX1	IGFBP4
AKR1B1	SLC34A2	GIMAP1		NPY1R	RIPOR2	ADH1B
STAT3	WNT7A	WSCD2		EGR2	PDLIM3	AQP5
BSCL2	CRABP1	AOPEP			AL031429.2	EGR1
MAFA	MSX1	ITGA11			CAVIN2	PDGFRB
AGPAT2		EDIL3			JPT1	ABCC9
CRP		ESAM			C3orf70	NDN
SUMO4		S1PR3			CSRP1	CTSF
HLA-DRB1		LDB3			NXPH3	POSTN
ADRA2A		SHANK3			PRAME	GAS6
LPL		NUDT10			PGM5-AS1	KCNMA1
IAPP		FOXO4			ANKRD29	IL33
EPO		GMIP			MIR503HG	IDH2
SPINK1		ZBTB4			AL049692.1	FLNA
IL1RN		FILIP1			ZCCHC24	EPCAM
PCBD1		GDF7			SLC24A3	SYNE1
HLA-DQA1		PLEKHH2			PGM5	IGFBP5
AGER		INPP5A			RP11-394O4.5	AQP1
MC4R		CPA3			MYH11	GPT2
SOCS1		SVEP1			CLMP	TYMS
PIK3R1		PER3			UBE2C	PALLD
MTHFR		PTPN6			SPARCL1	GAS1
ALMS1		CD93			LRRN4CL	KLF2
GAD2		SLC7A3			TMEM200B	MITF
HADH		SLIT3			ZWINT	SELENOP
OAS1		ECSCR			CFL2	SFRP4
IGF1		DCHS1			TCEAL7	SPTBN2
APOA1		PIANP			PLAC9	DCN
LIPE		ANO6			ABI3BP	SCNN1A
PTPRN		FAP			ALDH1A2	PMP22
NOS3		SH3PXD2A			PRELP	MYH14
AIRE		SAMD10			CCNB2	EZH2
FABP2		CD99L2			TSPAN2	RNASEH2A
TGFB1		GPM6A			CHRDL1	CCL21
PARK7		SLC25A25			AURKB	AKT3
CAT		LAMTOR2			TEF	MGP
UMOD		PHLDB2			TRAF4	AVPR1A
FOXA2		DNAJB5			LIFR	RECK
DNAJC3		PPP1R14B			TNS1	GSN
FTO		CDC42BPG			MYCT1	MEF2C
NPHS1		RASD2			SSPN	TMEM119
DPP4		PIP4P2			MIR143	TUB
HAMP		CNTNAP1			CKS2	KLF4
GAD1		HEG1			FAXDC2	AXL
PRMT7		CAP2			MSRB3	PRKG1
TH		FGD5			OSR2	KCNJ8
NLRP3		LRRC32			GUCY1A2	CTSK
PSMA3		NUDT11			KCNMB1	KIF11
GLUD1		MCRIP2			EMCN	TEK
SLC17A5		NRXN2			STON1	CDH13
SERPINE1		RGS5			CSDC2	ENO1
IFIH1		ATP8B2			AC016877.3	UBE2T
SLC29A3		ITPKB			MRVI1	TPM1
PRKAG2		HEYL			GNG7	KRT7
C3		RAP2C			TPX2	BIRC5
KCNQ1		RBPMS2			FBXO32	MASP1
ITPR3		ERG			DPP3	RECQL4
CISD2		UNC93B1			POC1A	PTH1R
CCR5		RGMA			JAM3	ITPR1
CETP		CALCRL			SOX15	PKD2
GATA4		NEURL1B			REM1	FLNC
PAX6		RAB31			DDR2	PGR
STAT1		PLPP1			PTGER3	EFEMP1
CCL2		RNF144A			TNS2	CYP1B1
RBP4		TMEM88			C8orf88	DES
SOD1		CCM2L			CLEC3B	DPYD
ITGAM		AC136628.3			SHISAL1	DSP
APOC3		SOX18			RASL12	LPP
DCAF17		ACTN1			FAM110A	COX7A1
TRMT10A		TCEAL5			KIFC1	F2RL1
MYH9		LSM4			HSD17B6	CCND2
MT-ND1		SNAP25			ANTXR2	TRH
IL10		PCCA-DT			ZCCHC12	KIF1A
GHRL		GRASP			PRSS8	ZEB1
AGTR1		MTFP1			F10	CAV2
ABCA1		ACOX2			MMP28	TRPC1
IL1B		GFRA1			RASSF8	TNXB
CDKN2B		MREG			MAP3K20	BUB1B
TAB2		EPHA1			CNN1	ATF3
GLP1R		PJA2			CDCA8	TPM2
MEN1		CSPG4			RCC2	SDC1
TP53		PPIF			C11orf96	STAT5B
CELA2A		CNKSR1			KRT8	SLC52A2
SLC5A2		PRRG2			FOXL2NB	LMNB1
VDR		AC004080.15			LAYN	PPM1K
ADRB3		PDIA4			MEIS3	MYLK
ICAM1		RCAN2			ST14	ESPN
PPARGC1A		BAG2			TGFB1I1	RAD54L
PPARA		RHPN2			CORO2B	NCAM1
RRAD		MAPK13			PSD	SOCS2
AKT1		ELK3			SAPCD2	CACNA1H
LDLR		NDNF			FOXL2	SLC22A3
MNX1		DAB2			PWWP3B	PDE8B
ACADS		AL031587.1			PLK1	PRC1
NAGLU		TMEM35A			PAFAH1B3	NEXN
UCP3		MAP7			VSTM4	CCNA2
TUG1		RAB11FIP4			GYPC	SNAI2
GCKR		CSRNP1			FAM83H	FGF7
HP		H2BC5			MKI67	AEBP1
APOL1		RASSF7			KIF20A	E2F1
POLR1C		OR7E38P			TROAP	NPR2
POLD1		ANTXR1			SLC25A39	NR4A1
YIPF5		CDK2AP2			MEDAG	CASQ2
IL18		CDC25A			TCEAL1	CCN1
CFB		CCNF			AP1M2	TPI1
CD36		MARVELD1			ITM2A	NEK2
SHBG		RHOB			SMPDL3B	CCNB1
CIDEC		TUBB6			NAP1L3	ACTG2
NAMPT		SPINT1-AS1			TACC3	GALE
HBA1		CHMP4C			CCDC167	PYCR1
IGFBP1		OSR1			KPNA2	LEFTY2
PCSK1		ANO9			TEDC2	GLI3
LRBA		CSTB			KLF9	TGFBR3
ZMPSTE24		PCDHGC3			CLIC2
APOA5		MEIS2			PTTG1
NPHS2		STK26			RHOJ
ATM		STOM			CYBRD1
G6PC1		RAMP2			SMIM10
SST		PDLIM7			PDZD4
IFNG		AC015922.2			JAM2
BMP6		TMEM204			CDC45
EDN1		MYO10			DPP6
IDE		GALNT6			MELK
LCAT		BICDL2			TSTA3
PLA2G6		SYTL1			TOP2A
NPPA		RBPMS			SPINT1
IGFBP3		GNG12			ARHGEF25
REN		GMDS			SPAG5
ADIPOR1		ATP2B4			CLDN7
DUT		TPSAB1			HMGB3
MME		AC104083.1			CEP55
CFH		ROMO1			CDT1
CR2		MARCKSL1			PODN
IGF2		PPP1R14B-AS1			NCAPH
PTEN		BHMT2			PPP1R3C
VWF		GNAZ			PKMYT1
ADRB2		TSPAN33			CCDC69
IGF1R		KLHL13			SKA3
BDNF		FIBIN			LDB2
PDSS2		MIR210HG			SNED1
FXN		CGNL1			RPRM
NOTCH2		CGN			SFN
RPGRIP1L		ANXA6			BMERB1
UCP1		ARHGAP23			PROS1
TLR4		CD248			HJURP
PCSK9		NR4A2			TMEM132A
ACTN4		LYPLAL1			CRB3
HMOX1		AL049838.1			SLC25A10
SOX2		CHRD			HSPA12B
APOC2		EPS8L2			SH3BP5
NPPB		AMOTL2			NUP210
NPHP1		TUBB4B			HIC1
GPT		VPS9D1-AS1			SPC24
POMC		HOXD10			NUSAP1
SLC40A1		LINC01139			CCN5
SLC12A3		RASL11A			RRM2
GH1		DKK3			PLIN4
CACNA1D		CDH11			CLIP3
CFTR		COMTD1			KDF1
VCAM1		GIMAP4			CALHM2
PIK3CA		AL023284.4			ECE2
IL4		GATA5			DIRAS1
CTNNB1		PDGFD			DENND2B
EXT2		EFNA3			ESRP2
TNFRSF11B		OVOL2			CMAHP
MLKL		C6orf132			CDC6
PMM2		EGR3			KIF2C
MTOR		SMARCA2			CHRDL2
BGLAP		AC010503.5			GIMAP8
PAX2		GJC2			PGD
COQ2		EMP3			DIPK1A
SIRT1		UBE2S			SERTM1
FAM167A		AC025857.2			CALD1
NARS2		COL6A2			GTSE1
SORD		HTRA3			OLFML1
TRPC6		TMEM252			LSR
COG2		HOXD9			GLT8D2
CBS		NIBAN1			CDO1
PIK3CG		APOL3			ACTA2
TREX1		NLGN2			DIPK2B
SCARB1		LUM			KCNE4
LTA		COL5A1			CDCA5
CST3		EGFL7			ANGPTL1
PGM1		FZD7			IQGAP3
DYRK1B		RASIP1			AHNAK
PARP1		SPAG4			PGAP6
CXCL10		PLS1			KIF4A
TTR		PABPC1L			PCLAF
IL2		AC007996.1			KIF18B
LPA		NRP2			FEN1
NPY		TUSC1			UST
HMGCR		EPN3			ADAMTSL4
CASR		JUNB			ORC6
CD2AP		SLC22A17			ADGRA2
PRKCB		MRC2			PI15
CXCL8		C1R			LMCD1
KCNJ5		PRSS23			OSBPL1A
SCN9A		CCDC3			FZD4
GYS1		MYOC			LTBP4
ST3GAL4		ATP1A2			CENPF
BMP2		LTBP2			SETD7
COL4A3		PLPP3			HSPB6
PCK1		H4C8			DENND2A
CFI		TMC4			BUB1
HSPD1		MEOX1			STXBP2
MTTP		LTBP1			EVA1C
GIP		VAMP5			KCTD12
SCARB2		FGL2			FAM110D
DGKE		P3H3			NOSTRIN
CNOT1		H2AC20			FRMD6
PRKAA1		DHCR24			INMT
CYP19A1		H2AW			MDFIC
SREBF1		BTG2			MYL9
G6PC2		AHNAK2			TAGLN
GHR		H2BC4			EHD2
NFKB1		COL6A1			SVIL
PON2		SLCO2A1			PRICKLE2
CAMK1D		TFCP2L1			ATP1B2
HIF1A		PPP2R2C			FBXL7
B2M		ANKRD22			CDCA3
PNPLA2		SLC9A3R1			ABRACL
TERT		SGPP2			ZBTB38
ACP1		EMP1			CENPM
GFPT1		HOMER2			SKA1
NFE2L2		SLC4A11			SPINT2
PCK2		TMSB10P1			CENPA
PRKAA2		TMPRSS2			TSPAN18
HJV		GGT6			APBB1
FGF21		MAB21L4			TIPARP
FABP4		CD200			DBNDD1
NOS2		CPXM2			RHPN1
GPX1		RGL3			NME1
TRIM8		EPS8L1			TCEAL4
ALDH2		LYNX1			SRPX
TF		MAPK15			RPS6KA1
MT-ND4		C15orf48			MIR568
HSD11B1					H2AX
THADA					DLGAP5
IGFBP2					CDC25C
HLA-B					ATOH8
ITCH					GIMAP6
HLA-DPB1					PNP
KMT2D					PI16
ICA1					ADAMTSL5
STK11					FAM83D
ADIPOR2					SPEG
PEA15					OLFML2A
SDHB					GNA14
EGF					CDC42EP3
MANF					PKP3
GSK3B					FERMT2
NPHP4					AURKA
GPD1					PBK
LAMB2					C1orf210
IL1A					TUBA1C
PRPS1					CENPU
MIA3					VAMP8
MAPK8					F11R
PPARGC1B					SMTN
BBS1					RFTN1
TKT					NR2F2
MPO					CCDC80
KDM6A					SGCA
MMP2					TBL1X
GREM1					CLDN4
INF2					SNCAIP
AHSG					SBK1
CDC123					TLCD1
NR1H2					ASB2
ATP13A2					LLGL2
SMAD4					ADAMTS5
CRB2					RGS2
HLA-A					AC093010.3
MAPK1					LIMS2
COL4A4					SPC25
DNASE1L3					ZDHHC12
EYA1					DDX39A
GIPR					CYYR1
APLN					OCIAD2
EIF2B1					EBF1
PTGS2					RBM24
AMBP					FXYD6
CDKN1C					LIX1L
POLG					AC093668.2
CNR1					LAD1
MT-ND5					TCEAL3
FLT1					SERINC1
TSPAN8					IQANK1
PLTP					AC053503.3
CFHR5					NCAPG
PLA2G7					LAMA4
MFN2					CDK1
SMARCAL1					UHRF1
F2					CAMSAP3
NDUFS4					ARHGEF16
G6PD					ELF3
PYY					SMOC2
ITLN1					TMPRSS4
PPARD					SYDE1
GLI2					NECTIN4
CYP27B1					ABHD11
IL17A					TTYH3
NEUROD2					TMEM200A
LPIN1					NR2F1
PDP1					MFAP4
LMX1B					CRISPLD2
SLC9B1					ESPL1
GNB3					ESRP1
CTRC					GRHL2
LRP5					IGFBP6
IL6R					ADAM33
PRSS1					SEL1L3
FAN1					VAMP2
EIF2S3					MAGEH1
PLCE1					BSPRY
EP300					S100A11
CYP3A4					COPZ2
CBLB					GINS1
SOCS3					TRPM2
NUP107					CD24
FOXC2					FKBP7
SGK1					FILIP1L
H6PD					RAB23
ANGPTL4					TBX3
F3					GNG11
ISL1					ASPN
GNAS					EFNA4
CDK4					PER1
TNFRSF1B					RACGAP1
MYO1E					LARGE2
CD40					CLEC2B
F5					THRA
CASP3					LHFPL6
SERPINC1					LPAR2
PTPN11					MXRA7
MBL2					C1QTNF1
CPT1A					DNAJB4
HBB					MMRN2
RAF1					MCM4
KANK1					MFSD3
KANK4					EMILIN1
EGFR					MBNL2
MOK					CBLC
HGF					CDCP1
TAP2					PIMREG
PNLIP					TSPYL5
LIPG					TTK
CD40LG					MND1
INPPL1					CDCA2
ZSCAN20					RAMP1
PTPN3					RAB25
GSTM1					OIP5
KNG1					CRIM1
ANGPTL3					PRR36
FADS1					NR2F6
ACACA					LINC00667
PTPN2					STXBP1
MT-CO1					PGAP4
PRKCZ					MMRN1
ACE2					SERINC2
ACACB					RAB3IL1
SURF1					TM7SF2
TRIM32					ARMCX1
APOA2					NUF2
HSD11B2					RAC3
PTCH1					PRKAR2B
HRAS					SLC7A5
GFAP					ECT2
CYP2E1					PODXL2
DNAJC6					MYADM
SLC5A1					CCNE1
MAPK14					TMEM125
SERPINA12					VSIR
APOA4					C14orf132
TG					TMSB10
PRL					PRR11
FTL					GGH
PIK3CB					AC092718.4
CCL5					COLEC12
MLXIPL					RASSF2
USF1					MIR100HG
SIM1					PAQR4
TNFRSF1A					OLFM1
S100B					MEX3A
GC					SSC5D
BRCA2					MCM2
NR3C2					CLDN3
CYP21A2					TWIST2
PKLR					RSPO3
FGB					TRIP13
HSPA5					GIMAP7
TAP1					SYNE4
TPO					GSPT2
UTS2					PAGE4
HMGB1					RBBP8NL
NF1					RMI2
SI					SDF2L1
ATF6					OLFML3
MGAM					LRRC4B
DOCK8					C4orf48
CCK					GALNT17
NPC1					TRPM2-AS
BRAF					HTR2B
GLO1					RIPK4
CNDP1					COL16A1
NCOA1					SH3BGRL
DNM1L					SERTAD4-AS1
SELL					SFRP1
XDH					EIF4EBP1
HSPA4					SERTM2
MATN4					S1PR1
GSTT1					CA11
FGFR1					METTL7A
GSR					CTSO
CD38					ACKR1
SH2B1					CBX6
CYP17A1					CITED2
BBS2					SLC16A2
TFAM					PCDH18
PDCD1					RBM47
PALB2					SLC29A2
GAL					CILP
TYK2					VAV3
ADAMTS9					DPYSL2
PRKAB1					GINS2
GPR35					LINC00958
RHO					TACSTD2
TXN					GEM
DLK1					H3C4
FANCC					MAL2
CPT2					HNMT
IGF2R					HOXD8
PCSK2					SGCE
MAPT					ENPP2
PINK1					FOSB
TLR2					AFAP1L2
ONECUT1					CDC42EP5
IKBKB					ZNF521
CLEC16A					CLIC4
BBS10					SLC39A4
MAP2K1					TJP3
FA2H					PRR15L
TNFSF11					PRR7
CASP8					HSPB8
ANGPTL8					RDH10
PNPLA3					STC2
TSC2					SLC16A3
ESR1					KCNMB2-AS1
VCP					PROCR
HSPA1A					PHLDA2
NRF1					TCEAL2
SOX13					EBF4
BRCA1					NBL1
TWNK					SUSD3
APC					VAX2
ADA					PDGFRL
LNPEP					KRTCAP3
IL13					AL445524.1
KL					EPHB6
PSMB8					NPR1
DNAH8					TMEM47
PANK2					HSD17B11
POLE					COL14A1
FAS					FBLN5
SCP2					GASK1B
MEF2A					HES6
CTSD					TMOD1
ANGPT2					TMPRSS13
F7					CTSV
SIRT3					S100A2
CREB1					ADM2
CHEK2					C1S
MICA					CES1
LRP6					EVPL
GYS2					CRACR2B
TAGAP					AKAP12
MAOA					MATN2
PTS					IGSF9
CD4					MAP2K6
MTHFD1					H3C10
CACNA1A					RBP7
DIO2					FBXO17
PIK3CD					NMU
SLCO1B1					PAX8
SH2B3					EPDR1
APP					DPYSL3
CLCNKB					APOBEC3C
ANXA5					ISG15
CYP2C9					RHOV
SLC22A1					TPSB2
SLC22A2					H2BC9
ARL6					CBX2
OGT					PSAT1
C19orf12					BOC
TRIB3					WFDC2
MC3R					CAVIN3
NTRK2					MIR200CHG
FGF23					SCARA3
ELMO1					ADAMTS1
PTH					COL6A3
GRN					PRIMA1
SRC					SELENOM
GUSB					MT1F
MT-ATP6					AC025154.2
CYP2D6					MISP
ADRB1					SHC2
GPX3					HILPDA
MT-ND6					CLDN5
GBA1					H2AC8
COASY					TMEM238
CALCA					PROM2
CS					HAPLN3
MT-CO2					PALM
ENG					ALDH3B2
GOT1					MXRA8
HDAC9					SNCG
BMPR1A					JSRP1
OTX2					ZFP36
ATXN2					NDP
PTX3					COL15A1
DMXL2					HGD
BRIP1					CYS1
AQP7					ISLR
NOX4					EFS
HK1					PITX1
PPP1R15B					CCNO
CTSB					AL390719.2
LIPA					PAMR1
DRD2					BIK
MMP14					RAP1GAP
PRKACA					NDRG2
ITGA2					HOXB9
BAX					RNF183
MKKS					VSIG2
ELN					PDZRN3
SHC1					NCMAP
ACHE					SULT2B1
OLR1					SNHG25
WDR45					ALDH1A1
CYCS					PRSS22
SLC16A11					GRIN2D
PNPLA6					PI3
BLM					ERFE
PDE3B					PARM1
TIMP1					MESP1
COMT					PPP1R14A
AIF1					MT1G
NTS					SULF2
KEAP1					EFHD1
PTPRC					ECRG4
FTH1					GOLT1A
CCL11					TNFRSF18
HLA-C					VTCN1
FOXO3					B3GNT3
GK					IL4I1
CAPN5					MFAP5
PROX1					PRRX1
FANCA					CRYAB
TGFBI					FXYD3
PAPPA					KRT23
SLC11A1					PTN
SDCCAG8					H1-2
COL4A1
BBS5
MMP3
PC
MUTYH
BBS12
NFKBIA
FANCM
TGIF1
RPS6KB1
SLC30A10
NOS1
DNMT1
IL12B
NEFL
WDPCP
ALDOB
CTH
HTT
LGR5
BSND
CARS1
CUBN
F8
ABCA4
ABCG8
METTL8
SLC12A1
ABCG5
FABP3
PGF
APOM
STAT4
LMF1
BBS9
KCNJ1
FANCG
ELANE
NR1H3
ESR2
CLPS
GJA1
OPRM1
BBS4
CEBPA
NR1H4
CASP9
ITGB3
REG1A
GPX4
RAD50
SHH
CEP290
CYP2R1
CX3CR1
HKDC1
CSN2
MT2A
OFD1
HERC2
MKS1
ERN1
CSN1S1
NTF3
STYX
RRM2B
CHAT
BMP7
GAST
GLA
PEPD
PRKCA
OXT
CD63
HESX1
CREBBP
BTC
CFAP418
ANGPT1
PDGFB
MKRN3
BBS7
RAD51C
FUS
AHI1
JAK2
HLA-DPA1
ADCY10
CYP11B2
PIK3C2A
TTC8
CYP24A1
GPBAR1
PYGL
ATP6AP2
PLA2G2A
SLC25A42
GATA3
CD59
LGALS3
ALOX12
TFAP2B
MTR
FGF8
IFNA1
PRKN
IL5
TNFAIP3
TLR9
CYP1A2
PRKCD
RAD51D
FASLG
SLC19A3
CASP1
KRAS
ALOX5AP
HSPA8
GPR119
PRKAG3
SQSTM1
IL1R1
CDK5
CYP27A1
GTF2I
BBIP1
CD28
SMAD3
GSTP1
SCG5
CISH
HBA2
DUSP2
MYC
ADRA2B
HLA-DMB
DBP
ARAP1
SAG
ICOS
ACADM
FMR1
MMP1
XBP1
GYG1
MSH2
SLC2A9
SOST
ERCC1
COQ9
NPC1L1
CLCNKA
DGAT1
IL7R
MAPK3
LMNB2
CD163
NTHL1
LDLRAP1
HSP90AA1
FANCL
OPA1
CHGA
IL4R
PLG
HTR2A
ARG1
TRB
CHEK1
RPE65
BARD1
SOX3
FABP1
IL22
FANCD2
ARHGAP4
MT-CO3
MAGEL2
TARDBP
NCF1
DGUOK
ERCC4
TAC1
XRCC2
DDC
ICOSLG
REPS1
IRAK1
STUB1
BACE1
FGFR2
CALM3
CHI3L1
SLC46A1
SOAT1
PKHD1
LPXN
ACTB
TMEM70
NPAP1
BMP4
PSEN1
FURIN
SPRED1
NOTCH1
AGTR2
SLC9A3
CXCR3
CCL3
STX1A
CNR2
MT-ND4L
PRF1
SCT
ATG7
PPY
LARS2
SLC6A4
TREM2
TNFSF10
CRYAA
MPV17
SUOX
ESRRA
MTRR
MLN
HMGA2
GCLC
TLR3
GOT2
DDAH2
NKX6-1
C4A
MSTN
ULK1
FCGR3B
SLC37A4
UGT1A1
IFT172
LZTFL1
ACSL1
ZDHHC24
FANCE
FANCF
KLF14
FST
CD79A
GDNF
DUSP9
BACH2
MT-CYB
BECN1
FN1
PF4
FOXP2
LRP2
AIP
DNA2
PTGS1
NSD1
COL2A1
C10orf67
GCDH
CDKN1B
APOH
CEP19
FANCI
HSPB1
TGFBR1
OXA1L
CYBB
UTS2R
CNTF
DLG4
ALOX5
DGKB
PRKAR1A
MB
PTHLH
PDHA1
BCL2L1
SLC27A1
GCH1
SULT1A3
VDAC1
FBP1
MIP
HLA-DRA
ANK1
NRAS
NAGA
NOS1AP
SIX3
RAC1
ATP7B
VPS13B
IL21R
SLX4
LOX
SOS1
GFPT2
MT-ND2
STEAP4
MST1
SCNN1B
MSBP1
RUNX1
CSF3
PCCA
IL15
IL2RB
FFAR1
FOLR1
BCS1L
NOD2
CYP2C19
ITGA2B
CRH
RBBP8
DHFR
THY1
BDKRB2
TTPA
ADD1
TGFB2
F9
NR0B2
FXYD2
IL1RAP
NOTCH3
HLA-G
SLC6A3
SP1
MMP8
PLEK
FTCD
PRKAB2
CSF2
CD274
STAP1
KCNK16
SORL1
TNNT2
PXDN
CTSH
SLC9A1
USH2A
SERPINA6
LCT
AFG3L2
CD68
PSMD9
FANCB
IFT27
PROP1
NODAL
RXRA
C2CD4A
SREBF2
SYP
AFP
SCO2
KIT
SLC19A1
TMEM18
MYO18A
SNRPN
FADS2
SUFU
GJB2
ADCYAP1
SDC4
C2CD4B
MLH1
USP8
HDAC6
IRF5
ADCY3
SIRT2
ADORA1
CREB3L3
MERTK
MBP
SLC25A4
MICU1
DLL1
MOG
PLCG1
NEFH
GHSR
RPS27A
PDPK1
CASQ1
SYN1
MET
AMPD1
VIP
TCF4
AKR1B10
TK2
ALPP
SPTAN1
IL7
ERBB2
IFT74
MT-ND3
CD14
CD226
POLG2
CARTPT
XYLT1
HRC
LAMP1
CD8A
HNF4G
C9orf72
AQP9
GLRX5
MMAA
MYO7A
SIK2
BMAL1
HAGH
FGA
SDHA
XRCC4
KITLG
WNK1
POLR3A
CD44
TRPV1
PEX10
TNFRSF25
KCNJ15
SUCLA2
FGFR3
BCL11A
GCLM
HSPA1B
CDIPT
CXCL9
PTK2B
ATP5MK
SLC47A1
AIFM1
NDUFAF4
XRCC1
AGRP
ACAN
ADA2
REG3A
PCNA
PROM1
BAZ1B
L1CAM
P2RX7
GNPDA2
SLC22A5
HLA-DRB5
DHCR7
SDHD
CSF1
YWHAQ
SPG7
ZIC2
RPGR
CERKL
CAPN3
SLC29A1
MAP2
NUCB2
ACLY
NAT2
PRRC2A
TLR7
CRY2
GP1BA
PTPRF
STAT2
ETFA
PLAUR
HSP90AB1
OPTN
IL23R
LGALS1
SMN2
HLA-DQA2
SACS
GRIN2B
FH
TRMU
SMAD2
SMARCA4
HNRNPA1
GPX7
COQ5
PTPRD
PSMB9
AHR
KCNJ6
CCR2
PASK
TFEB
IL12A
VHL
GPX2
ATG5
PRTN3
CDH23
ATXN3
NTRK1
ARSB
EPHX2
AMACR
KSR2
GPX5
GPX6
CSNK2A2
SKIC2
INHBA
SNAP23
PRKCG
CNBP
SMN1
DCX
CKM
PIK3C3
TPK1
DHDDS
MYD88
POLR2D
DKK1
SPARC
SAR1B
CYP1A1
PCNT
PLCD1
MTCH2
TRPM6
CCKAR
POU1F1
G6PC3
ETHE1
TSPO
UCHL1
RYR1
CD86
MAFB
OGG1
MFN1
RTEL1
GRIA1
UBE2E2
KCNA3
KIR3DL1
GATA2
CX3CL1
COQ4
UROD
ETFDH
ADAR
CXCR5
DICER1
HAVCR2
FN3K
CELA3B
TULP1
HPX
COQ8A
TCF3
PRKCSH
PSEN2
PROC
CD2
IL1RAPL2
LZTR1
GDAP1
KHK
ADAMTS13
ITGB2
XYLT2
BCKDK
ERBB4
PXDNL
RB1
DISP1
MAT1A
SIRT6
HMGCL
PSMA6
SMARCB1
KCNJ10
LEPROT
BEST1
SAMHD1
PIK3R5
CELF1
CKB
PTRH2
TBL2
AMH
ZMIZ1
PLAU
ADCY1
SLC1A3
CCND1
HEXB
SLC26A6
LHX3
GAMT
P2RY12
NF2
MVK
LAMP2
TSC1
FGF19
GALK1
QDPR
ELAC2
PDSS1
COX15
TRPV4
GRB14
ATIC
MLYCD
CYB5R4
IARS2
ENO2
LGALS4
MIOX
KLK3
COX10
OGA
LHX4
CPB2
NOX1
BCL7B
ARHGEF11
SLC4A1
GALNT2
HMG20A
ACAD8
CIITA
COX5A
MYOD1
VPS33B
COL1A1
CPA1
FFAR4
SERPINB2
INTS11
TNFRSF13B
CD19
PRKDC
HPRT1
CORIN
C1QTNF3
SLC16A13
KCNN4
FLVCR1
AMPD3
LPIN2
NFAT5
TTN
MAP3K5
NDUFV2
RBP3
MSR1
FLNB
MAP2K2
DAB1
ATR
INSIG2
NDUFAF5
SELENOS
RXRG
INPP5E
TMEM67
SLC2A5
RHOA
ESM1
CMA1
CAV3
DARS2
APRT
AQP3
ALK
GOSR2
APLNR
DNAJB1
NDUFS2
LRG1
FOXRED1
IFT88
PRPF8
RYR2
NAA10
NAGS
MRGPRX1
TNRC6A
CPS1
VTI1B
ABCC6
HDAC3
CYP2J2
GATM
ATP2A2
ETV6
VTN
PMS2
FOXH1
ACADVL
OSM
TBX21
PCDH15
RHEB
OCRL
COL11A2
EPHX1
RET
DDIT3
BTD
THRB
SERPINF2
SLC13A5
LRAT
CUL3
NPY2R
HGSNAT
MOCS1
DEFB1
NEU1
C1QTNF9
YAP1
GAA
ATXN1
ATXN3L
LRRK2
SETX
S100A12
ITGB1
ACAT1
REEP6
PCARE
TOMM20
UCN3
GANAB
ALX4
AP3S2
KLK1
NDUFS1
CANX
CHKB
NDUFAF2
DDOST
IMPDH1
FRMD3
CXCL5
APTX
IL23A
FKBP6
SBDS
BTNL2
HPSE
PHKA1
POMGNT1
NRG1
FIS1
LBR
TANGO2
FCGR2A
ROBO1
ABCB4
OXTR
BAG3
GFM2
ARSA
ABCB7
ATXN10
CALR
HAVCR1
ZFAND3
OCA2
MT1A
NRG4
ACAD9
AGBL5
PRKACB
CAST
TP53INP2
HADHA
ITGAL
NDUFS7
SLC6A8
CLIP2
MSTO1
TRIM21
ANXA1
RNASEH2C
GBE1
SLC25A38
MPZ
GALT
SLC1A2
KIF5A
SCN10A
GABARAPL1
APOO
NT5E
GRB10
PRKACG
GALNS
IDH3B
GJB1
PEX7
CD80
RDH12
LRPPRC
MYH3
FUZ
NDUFV1
PITX2
SCAPER
CA6
TNFRSF10A
AGL
ABCD1
FOXC1
HSPG2
ALDH7A1
IFNB1
IL5RA
SMPD1
CXCL16
SARS2
NPHP3
GLUL
MCF2L2
KCNJ2
DNAJC30
BCKDHB
CTNS
CARS2
PI4KA
SERPINA3
PAX3
GNRH1
CRIPTO
MS4A2
LIG1
PHOX2B
COQ7
FLCN
SLC11A2
AQP4
NBN
CALML3
GNAI1
TRAF6
ACTG1
FOXP1
GPHN
IL9
PGM3
RETNLB
RMI1
TIMM8A
TNNI3
MTPAP
CXCR4
RNASEH2B
ZBED3
WNK4
MAP1LC3B
DCXR
PHKA2
UBQLN2
DNASE1
HEXA
GABARAPL2
VPS35
GPX8
IRAK4
HMBS
C11orf65
DGAT2
PLIN2
IL1RL1
MAP1B
ARHGAP1
FGF1
AMT
PRPF6
HYAL1
PSAP
TOM1
NUDT1
WWOX
FKRP
NDUFA8
NDUFA9
ANXA2
DDX41
CCN4
PHGDH
TCF7
PYGB
CALML5
CALML4
CALML6
MOCS2
IL37
RAD52
EIF4H
RNF43
PEX1
ELP1
PEX6
ZBTB20
SHOC2
USP7
SLC18A2
NLRP1
ABCB11
KLF1
OXCT1
EYS
ADSL
RTL1
BANK1
FOXA1
LTB
IL21
IDS
NDUFB11
CCR7
PDHX
SLC4A4
CPT1B
PPP2R2B
NR5A1
GALC
PIEZO1
PGK1
DBH
BAMBI
SLCO1B3
COL4A2
DNASE2
RNASEH1
TBP
SFTPD
MT-ATP8
CAPN1
EMD
ASS1
SOX9
NR5A2
MUS81
SLC25A32
MAD2L2
CENPX
HTRA1
TP53BP1
SLC2A12
CYLD
MYO6
NDUFAF6
PRICKLE1
FAAH
EXT1
HMGCS2
SCLT1
STAR
CDK2
ARMC9
ALAS2
PDE6B
TLR8
IRS4
LMBRD1
COQ6
COQ8B
SLC25A12
KCNA2
NDUFS8
HADHB
SEMA4D
SFRP5
NDUFA6
ACADSB
CCL4
TPP1
CBL
ATP6V0A2
TNFSF13B
ZNF408
KARS1
GTF2IRD2
VPS37D
IL18BP
SERPINB7
CRTC2
FBP2
ACVRL1
RBFOX3
CRX
UBR1
GNAI2
KCTD15
ATP2A1
MEFV
BMPR2
ATRIP
IMPG2
AARS1
TSC22D1
CTBP1
CYP11A1
POU5F1
ASPA
CDH2
ANGPTL6
TRNT1
NKX2-5
MRPS7
ACSS2
CDK6
ALAD
PRPF31
NPC2
CA4
POU3F4
FUCA1
RDH5
LIG4
METRNL
MTM1
HLCS
CLTRN
SMO
POLGARF
SNX14
MARCHF6
UBE3A
NDUFC2
SLC2A10
RELA
POR
NDUFA1
NAXD
HTR2C
AUH
HS6ST1
CC2D2A
USP1
TMPO
CPB1
SLC39A7
MASP2
COG4
PEX26
CLN3
CRB1
ERCC2
PCYT1A
ZNF513
TBX4
CXCL13
SPI1
PCCB
NDUFA11
DKC1
KCTD1
CHIT1
FNIP1
POGLUT1
IL36A
SLC25A20
CKMT1B
IFT140
SEL1L
SPATA7
STIL
DRD4
PHF21A
SLC5A10
MYH7
MX1
EIF2S1
ACY1
DNMT3A
PNPO
COX4I1
VANGL1
RUNX2
ACSF3
EPOR
DCD
CLRN1
GATA1
CLDN16
IL25
NRXN1
KCNK2
PDK2
B3GALT6
FAM161A
NHLRC1
AXIN2
NNT
TIMM44
NDUFB9
NDUFB10
NDUFAF1
NDUFAF3
LIMK1
NUAK2
RFWD3
YEATS2
NSD2
PAX5
ETS1
SKAP2
MMAB
MTRFR
SCN5A
AGK
EDA
MFF
SUCLG1
ATP1A1
CENPS
LIAS
KCNK4
MDM2
SPTLC1
MTO1
CYP2C8
XPA
TMLHE
UROC1
SLC25A46
ACTC1
RASGRP1
CHST14
REST
SLC22A12
ABHD12
GPC3
ARMS2
SSB
PDE6A
GARS1
SCO1
KAT6B
AHDC1
CCDC28B
MIPEP
MLNR
TRAP1
RFC2
GTF2IRD1
BUD23
METTL27
TMEM270
CGA
RAPGEF2
STARD7
SAMD12
DHTKD1
PROKR2
GRM1
CR1
ACO2
SDHC
EIF2AK4
FDFT1
TBXAS1
OAT
ADAM10
UBASH3A
NDUFS3
MAX
FBL
KCNE1
AGMO
PEX2
TXN2
EME1
FAAP100
FAAP24
GLB1
OPA3
CHMP4B
NUBPL
CNGB1
ACADL
MANBA
NOP56
DLAT
PIK3R2
RP2
PTGDR2
CEP57
NEK8
KIR2DL1
RLBP1
NR2E3
PDE6G
PAH
GSS
EDN3
SUGCT
STOX1
CYP11B1
DMGDH
ARL3
SLC35D1
MPC1
VPS4A
LTF
CHCHD10
ATP7A
YARS2
ZFYVE26
KCTD3
CTNND2
NDUFS6
BSG
TNFRSF11A
CD27
PNKP
MSH6
ALDOA
KCNV1
PPT1
TRIM37
MTHFS
ASL
CNTNAP2
ISCA2
CKMT2
USP14
JAK1
TNFRSF13C
ASAH1
BPIFA2
TULP3
INVS
DNAH5
ACO1
IL12RB1
PDK1
PARS2
PIK3C2G
TMEM127
MAP3K1
ARL2BP
INSM2
TMEM43
VEGFB
NRP1
EIF2AK2
TCF20
NEGR1
TYRP1
MYO15A
PIGA
HSD17B4
WDR72
MPI
RECQL
STAC3
MRE11
FOXA3
TMEM107
BMPR1B
CLCA1
SPTB
ELAVL1
CHST8
VIM
JAG1
CFLAR
CYP7B1
PPP1R3B
CHST3
TP63
SPTLC2
ATP6AP1
MMUT
RO60
ANO10
NDUFB6
DNM2
ANKRD26
KLHL3
MARS2
TRIOBP
GBP1
KCNK3
CCL19
ACVR2B
PRDX1
LTC4S
COL18A1
IKZF1
TNMD
VWA2
GLS
ATP5PO
NTRK3
AASS
FIG4
ARNT
PUS1
RAD18
WDR48
SLX1A
FAAP20
PBRM1
HOXB13
LAP3
CDKN1A
UGT1A9
PAM
PSTPIP1
PHLPP1
ABCC1
MYBPC3
KIR2DL2
SLC6A14
FABP5
SLIT2
PFKL
CLEC4A
RHBDF2
PRKCQ
CLN5
IFIT3
TREH
SIAE
MAK
SLC26A9
ATP5F1B
LIF
PDE4D
RP1L1
TMEM231
PRPH2
RNF216
PPCS
IVD
FRMPD4
NPPC
STK33
DDAH1
TRMT5
CACNA1S
SGCD
MYL3
SPTA1
NSUN2
[truncated: 818 more rows]
