# Supplementary material for: Diabetes-associated differentially expressed genes as prognostic biomarkers and therapeutic targets in endometrial cancer: a comprehensive molecular analysis
Source: Front Oncol. 2025 Oct 30;15:1591040. doi: 10.3389/fonc.2025.1591040 (PMC12611713; doi:10.3389/fonc.2025.1591040)
Supplement: Supplementary file 3 [file Table3.xlsx]

## Sheet: GO
ID	Description	GeneRatio	BgRatio	pvalue	p.adjust	qvalue	geneID	Count	ONT
GO:1901700	response to oxygen-containing compound	73/186	1551/17910	2.79624e-30	1.42105e-26	8.06789e-27	IRS1/ENPP1/UCP2/SLC2A4/SELP/SLC2A1/WT1/CAV1/MMP9/FBN1/CCN2/NR3C1/RARRES2/SERPINF1/FOS/CYBA/TXNIP/BAIAP2L1/PTPRN2/KANK2/AR/GDF15/CXCL12/SPP1/PDK4/BCL2/BCHE/SORBS1/THBS1/SNCA/GPIHBP1/APOD/PRNP/MAOB/CDH1/DUSP1/PDGFRA/RAD51/EGR1/PDGFRB/POSTN/GAS6/KCNMA1/IGFBP5/AQP1/TYMS/KLF2/DCN/EZH2/CCL21/AVPR1A/GSN/MEF2C/KLF4/AXL/KCNJ8/TEK/TPM1/PKD2/CYP1B1/TRH/ZEB1/CAV2/SDC1/STAT5B/SOCS2/CCNA2/SNAI2/E2F1/NR4A1/CCNB…	73	BP
GO:0008283	cell proliferation	79/186	1969/17910	2.15464e-28	5.47494e-25	3.10835e-25	IRS1/GATA6/HMGA1/LEPR/CDKN2A/WT1/CAV1/MMP9/CCN2/SERPINF1/FGF2/CYBA/TXNIP/KANK2/CDKN3/AR/CXCL12/BCL2/BCHE/KDR/PBX1/EDNRA/ERBB3/THBS1/TGM2/APOD/TIMP2/TFAP2A/PRNP/DUSP1/FOXM1/ABCB1/PDGFRA/IGFBP4/EGR1/PDGFRB/NDN/GAS6/IL33/IDH2/FLNA/EPCAM/IGFBP5/AQP1/MITF/SFRP4/PMP22/EZH2/AKT3/AVPR1A/MEF2C/TMEM119/KLF4/PRKG1/TEK/CDH13/TPM1/BIRC5/PTH1R/PKD2/PGR/CYP1B1/F2RL1/CCND2/KIF1A/ZEB1/CAV2/ATF3/STAT5B/PRC1/CCNA2/…	79	BP
GO:0009719	response to endogenous stimulus	70/186	1560/17910	1.3045e-27	2.0423e-24	1.1595e-24	IRS1/ENPP1/UCP2/SLC2A4/GATA6/LEPR/SLC2A1/WT1/CAV1/FBN1/CCN2/NR3C1/RARRES2/SERPINF1/FGF2/FOS/CYBA/TXNIP/BAIAP2L1/KANK2/AR/GDF15/CXCL12/SPP1/PDK4/BCL2/BCHE/SORBS1/THBS1/SNCA/PRNP/MAOB/CDH1/DUSP1/PDGFRA/RAD51/EGR1/PDGFRB/POSTN/IGFBP5/AQP1/TYMS/KLF2/SFRP4/EZH2/CCL21/AVPR1A/MEF2C/TUB/KLF4/TEK/CDH13/PKD2/PGR/TRH/ZEB1/CAV2/SDC1/STAT5B/SOCS2/CACNA1H/CCNA2/SNAI2/FGF7/E2F1/NR4A1/CASQ2/CCN1/LEFTY2/TGFBR3	70	BP
GO:0042127	regulation of cell proliferation	72/186	1664/17910	1.60748e-27	2.0423e-24	1.1595e-24	IRS1/GATA6/HMGA1/CDKN2A/WT1/CAV1/MMP9/CCN2/SERPINF1/FGF2/CYBA/TXNIP/KANK2/CDKN3/AR/CXCL12/BCL2/BCHE/KDR/PBX1/ERBB3/THBS1/TGM2/APOD/TIMP2/TFAP2A/PRNP/DUSP1/FOXM1/PDGFRA/EGR1/PDGFRB/NDN/GAS6/IDH2/FLNA/EPCAM/IGFBP5/AQP1/MITF/SFRP4/PMP22/EZH2/AKT3/AVPR1A/MEF2C/TMEM119/KLF4/PRKG1/TEK/CDH13/TPM1/BIRC5/PTH1R/PKD2/PGR/CYP1B1/CCND2/ZEB1/CAV2/ATF3/STAT5B/PRC1/CCNA2/SNAI2/FGF7/E2F1/NR4A1/CCN1/CCNB1/GLI3/TGF…	72	BP
GO:0010033	response to organic substance	97/186	3138/17910	4.03346e-27	4.09961e-24	2.32752e-24	IRS1/ENPP1/UCP2/SLC2A4/GATA6/LEPR/SELP/SLC2A1/WT1/CAV1/MMP9/FBN1/CCN2/NR3C1/RARRES2/SERPINF1/FGF2/FOS/CYBA/TXNIP/GAPDH/BAIAP2L1/PTPRN2/KANK2/AR/GDF15/CXCL12/SPP1/HK2/PDK4/BCL2/BCHE/KDR/FASN/KRT18/SORBS1/THBS1/SNCA/GPIHBP1/PTGIS/PRNP/MAOB/CDH1/DUSP1/PDGFRA/RAD51/EGR1/PDGFRB/NDN/POSTN/GAS6/KCNMA1/IL33/IGFBP5/AQP1/TYMS/GAS1/KLF2/SFRP4/DCN/EZH2/CCL21/AVPR1A/GSN/MEF2C/TUB/KLF4/AXL/KCNJ8/TEK/CDH13/BIRC…	97	BP
GO:0042221	response to chemical	115/186	4520/17910	3.59523e-26	3.04516e-23	1.72887e-23	IRS1/ENPP1/UCP2/SLC2A4/GATA6/LEPR/SELP/SLC2A1/WT1/CAV1/MMP9/AOC3/FBN1/CCN2/NR3C1/RARRES2/SERPINF1/FGF2/FOS/CYBA/TXNIP/GAPDH/BAIAP2L1/PTPRN2/SOD3/KANK2/AR/GDF15/CXCL12/SPP1/HK2/PDK4/BCL2/BCHE/KDR/FASN/KRT18/SORBS1/THBS1/SNCA/GPIHBP1/PKM/APOD/PTGIS/TIMP2/TFAP2A/PRNP/MAOB/CDH1/DUSP1/ABCG2/ABCB1/PDGFRA/RAD51/AQP5/EGR1/PDGFRB/NDN/POSTN/GAS6/KCNMA1/IL33/IGFBP5/AQP1/TYMS/GAS1/KLF2/SFRP4/SPTBN2/DCN/EZH2/…	115	BP
GO:0009725	response to hormone	53/186	919/17910	1.8563e-25	1.34767e-22	7.6513e-23	IRS1/ENPP1/UCP2/SLC2A4/GATA6/LEPR/SLC2A1/WT1/CAV1/FBN1/CCN2/NR3C1/RARRES2/SERPINF1/FOS/CYBA/TXNIP/BAIAP2L1/KANK2/AR/GDF15/CXCL12/SPP1/PDK4/BCL2/BCHE/SORBS1/THBS1/MAOB/DUSP1/EGR1/PDGFRB/POSTN/IGFBP5/AQP1/TYMS/SFRP4/EZH2/CCL21/AVPR1A/MEF2C/TUB/TEK/PGR/TRH/CAV2/SDC1/STAT5B/SOCS2/CACNA1H/CCNA2/NR4A1/TGFBR3	53	BP
GO:0048513	animal organ development	98/186	3403/17910	4.97988e-25	3.16347e-22	1.79603e-22	ENPP1/UCP2/GATA6/LEPR/SLC2A1/WT1/CAV1/MMP9/CPE/FBN1/CCN2/RARRES2/SERPINF1/FGF2/FOS/TXNIP/ANLN/KANK2/AR/CXCL12/SPP1/HK2/BCL2/KDR/PBX1/FASN/KRT18/EDNRA/ERBB3/THBS1/TGM2/PKM/APOD/PTGIS/DMD/TFAP2A/MAF/MAOB/CDH1/PDGFRA/AQP5/EGR1/PDGFRB/GAS6/FLNA/EPCAM/IGFBP5/AQP1/TYMS/PALLD/KLF2/MITF/SELENOP/SFRP4/SPTBN2/DCN/MYH14/EZH2/AKT3/MGP/AVPR1A/MEF2C/TMEM119/TUB/KLF4/AXL/PRKG1/KCNJ8/CTSK/TEK/TPM1/KRT7/PTH1R/PKD…	98	BP
GO:0070887	cellular response to chemical stimulus	93/186	3100/17910	1.06095e-24	5.99084e-22	3.40125e-22	IRS1/ENPP1/UCP2/SLC2A4/GATA6/LEPR/WT1/CAV1/MMP9/AOC3/FBN1/CCN2/NR3C1/RARRES2/SERPINF1/FGF2/FOS/CYBA/GAPDH/BAIAP2L1/PTPRN2/SOD3/KANK2/AR/GDF15/CXCL12/SPP1/HK2/PDK4/BCL2/BCHE/KDR/FASN/KRT18/SORBS1/THBS1/SNCA/PTGIS/TFAP2A/PRNP/CDH1/DUSP1/ABCG2/PDGFRA/RAD51/EGR1/PDGFRB/NDN/POSTN/GAS6/IL33/IGFBP5/AQP1/GAS1/KLF2/SFRP4/DCN/EZH2/CCL21/AVPR1A/GSN/MEF2C/KLF4/AXL/ENO1/TPM1/BIRC5/PKD2/PGR/CYP1B1/F2RL1/TRH/ZE…	93	BP
GO:0071310	cellular response to organic substance	84/186	2564/17910	2.48629e-24	1.26353e-21	7.17361e-22	IRS1/ENPP1/UCP2/SLC2A4/GATA6/LEPR/WT1/CAV1/MMP9/FBN1/CCN2/NR3C1/RARRES2/SERPINF1/FGF2/FOS/CYBA/GAPDH/BAIAP2L1/PTPRN2/KANK2/AR/GDF15/CXCL12/SPP1/HK2/PDK4/BCL2/KDR/FASN/KRT18/SORBS1/THBS1/SNCA/PTGIS/PRNP/CDH1/DUSP1/PDGFRA/RAD51/EGR1/PDGFRB/NDN/POSTN/GAS6/IL33/IGFBP5/AQP1/GAS1/KLF2/SFRP4/DCN/EZH2/CCL21/GSN/MEF2C/KLF4/AXL/BIRC5/PKD2/PGR/CYP1B1/F2RL1/TRH/ZEB1/CAV2/ATF3/SDC1/STAT5B/LMNB1/NCAM1/SOCS2/CA…	84	BP
GO:0048731	system development	113/186	4670/17910	1.54068e-23	7.11795e-21	4.04116e-21	ENPP1/UCP2/GATA6/LEPR/SLC2A1/WT1/CAV1/MMP9/CPE/FBN1/CCN2/RARRES2/SERPINF1/FGF2/FOS/TXNIP/ANLN/KANK2/AR/CXCL12/SPP1/HK2/BCL2/BCHE/KDR/PBX1/FASN/KRT18/EDNRA/ERBB3/THBS1/SNCA/TGM2/PKM/APOD/PTGIS/TIMP2/DMD/TFAP2A/MAF/MAOB/THBS2/CDH1/EXO1/PDGFRA/AQP5/EGR1/PDGFRB/NDN/POSTN/GAS6/IL33/IDH2/FLNA/EPCAM/IGFBP5/AQP1/TYMS/PALLD/KLF2/MITF/SELENOP/SFRP4/SPTBN2/DCN/PMP22/MYH14/EZH2/AKT3/MGP/AVPR1A/RECK/GSN/MEF2C…	113	BP
GO:0048523	negative regulation of cellular process	111/186	4580/17910	5.50988e-23	2.33343e-20	1.32479e-20	IRS1/ENPP1/UCP2/GATA6/HMGA1/LEPR/CDKN2A/WT1/CAV1/MMP9/JAZF1/PLAT/FBN1/NR3C1/SERPINF1/FGF2/CYBA/TXNIP/GAPDH/KANK2/CDKN3/AR/GDF15/CXCL12/SPP1/HK2/PDK4/BCL2/BCHE/KDR/PBX1/KRT18/ERBB3/THBS1/SNCA/APOD/PTGIS/TIMP2/DMD/TFAP2A/MAF/PRNP/MAOB/CDH1/DUSP1/FOXM1/PDGFRA/RAD51/IGFBP4/EGR1/PDGFRB/NDN/POSTN/GAS6/IL33/IDH2/FLNA/EPCAM/IGFBP5/AQP1/TYMS/GAS1/KLF2/MITF/SFRP4/SPTBN2/DCN/PMP22/EZH2/CCL21/AKT3/AVPR1A/REC…	111	BP
GO:0051239	regulation of multicellular organismal process	89/186	3144/17910	1.40426e-21	5.48959e-19	3.11667e-19	ENPP1/UCP2/GATA6/LEPR/SELP/WT1/CAV1/MMP9/PLAT/FBN1/CCN2/SERPINF1/FGF2/FOS/CYBA/GAPDH/AR/GDF15/CXCL12/SPP1/HK2/PDK4/BCL2/SCD/KDR/PBX1/ERBB3/THBS1/SNCA/GPIHBP1/PKM/APOD/PTGIS/TIMP2/DMD/TFAP2A/MAF/PRNP/THBS2/PDGFRA/EGR1/PDGFRB/ABCC9/POSTN/GAS6/IL33/IDH2/FLNA/IGFBP5/AQP1/KLF2/MITF/SFRP4/DCN/PMP22/EZH2/AKT3/MGP/AVPR1A/RECK/MEF2C/TMEM119/KLF4/AXL/PRKG1/CTSK/TEK/ENO1/TPM1/ITPR1/EFEMP1/CYP1B1/DES/DSP/F2R…	89	BP
GO:0071495	cellular response to endogenous stimulus	57/186	1305/17910	1.7696e-21	6.42363e-19	3.64696e-19	IRS1/ENPP1/UCP2/SLC2A4/GATA6/LEPR/WT1/CAV1/FBN1/CCN2/NR3C1/RARRES2/SERPINF1/FGF2/FOS/CYBA/BAIAP2L1/KANK2/AR/GDF15/SPP1/PDK4/SORBS1/THBS1/SNCA/PRNP/CDH1/DUSP1/PDGFRA/RAD51/EGR1/PDGFRB/POSTN/IGFBP5/AQP1/KLF2/SFRP4/EZH2/MEF2C/KLF4/PKD2/PGR/TRH/ZEB1/CAV2/STAT5B/SOCS2/CACNA1H/CCNA2/SNAI2/FGF7/E2F1/NR4A1/CASQ2/CCN1/LEFTY2/TGFBR3	57	BP
GO:0009888	tissue development	69/186	1964/17910	5.23165e-21	1.77248e-18	1.00631e-18	ENPP1/GATA6/WT1/CAV1/MMP9/CCN2/FGF2/FOS/TXNIP/KANK2/AR/SPP1/BCL2/KDR/PBX1/FASN/KRT18/EDNRA/ERBB3/TGM2/PKM/APOD/PTGIS/TFAP2A/MAF/CPQ/PDGFRA/EGR1/PDGFRB/POSTN/GAS6/FLNA/EPCAM/IGFBP5/TYMS/PALLD/KLF2/SFRP4/DCN/MYH14/EZH2/MGP/GSN/MEF2C/TMEM119/KLF4/CTSK/TPM1/KRT7/PTH1R/PKD2/PGR/EFEMP1/CYP1B1/DSP/F2RL1/ZEB1/CAV2/ATF3/SDC1/STAT5B/MYLK/SNAI2/FGF7/CCN1/CCNB1/ACTG2/GLI3/TGFBR3	69	BP
GO:0010243	response to organonitrogen compound	47/186	932/17910	4.58829e-20	1.45736e-17	8.27402e-18	IRS1/ENPP1/UCP2/SLC2A4/SLC2A1/WT1/CAV1/MMP9/FBN1/CCN2/RARRES2/FOS/CYBA/BAIAP2L1/GDF15/CXCL12/PDK4/BCHE/SORBS1/SNCA/GPIHBP1/PRNP/CDH1/DUSP1/PDGFRA/RAD51/EGR1/IGFBP5/AQP1/TYMS/KLF2/EZH2/GSN/MEF2C/KLF4/TEK/CDH13/PKD2/ZEB1/CAV2/SDC1/STAT5B/SOCS2/CCNA2/NR4A1/CASQ2/TGFBR3	47	BP
GO:0065008	regulation of biological quality	94/186	3661/17910	4.92733e-20	1.47298e-17	8.36273e-18	IRS1/ENPP1/UCP2/SLC2A4/GATA6/LEPR/SELP/SLC2A1/CAV1/CPE/PLAT/FBN1/CCN2/SERPINF1/FGF2/CYBA/GAPDH/BAIAP2L1/PTPRN2/AR/CXCL12/SPP1/HK2/PDK4/BCL2/BCHE/SCD/KDR/EDNRA/THBS1/SNCA/TGM2/GPIHBP1/PTGIS/DMD/PRNP/MAOB/THBS2/CPQ/ABCG2/ABCB1/EXO1/PDGFRA/RAD51/AQP5/EGR1/NDN/POSTN/GAS6/KCNMA1/FLNA/SYNE1/IGFBP5/AQP1/KLF2/SFRP4/SPTBN2/DCN/SCNN1A/MYH14/EZH2/CCL21/AKT3/AVPR1A/GSN/MEF2C/TMEM119/TUB/KLF4/AXL/PRKG1/KCNJ8/…	94	BP
GO:0042493	response to drug	47/186	958/17910	1.40254e-19	3.95985e-17	2.24817e-17	SLC2A4/GATA6/CAV1/NR3C1/SERPINF1/FOS/CYBA/TXNIP/CXCL12/BCL2/BCHE/KDR/THBS1/SNCA/GPIHBP1/APOD/TIMP2/PRNP/MAOB/CDH1/DUSP1/ABCG2/ABCB1/RAD51/AQP5/EGR1/PDGFRB/GAS6/KCNMA1/AQP1/TYMS/KLF2/EZH2/GSN/MEF2C/KLF4/AXL/CYP1B1/TRH/SDC1/SLC52A2/RAD54L/SLC22A3/CCNA2/CASQ2/CCNB1/PYCR1	47	BP
GO:1901698	response to nitrogen compound	48/186	1006/17910	1.65323e-19	4.42195e-17	2.51052e-17	IRS1/ENPP1/UCP2/SLC2A4/SLC2A1/WT1/CAV1/MMP9/FBN1/CCN2/RARRES2/FOS/CYBA/BAIAP2L1/GDF15/CXCL12/PDK4/BCHE/SORBS1/SNCA/GPIHBP1/PRNP/CDH1/DUSP1/PDGFRA/RAD51/EGR1/IGFBP5/AQP1/TYMS/KLF2/EZH2/GSN/MEF2C/KLF4/KCNJ8/TEK/CDH13/PKD2/ZEB1/CAV2/SDC1/STAT5B/SOCS2/CCNA2/NR4A1/CASQ2/TGFBR3	48	BP
GO:0014070	response to organic cyclic compound	45/186	878/17910	1.80857e-19	4.59557e-17	2.6091e-17	WT1/CAV1/CCN2/NR3C1/SERPINF1/FOS/CYBA/TXNIP/KANK2/AR/SPP1/BCL2/BCHE/THBS1/SNCA/MAOB/CDH1/DUSP1/RAD51/EGR1/PDGFRB/POSTN/IGFBP5/AQP1/TYMS/KLF2/EZH2/AVPR1A/GSN/MEF2C/KLF4/KCNJ8/TEK/PKD2/PGR/CYP1B1/TRH/SDC1/STAT5B/SOCS2/CCNA2/SNAI2/NR4A1/CASQ2/CCNB1	45	BP
GO:1901701	cellular response to oxygen-containing compound	49/186	1068/17910	3.2488e-19	7.86209e-17	4.46364e-17	IRS1/ENPP1/UCP2/SLC2A4/WT1/CAV1/MMP9/FBN1/NR3C1/RARRES2/SERPINF1/FOS/CYBA/BAIAP2L1/PTPRN2/KANK2/AR/GDF15/SPP1/PDK4/SORBS1/SNCA/PRNP/CDH1/PDGFRA/RAD51/EGR1/GAS6/IGFBP5/AQP1/KLF2/EZH2/AVPR1A/MEF2C/KLF4/AXL/TPM1/PKD2/CYP1B1/ZEB1/CAV2/STAT5B/SOCS2/CCNA2/SNAI2/E2F1/NR4A1/CCNB1/PYCR1	49	BP
GO:0032879	regulation of localization	78/186	2688/17910	5.18505e-19	1.19775e-16	6.8001e-17	IRS1/ENPP1/UCP2/SLC2A4/SELP/SLC2A1/CAV1/MMP9/RARRES2/SERPINF1/FGF2/CAVIN1/CYBA/GAPDH/AR/CXCL12/SPP1/HK2/BCL2/KDR/EDNRA/ERBB3/SORBS1/THBS1/SNCA/APOD/DMD/PRNP/MAOB/CDH1/DUSP1/ABCB1/PDGFRA/PDGFRB/POSTN/GAS6/KCNMA1/IL33/IDH2/FLNA/EPCAM/IGFBP5/AQP1/GAS1/MITF/SFRP4/DCN/CCL21/AKT3/AVPR1A/RECK/GSN/MEF2C/TUB/KLF4/AXL/PRKG1/KCNJ8/TEK/CDH13/TPM1/ITPR1/PKD2/CYP1B1/DSP/F2RL1/TRPC1/SDC1/MYLK/CACNA1H/NEXN/SNAI2…	78	BP
GO:0010035	response to inorganic substance	35/186	528/17910	1.24658e-18	2.7544e-16	1.56379e-16	UCP2/CAV1/MMP9/SERPINF1/FOS/TXNIP/SOD3/BCL2/KDR/THBS1/SNCA/TFAP2A/PRNP/MAOB/CDH1/DUSP1/PDGFRB/KCNMA1/AQP1/KLF2/EZH2/AVPR1A/GSN/MEF2C/KLF4/AXL/PKD2/CYP1B1/TRPC1/SDC1/CACNA1H/CCNA2/CASQ2/CCNB1/PYCR1	35	BP
GO:0048869	cellular developmental process	97/186	4088/17910	2.31254e-18	4.8968e-16	2.78012e-16	ENPP1/SLC2A4/GATA6/HMGA1/LEPR/CDKN2A/WT1/CAV1/MMP9/FBN1/CCN2/RARRES2/SERPINF1/FGF2/FOS/TXNIP/ANLN/AR/GDF15/CXCL12/SPP1/BCL2/BCHE/KDR/PBX1/FASN/KRT18/EDNRA/ERBB3/THBS1/APOD/TIMP2/DMD/TFAP2A/MAF/CDH1/FOXM1/PDGFRA/EGR1/PDGFRB/NDN/POSTN/GAS6/IL33/IDH2/FLNA/EPCAM/SYNE1/IGFBP5/TYMS/PALLD/GAS1/KLF2/MITF/SFRP4/SPTBN2/PMP22/MYH14/EZH2/CCL21/AKT3/MGP/AVPR1A/RECK/GSN/MEF2C/TMEM119/KLF4/AXL/PRKG1/CTSK/TEK/TP…	97	BP
GO:0033993	response to lipid	43/186	883/17910	9.00525e-18	1.83059e-15	1.0393e-15	IRS1/UCP2/SELP/CAV1/CCN2/NR3C1/SERPINF1/FOS/CYBA/TXNIP/KANK2/AR/SPP1/PDK4/BCL2/BCHE/THBS1/SNCA/MAOB/DUSP1/PDGFRB/POSTN/AQP1/TYMS/DCN/EZH2/CCL21/AVPR1A/MEF2C/KLF4/AXL/KCNJ8/PGR/TRH/SDC1/STAT5B/SOCS2/CCNA2/SNAI2/E2F1/NR4A1/CCNB1/TGFBR3	43	BP
GO:0008284	positive regulation of cell proliferation	44/186	931/17910	1.06408e-17	2.07986e-15	1.18083e-15	IRS1/GATA6/MMP9/CCN2/FGF2/CYBA/AR/CXCL12/BCL2/KDR/PBX1/THBS1/TGM2/FOXM1/PDGFRA/EGR1/PDGFRB/GAS6/FLNA/EPCAM/IGFBP5/AQP1/EZH2/AKT3/AVPR1A/MEF2C/TMEM119/TEK/CDH13/BIRC5/PTH1R/CCND2/CAV2/ATF3/STAT5B/PRC1/CCNA2/FGF7/E2F1/NR4A1/CCN1/CCNB1/GLI3/TGFBR3	44	BP
GO:0006950	response to stress	92/186	3822/17910	1.5119e-17	2.84573e-15	1.61564e-15	UCP2/SLC2A4/GATA6/HMGA1/SELP/CDKN2A/SLC2A1/CAV1/MMP9/AOC3/PLAT/CCN2/RARRES2/SERPINF1/FGF2/FOS/CYBA/TXNIP/GAPDH/SOD3/CXCL12/SPP1/HK2/PDK4/BCL2/EDNRA/ERBB3/THBS1/SNCA/TGM2/PKM/APOD/PTGIS/PRNP/DUSP1/CPQ/FOXM1/ABCB1/EXO1/PDGFRA/RAD51/IGFBP4/AQP5/EGR1/PDGFRB/ABCC9/POSTN/GAS6/KCNMA1/IL33/FLNA/AQP1/KLF2/SELENOP/DCN/EZH2/RNASEH2A/CCL21/AKT3/AVPR1A/GSN/MEF2C/KLF4/AXL/PRKG1/KCNJ8/CTSK/TEK/ENO1/UBE2T/TPM1/M…	92	BP
GO:0006928	movement of cell or subcellular component	64/186	2012/17910	3.95536e-17	7.17898e-15	4.07581e-15	SELP/CAV1/MMP9/CCN2/RARRES2/SERPINF1/FGF2/CAVIN1/ANLN/KANK2/CXCL12/BCL2/KDR/ERBB3/THBS1/APOD/DMD/CDH1/DUSP1/PDGFRA/PDGFRB/NDN/POSTN/GAS6/IL33/IDH2/FLNA/EPCAM/IGFBP5/PALLD/MITF/SPTBN2/DCN/MYH14/CCL21/AKT3/RECK/MEF2C/TUB/KLF4/AXL/PRKG1/KCNJ8/KIF11/TEK/CDH13/TPM1/CYP1B1/DES/DSP/F2RL1/KIF1A/TPM2/SDC1/STAT5B/MYLK/NCAM1/NEXN/SNAI2/FGF7/NR4A1/CCN1/GLI3/TGFBR3	64	BP
GO:0070482	response to oxygen levels	29/186	389/17910	6.90882e-17	1.21071e-14	6.87371e-15	UCP2/SLC2A4/GATA6/SLC2A1/CAV1/PLAT/CCN2/CYBA/SOD3/CXCL12/HK2/BCL2/EDNRA/THBS1/PKM/PTGIS/EGR1/PDGFRB/POSTN/KCNMA1/AQP1/TEK/ENO1/ITPR1/TRH/CCNA2/E2F1/CCNB1/TGFBR3	29	BP
GO:0030154	cell differentiation	92/186	3923/17910	8.80745e-17	1.49198e-14	8.4706e-15	ENPP1/SLC2A4/GATA6/LEPR/WT1/CAV1/MMP9/FBN1/CCN2/RARRES2/SERPINF1/FGF2/FOS/TXNIP/ANLN/AR/GDF15/CXCL12/SPP1/BCL2/BCHE/KDR/PBX1/FASN/KRT18/EDNRA/ERBB3/THBS1/APOD/TIMP2/DMD/TFAP2A/MAF/CDH1/PDGFRA/EGR1/PDGFRB/NDN/POSTN/GAS6/IL33/IDH2/FLNA/EPCAM/SYNE1/IGFBP5/TYMS/PALLD/GAS1/KLF2/MITF/SFRP4/SPTBN2/PMP22/EZH2/CCL21/MGP/AVPR1A/RECK/GSN/MEF2C/TMEM119/KLF4/AXL/PRKG1/CTSK/TEK/TPM1/KRT7/PTH1R/FLNC/PGR/EFEMP1/…	92	BP
GO:0036293	response to decreased oxygen levels	28/186	365/17910	1.1876e-16	1.9469e-14	1.10533e-14	UCP2/SLC2A4/GATA6/SLC2A1/CAV1/PLAT/CCN2/CYBA/SOD3/CXCL12/HK2/BCL2/EDNRA/THBS1/PKM/PTGIS/EGR1/POSTN/KCNMA1/AQP1/TEK/ENO1/ITPR1/TRH/CCNA2/E2F1/CCNB1/TGFBR3	28	BP
GO:0035295	tube development	46/186	1093/17910	1.44343e-16	2.29235e-14	1.30146e-14	GATA6/LEPR/WT1/CAV1/CCN2/RARRES2/SERPINF1/FGF2/AR/HK2/BCL2/KDR/PBX1/EDNRA/THBS1/TGM2/PKM/APOD/PTGIS/THBS2/PDGFRA/PDGFRB/EPCAM/IGFBP5/AQP1/TYMS/KLF2/DCN/AKT3/RECK/MEF2C/KLF4/TEK/CDH13/PKD2/PGR/CYP1B1/ZEB1/SDC1/MYLK/FGF7/NR4A1/CCN1/CCNB1/GLI3/TGFBR3	46	BP
GO:0007167	enzyme linked receptor protein signaling pathway	43/186	968/17910	2.55776e-16	3.93896e-14	2.23631e-14	IRS1/ENPP1/CAV1/MMP9/FBN1/CCN2/RARRES2/FGF2/FOS/CYBA/TXNIP/BAIAP2L1/AR/GDF15/PDK4/KDR/ERBB3/SORBS1/THBS1/SNCA/APOD/PDGFRA/IGFBP4/EGR1/PDGFRB/NDN/GAS6/IGFBP5/SFRP4/DCN/AXL/TEK/CDH13/EFEMP1/ZEB1/CAV2/STAT5B/SOCS2/FGF7/NPR2/CCN1/LEFTY2/TGFBR3	43	BP
GO:0071417	cellular response to organonitrogen compound	33/186	559/17910	4.18112e-16	6.24955e-14	3.54813e-14	IRS1/ENPP1/UCP2/SLC2A4/WT1/CAV1/FBN1/RARRES2/CYBA/BAIAP2L1/GDF15/PDK4/SORBS1/SNCA/PRNP/CDH1/PDGFRA/RAD51/EGR1/IGFBP5/AQP1/KLF2/EZH2/MEF2C/KLF4/PKD2/ZEB1/CAV2/STAT5B/SOCS2/CCNA2/NR4A1/CASQ2	33	BP
GO:0001666	response to hypoxia	27/186	354/17910	5.04988e-16	7.33243e-14	4.16293e-14	UCP2/SLC2A4/GATA6/SLC2A1/CAV1/PLAT/CYBA/SOD3/CXCL12/HK2/BCL2/EDNRA/THBS1/PKM/PTGIS/EGR1/POSTN/KCNMA1/AQP1/TEK/ENO1/ITPR1/TRH/CCNA2/E2F1/CCNB1/TGFBR3	27	BP
GO:0040012	regulation of locomotion	44/186	1035/17910	5.32723e-16	7.52028e-14	4.26958e-14	SELP/CAV1/MMP9/RARRES2/SERPINF1/FGF2/CAVIN1/CXCL12/BCL2/KDR/ERBB3/THBS1/SNCA/APOD/CDH1/DUSP1/PDGFRA/PDGFRB/POSTN/GAS6/IL33/IDH2/FLNA/EPCAM/IGFBP5/MITF/DCN/CCL21/AKT3/RECK/MEF2C/KLF4/PRKG1/TEK/CDH13/TPM1/CYP1B1/F2RL1/CAV2/MYLK/NEXN/SNAI2/FGF7/CCN1	44	BP
GO:0051270	regulation of cellular component movement	44/186	1046/17910	7.82691e-16	1.07504e-13	6.10343e-14	SELP/CAV1/MMP9/RARRES2/SERPINF1/FGF2/CAVIN1/CXCL12/BCL2/KDR/ERBB3/THBS1/APOD/CDH1/DUSP1/PDGFRA/PDGFRB/POSTN/GAS6/IL33/IDH2/FLNA/EPCAM/IGFBP5/MITF/DCN/CCL21/AKT3/RECK/MEF2C/KLF4/PRKG1/TEK/CDH13/TPM1/CYP1B1/DSP/F2RL1/MYLK/NEXN/SNAI2/FGF7/CCN1/TGFBR3	44	BP
GO:0009605	response to external stimulus	67/186	2331/17910	9.38005e-16	1.25446e-13	7.12208e-14	UCP2/HMGA1/SELP/SLC2A1/CAV1/MMP9/PLAT/RARRES2/SERPINF1/FGF2/FOS/CYBA/TXNIP/GAPDH/BAIAP2L1/KANK2/GDF15/CXCL12/SPP1/PDK4/BCL2/BCHE/KDR/THBS1/SNCA/TGM2/PKM/APOD/PTGIS/DMD/MAOB/DUSP1/PDGFRA/PDGFRB/ABCC9/POSTN/GAS6/IL33/FLNA/AQP1/TYMS/SPTBN2/DCN/CCL21/AVPR1A/GSN/MEF2C/KLF4/AXL/PRKG1/KCNJ8/TEK/CDH13/ENO1/PKD2/F2RL1/ATF3/STAT5B/NCAM1/SLC22A3/NEXN/SNAI2/FGF7/NR4A1/CCN1/CCNB1/GLI3	67	BP
GO:2000145	regulation of cell motility	42/186	966/17910	1.29786e-15	1.69121e-13	9.60168e-14	SELP/CAV1/MMP9/RARRES2/SERPINF1/FGF2/CAVIN1/CXCL12/BCL2/KDR/ERBB3/THBS1/APOD/CDH1/DUSP1/PDGFRA/PDGFRB/POSTN/GAS6/IL33/IDH2/FLNA/EPCAM/IGFBP5/MITF/DCN/CCL21/AKT3/RECK/MEF2C/KLF4/PRKG1/TEK/CDH13/TPM1/CYP1B1/F2RL1/MYLK/NEXN/SNAI2/FGF7/CCN1	42	BP
GO:0010941	regulation of cell death	55/186	1659/17910	2.5443e-15	3.23253e-13	1.83524e-13	UCP2/GATA6/CDKN2A/WT1/CAV1/MMP9/CCN2/SERPINF1/FGF2/FOS/TXNIP/GAPDH/KANK2/AR/CXCL12/PDK4/BCL2/KDR/KRT18/ERBB3/THBS1/SNCA/TGM2/PTGIS/TFAP2A/PRNP/DUSP1/EGR1/PDGFRB/GAS6/KCNMA1/FLNA/EPCAM/AQP1/GAS1/MITF/SFRP4/CCL21/GSN/MEF2C/KLF4/AXL/TEK/ENO1/BIRC5/CYP1B1/CCND2/ATF3/STAT5B/SOCS2/SNAI2/E2F1/CCN1/PYCR1/GLI3	55	BP
GO:0050793	regulation of developmental process	70/186	2598/17910	4.4297e-15	5.49067e-13	3.11728e-13	ENPP1/GATA6/HMGA1/CDKN2A/WT1/CAV1/MMP9/FBN1/CCN2/RARRES2/SERPINF1/FGF2/FOS/AR/GDF15/CXCL12/SPP1/HK2/BCL2/KDR/PBX1/ERBB3/THBS1/SNCA/PKM/PTGIS/TIMP2/TFAP2A/MAF/THBS2/FOXM1/PDGFRA/EGR1/PDGFRB/POSTN/GAS6/IDH2/FLNA/IGFBP5/AQP1/KLF2/MITF/SFRP4/DCN/PMP22/MYH14/EZH2/AKT3/MGP/RECK/MEF2C/TMEM119/KLF4/AXL/CTSK/TEK/TPM1/EFEMP1/CYP1B1/ZEB1/STAT5B/SOCS2/SNAI2/FGF7/E2F1/NPR2/CCN1/CCNB1/GLI3/TGFBR3	70	BP
GO:0009653	anatomical structure morphogenesis	69/186	2535/17910	4.62354e-15	5.59448e-13	3.17622e-13	GATA6/LEPR/WT1/CAV1/MMP9/CPE/FBN1/CCN2/SERPINF1/FGF2/AR/GDF15/CXCL12/SPP1/HK2/BCL2/KDR/PBX1/KRT18/EDNRA/THBS1/TGM2/PKM/APOD/PTGIS/TFAP2A/THBS2/PDGFRA/AQP5/PDGFRB/NDN/POSTN/FLNA/IGFBP5/AQP1/PALLD/KLF2/SFRP4/SPTBN2/DCN/MYH14/AKT3/MGP/RECK/MEF2C/TMEM119/KLF4/AXL/TEK/CDH13/TPM1/PKD2/PGR/EFEMP1/CYP1B1/DSP/ZEB1/SDC1/MYLK/NCAM1/CACNA1H/SNAI2/FGF7/NR4A1/CASQ2/CCN1/ACTG2/GLI3/TGFBR3	69	BP
GO:0016477	cell migration	51/186	1474/17910	6.66611e-15	7.87841e-13	4.4729e-13	SELP/CAV1/MMP9/CCN2/RARRES2/SERPINF1/FGF2/ANLN/KANK2/CXCL12/BCL2/KDR/THBS1/APOD/CDH1/DUSP1/PDGFRA/PDGFRB/NDN/POSTN/GAS6/IL33/IDH2/FLNA/EPCAM/IGFBP5/PALLD/MITF/DCN/CCL21/AKT3/RECK/MEF2C/KLF4/AXL/PRKG1/TEK/CDH13/TPM1/CYP1B1/F2RL1/SDC1/STAT5B/MYLK/NEXN/SNAI2/FGF7/NR4A1/CCN1/GLI3/TGFBR3	51	BP
GO:0008219	cell death	63/186	2178/17910	7.53031e-15	8.6975e-13	4.93793e-13	UCP2/GATA6/CDKN2A/WT1/CAV1/MMP9/CCN2/NR3C1/SERPINF1/FGF2/FOS/TXNIP/GAPDH/KANK2/AR/CXCL12/HK2/PDK4/BCL2/KDR/KRT18/ERBB3/THBS1/SNCA/TGM2/PKM/PTGIS/TFAP2A/PRNP/DUSP1/EGR1/PDGFRB/GAS6/KCNMA1/IL33/FLNA/EPCAM/AQP1/GAS1/SFRP4/PMP22/CCL21/GSN/MEF2C/KLF4/AXL/TEK/ENO1/KRT7/BIRC5/ITPR1/CYP1B1/DSP/CCND2/BUB1B/ATF3/STAT5B/SOCS2/SNAI2/E2F1/CCN1/PYCR1/GLI3	63	BP
GO:1901699	cellular response to nitrogen compound	33/186	620/17910	8.33236e-15	9.41002e-13	5.34246e-13	IRS1/ENPP1/UCP2/SLC2A4/WT1/CAV1/FBN1/RARRES2/CYBA/BAIAP2L1/GDF15/PDK4/SORBS1/SNCA/PRNP/CDH1/PDGFRA/RAD51/EGR1/IGFBP5/AQP1/KLF2/EZH2/MEF2C/KLF4/PKD2/ZEB1/CAV2/STAT5B/SOCS2/CCNA2/NR4A1/CASQ2	33	BP
GO:0040011	locomotion	57/186	1835/17910	1.15103e-14	1.27164e-12	7.21962e-13	SELP/CAV1/MMP9/CCN2/RARRES2/SERPINF1/FGF2/CAVIN1/ANLN/KANK2/CXCL12/BCL2/KDR/ERBB3/THBS1/SNCA/APOD/CDH1/DUSP1/PDGFRA/PDGFRB/NDN/POSTN/GAS6/IL33/IDH2/FLNA/EPCAM/IGFBP5/PALLD/MITF/SPTBN2/DCN/CCL21/AKT3/RECK/MEF2C/KLF4/AXL/PRKG1/TEK/CDH13/TPM1/CYP1B1/F2RL1/CAV2/SDC1/STAT5B/MYLK/NCAM1/NEXN/SNAI2/FGF7/NR4A1/CCN1/GLI3/TGFBR3	57	BP
GO:0048870	cell motility	53/186	1611/17910	1.33105e-14	1.40924e-12	8.00086e-13	SELP/CAV1/MMP9/CCN2/RARRES2/SERPINF1/FGF2/CAVIN1/ANLN/KANK2/CXCL12/BCL2/KDR/ERBB3/THBS1/APOD/CDH1/DUSP1/PDGFRA/PDGFRB/NDN/POSTN/GAS6/IL33/IDH2/FLNA/EPCAM/IGFBP5/PALLD/MITF/DCN/CCL21/AKT3/RECK/MEF2C/KLF4/AXL/PRKG1/TEK/CDH13/TPM1/CYP1B1/F2RL1/SDC1/STAT5B/MYLK/NEXN/SNAI2/FGF7/NR4A1/CCN1/GLI3/TGFBR3	53	BP
GO:0051674	localization of cell	53/186	1611/17910	1.33105e-14	1.40924e-12	8.00086e-13	SELP/CAV1/MMP9/CCN2/RARRES2/SERPINF1/FGF2/CAVIN1/ANLN/KANK2/CXCL12/BCL2/KDR/ERBB3/THBS1/APOD/CDH1/DUSP1/PDGFRA/PDGFRB/NDN/POSTN/GAS6/IL33/IDH2/FLNA/EPCAM/IGFBP5/PALLD/MITF/DCN/CCL21/AKT3/RECK/MEF2C/KLF4/AXL/PRKG1/TEK/CDH13/TPM1/CYP1B1/F2RL1/SDC1/STAT5B/MYLK/NEXN/SNAI2/FGF7/NR4A1/CCN1/GLI3/TGFBR3	53	BP
GO:0042592	homeostatic process	55/186	1730/17910	1.51045e-14	1.56655e-12	8.89398e-13	IRS1/ENPP1/UCP2/SLC2A4/LEPR/CAV1/CCN2/SERPINF1/FGF2/CYBA/PTPRN2/CXCL12/PDK4/BCL2/SCD/KDR/EDNRA/SNCA/TGM2/GPIHBP1/DMD/PRNP/ABCG2/EXO1/PDGFRA/RAD51/EGR1/NDN/GAS6/KCNMA1/IGFBP5/AQP1/KLF2/SFRP4/DCN/SCNN1A/EZH2/CCL21/AKT3/AVPR1A/MEF2C/TMEM119/TUB/AXL/CTSK/RECQL4/PTH1R/ITPR1/PKD2/F2RL1/TRPC1/STAT5B/CASQ2/NEK2/TGFBR3	55	BP
GO:0035239	tube morphogenesis	39/186	905/17910	2.18368e-14	2.21949e-12	1.2601e-12	GATA6/LEPR/WT1/CAV1/CCN2/SERPINF1/FGF2/AR/HK2/BCL2/KDR/PBX1/EDNRA/THBS1/TGM2/PKM/APOD/PTGIS/THBS2/PDGFRA/PDGFRB/AQP1/KLF2/DCN/AKT3/RECK/MEF2C/KLF4/TEK/CDH13/PKD2/PGR/CYP1B1/ZEB1/MYLK/NR4A1/CCN1/GLI3/TGFBR3	39	BP
GO:0030334	regulation of cell migration	39/186	906/17910	2.26281e-14	2.25482e-12	1.28016e-12	SELP/CAV1/MMP9/RARRES2/SERPINF1/FGF2/CXCL12/BCL2/KDR/THBS1/APOD/CDH1/DUSP1/PDGFRA/PDGFRB/POSTN/GAS6/IL33/IDH2/FLNA/IGFBP5/MITF/DCN/CCL21/AKT3/RECK/MEF2C/KLF4/PRKG1/TEK/CDH13/TPM1/CYP1B1/F2RL1/MYLK/NEXN/SNAI2/FGF7/CCN1	39	BP
GO:0051240	positive regulation of multicellular organismal process	55/186	1750/17910	2.45008e-14	2.39448e-12	1.35945e-12	UCP2/GATA6/LEPR/SELP/WT1/CAV1/MMP9/CCN2/SERPINF1/FGF2/FOS/CYBA/GAPDH/AR/CXCL12/HK2/BCL2/SCD/KDR/ERBB3/THBS1/GPIHBP1/PKM/PTGIS/TIMP2/TFAP2A/THBS2/EGR1/PDGFRB/POSTN/GAS6/IL33/FLNA/AQP1/EZH2/AKT3/AVPR1A/MEF2C/TMEM119/KLF4/AXL/TEK/ENO1/TPM1/CYP1B1/F2RL1/ZEB1/STAT5B/SOCS2/FGF7/E2F1/CCN1/CCNB1/GLI3/TGFBR3	55	BP
GO:0043067	regulation of programmed cell death	51/186	1539/17910	3.70584e-14	3.55341e-12	2.01742e-12	UCP2/GATA6/CDKN2A/WT1/CAV1/MMP9/CCN2/TXNIP/GAPDH/KANK2/AR/CXCL12/PDK4/BCL2/KDR/KRT18/ERBB3/THBS1/SNCA/TGM2/PTGIS/TFAP2A/PRNP/DUSP1/EGR1/PDGFRB/GAS6/KCNMA1/FLNA/EPCAM/AQP1/GAS1/MITF/SFRP4/CCL21/GSN/MEF2C/KLF4/AXL/TEK/ENO1/BIRC5/CYP1B1/CCND2/ATF3/STAT5B/SOCS2/SNAI2/E2F1/CCN1/GLI3	51	BP
GO:0051128	regulation of cellular component organization	64/186	2340/17910	5.93914e-14	5.56596e-12	3.16003e-12	ENPP1/SLC2A4/HMGA1/SELP/CDKN2A/WT1/CAV1/MMP9/CCN2/SERPINF1/CYBA/BAIAP2L1/ANLN/AR/GDF15/CXCL12/SPP1/HK2/BCL2/KDR/THBS1/SNCA/APOD/PRNP/THBS2/DUSP1/PDGFRA/IGFBP4/PDGFRB/POSTN/GAS6/FLNA/IGFBP5/MITF/SFRP4/SPTBN2/DCN/PMP22/MYH14/EZH2/CCL21/AVPR1A/GSN/MEF2C/TUB/KLF4/AXL/KIF11/TEK/CDH13/ENO1/TPM1/F2RL1/CAV2/BUB1B/SDC1/ESPN/SOCS2/NEXN/SNAI2/AEBP1/E2F1/NEK2/CCNB1	64	BP
GO:0008285	negative regulation of cell proliferation	35/186	751/17910	6.02377e-14	5.56596e-12	3.16003e-12	HMGA1/CDKN2A/WT1/CAV1/SERPINF1/KANK2/CDKN3/AR/BCL2/BCHE/THBS1/APOD/TIMP2/TFAP2A/PRNP/DUSP1/NDN/IDH2/IGFBP5/SFRP4/PMP22/MEF2C/KLF4/PRKG1/CDH13/TPM1/PTH1R/PKD2/CYP1B1/ZEB1/CAV2/SNAI2/E2F1/GLI3/TGFBR3	35	BP
GO:0001101	response to acid chemical	24/186	330/17910	6.9065e-14	6.26765e-12	3.55841e-12	IRS1/UCP2/CCN2/SERPINF1/CYBA/PDK4/BCHE/KDR/DUSP1/PDGFRA/EGR1/PDGFRB/AQP1/TYMS/KLF2/CCL21/AVPR1A/GSN/KLF4/PKD2/ZEB1/E2F1/CCNB1/TGFBR3	24	BP
GO:0042981	regulation of apoptotic process	50/186	1512/17910	7.73717e-14	6.8983e-12	3.91645e-12	UCP2/GATA6/CDKN2A/WT1/CAV1/MMP9/CCN2/TXNIP/GAPDH/AR/CXCL12/PDK4/BCL2/KDR/KRT18/ERBB3/THBS1/SNCA/TGM2/PTGIS/TFAP2A/PRNP/DUSP1/EGR1/PDGFRB/GAS6/KCNMA1/FLNA/EPCAM/AQP1/GAS1/MITF/SFRP4/CCL21/GSN/MEF2C/KLF4/AXL/TEK/ENO1/BIRC5/CYP1B1/CCND2/ATF3/STAT5B/SOCS2/SNAI2/E2F1/CCN1/GLI3	50	BP
GO:0071363	cellular response to growth factor stimulus	33/186	674/17910	8.85138e-14	7.75564e-12	4.4032e-12	GATA6/CAV1/FBN1/CCN2/NR3C1/FGF2/FOS/GDF15/KDR/THBS1/SNCA/PDGFRA/EGR1/PDGFRB/NDN/POSTN/GAS6/GAS1/SFRP4/DCN/MEF2C/KLF4/ZEB1/CAV2/STAT5B/CCNA2/SNAI2/FGF7/E2F1/NR4A1/CCN1/LEFTY2/TGFBR3	33	BP
GO:0010038	response to metal ion	24/186	335/17910	9.60509e-14	8.2734e-12	4.69716e-12	CAV1/MMP9/SERPINF1/FOS/TXNIP/SOD3/BCL2/THBS1/SNCA/TFAP2A/PRNP/MAOB/CDH1/DUSP1/KCNMA1/AQP1/GSN/MEF2C/PKD2/TRPC1/SDC1/CACNA1H/CASQ2/CCNB1	24	BP
GO:1901654	response to ketone	19/186	191/17910	1.22559e-13	1.03808e-11	5.89358e-12	CAV1/NR3C1/SERPINF1/FOS/CYBA/TXNIP/AR/SPP1/THBS1/MAOB/DUSP1/AQP1/TYMS/KLF2/CCL21/AVPR1A/KLF4/TRH/TGFBR3	19	BP
GO:0023051	regulation of signaling	82/186	3635/17910	1.49189e-13	1.24291e-11	7.05654e-12	IRS1/ENPP1/UCP2/SELP/SLC2A1/CAV1/MMP9/PLAT/FBN1/CCN2/FGF2/CYBA/BAIAP2L1/KANK2/AR/GDF15/CXCL12/SPP1/BCL2/BCHE/KDR/ERBB3/SORBS1/THBS1/SNCA/TGM2/APOD/PTGIS/TIMP2/DMD/PRNP/CDH1/DUSP1/FOXM1/EXO1/PDGFRA/IGFBP4/EGR1/PDGFRB/ABCC9/POSTN/GAS6/IL33/FLNA/IGFBP5/GAS1/SFRP4/DCN/EZH2/CCL21/AKT3/AVPR1A/RECK/GSN/MEF2C/TUB/KLF4/AXL/TEK/CDH13/ENO1/ITPR1/PKD2/EFEMP1/CYP1B1/F2RL1/TRH/ZEB1/CAV2/TRPC1/ATF3/NCAM1/SOCS2/…	82	BP
GO:0032870	cellular response to hormone stimulus	32/186	646/17910	1.61201e-13	1.32132e-11	7.50171e-12	IRS1/ENPP1/UCP2/SLC2A4/GATA6/LEPR/WT1/CAV1/FBN1/NR3C1/RARRES2/SERPINF1/FOS/CYBA/BAIAP2L1/KANK2/AR/GDF15/SPP1/PDK4/SORBS1/DUSP1/AQP1/MEF2C/PGR/TRH/CAV2/STAT5B/SOCS2/CACNA1H/CCNA2/NR4A1	32	BP
GO:0061061	muscle structure development	32/186	647/17910	1.68132e-13	1.35626e-11	7.70006e-12	GATA6/WT1/CAV1/FGF2/FOS/GDF15/BCL2/ERBB3/DMD/PDGFRA/EGR1/PDGFRB/SYNE1/IGFBP5/DCN/MYH14/EZH2/AVPR1A/MEF2C/TMEM119/TPM1/FLNC/DSP/ZEB1/CAV2/ATF3/SDC1/MYLK/CACNA1H/CASQ2/CCNB1/TGFBR3	32	BP
GO:2000026	regulation of multicellular organismal development	59/186	2077/17910	1.71799e-13	1.36419e-11	7.74509e-12	ENPP1/GATA6/WT1/CAV1/MMP9/FBN1/CCN2/SERPINF1/FGF2/FOS/AR/CXCL12/SPP1/HK2/BCL2/KDR/PBX1/ERBB3/THBS1/SNCA/PKM/PTGIS/TIMP2/TFAP2A/MAF/THBS2/EGR1/PDGFRB/GAS6/IDH2/FLNA/AQP1/KLF2/MITF/SFRP4/DCN/PMP22/EZH2/AKT3/MGP/RECK/MEF2C/TMEM119/KLF4/AXL/CTSK/TEK/EFEMP1/CYP1B1/ZEB1/STAT5B/SOCS2/SNAI2/FGF7/E2F1/CCN1/CCNB1/GLI3/TGFBR3	59	BP
GO:0051094	positive regulation of developmental process	47/186	1378/17910	1.74528e-13	1.36454e-11	7.74708e-12	GATA6/HMGA1/CDKN2A/WT1/CCN2/RARRES2/SERPINF1/FGF2/FOS/AR/GDF15/CXCL12/HK2/BCL2/KDR/ERBB3/THBS1/PKM/PTGIS/TIMP2/TFAP2A/THBS2/EGR1/PDGFRB/GAS6/FLNA/AQP1/SFRP4/DCN/EZH2/AKT3/MEF2C/TMEM119/KLF4/AXL/TEK/CYP1B1/ZEB1/STAT5B/SOCS2/SNAI2/FGF7/E2F1/CCN1/CCNB1/GLI3/TGFBR3	47	BP
GO:1901652	response to peptide	28/186	491/17910	2.1114e-13	1.62578e-11	9.23021e-12	IRS1/ENPP1/UCP2/SLC2A4/SLC2A1/CAV1/MMP9/FBN1/CCN2/RARRES2/CYBA/BAIAP2L1/GDF15/CXCL12/PDK4/SORBS1/PRNP/EGR1/IGFBP5/KLF2/KLF4/TEK/CAV2/STAT5B/SOCS2/CCNA2/NR4A1/TGFBR3	28	BP
GO:0072359	circulatory system development	42/186	1128/17910	2.58994e-13	1.96449e-11	1.11532e-11	GATA6/LEPR/WT1/CAV1/CPE/FBN1/CCN2/SERPINF1/FGF2/HK2/KDR/EDNRA/ERBB3/THBS1/PKM/APOD/PTGIS/THBS2/PDGFRA/EGR1/PDGFRB/AQP1/KLF2/DCN/AKT3/RECK/MEF2C/KLF4/KCNJ8/TEK/CDH13/TPM1/PKD2/CYP1B1/DSP/MYLK/SNAI2/NR4A1/CCN1/CCNB1/GLI3/TGFBR3	42	BP
GO:0070848	response to growth factor	33/186	704/17910	2.97901e-13	2.22637e-11	1.26401e-11	GATA6/CAV1/FBN1/CCN2/NR3C1/FGF2/FOS/GDF15/KDR/THBS1/SNCA/PDGFRA/EGR1/PDGFRB/NDN/POSTN/GAS6/GAS1/SFRP4/DCN/MEF2C/KLF4/ZEB1/CAV2/STAT5B/CCNA2/SNAI2/FGF7/E2F1/NR4A1/CCN1/LEFTY2/TGFBR3	33	BP
GO:0001568	blood vessel development	34/186	751/17910	3.31589e-13	2.44223e-11	1.38655e-11	GATA6/LEPR/WT1/CAV1/CCN2/SERPINF1/FGF2/HK2/KDR/EDNRA/THBS1/PKM/APOD/PTGIS/THBS2/PDGFRA/EGR1/PDGFRB/AQP1/KLF2/DCN/AKT3/RECK/MEF2C/KLF4/TEK/CDH13/PKD2/CYP1B1/MYLK/NR4A1/CCN1/GLI3/TGFBR3	34	BP
GO:0000302	response to reactive oxygen species	20/186	230/17910	3.46558e-13	2.49777e-11	1.41809e-11	UCP2/MMP9/FOS/TXNIP/BCL2/APOD/DUSP1/PDGFRA/PDGFRB/AQP1/KLF2/EZH2/KLF4/AXL/TPM1/PKD2/CYP1B1/SDC1/CCNA2/PYCR1	20	BP
GO:0012501	programmed cell death	58/186	2049/17910	3.49147e-13	2.49777e-11	1.41809e-11	UCP2/GATA6/CDKN2A/WT1/CAV1/MMP9/CCN2/NR3C1/TXNIP/GAPDH/KANK2/AR/CXCL12/HK2/PDK4/BCL2/KDR/KRT18/ERBB3/THBS1/SNCA/TGM2/PKM/PTGIS/TFAP2A/PRNP/DUSP1/EGR1/PDGFRB/GAS6/KCNMA1/IL33/FLNA/EPCAM/AQP1/GAS1/SFRP4/CCL21/GSN/MEF2C/KLF4/AXL/TEK/ENO1/KRT7/BIRC5/ITPR1/CYP1B1/DSP/CCND2/BUB1B/ATF3/STAT5B/SOCS2/SNAI2/E2F1/CCN1/GLI3	58	BP
GO:0009611	response to wounding	32/186	665/17910	3.53876e-13	2.49777e-11	1.41809e-11	GATA6/SELP/CAV1/PLAT/CCN2/FGF2/SPP1/BCL2/ERBB3/THBS1/PKM/APOD/CPQ/PDGFRA/PDGFRB/POSTN/GAS6/FLNA/DCN/EZH2/GSN/KLF4/PRKG1/TPM1/ITPR1/F2RL1/SDC1/MYLK/FGF7/CCN1/CCNB1/GLI3	32	BP
GO:0009628	response to abiotic stimulus	43/186	1191/17910	3.59457e-13	2.50241e-11	1.42072e-11	UCP2/SLC2A4/GATA6/SLC2A1/CAV1/PLAT/CCN2/SERPINF1/FOS/CYBA/TXNIP/SOD3/CXCL12/HK2/BCL2/EDNRA/THBS1/PKM/PTGIS/DMD/DUSP1/ABCB1/RAD51/AQP5/EGR1/PDGFRB/POSTN/KCNMA1/AQP1/DCN/AVPR1A/TEK/ENO1/ITPR1/PKD2/TRH/MYLK/RAD54L/CCNA2/SNAI2/E2F1/CCNB1/TGFBR3	43	BP
GO:0007169	transmembrane receptor protein tyrosine kinase signaling pathway	32/186	669/17910	4.16096e-13	2.85757e-11	1.62236e-11	IRS1/ENPP1/MMP9/CCN2/RARRES2/FGF2/CYBA/TXNIP/BAIAP2L1/AR/GDF15/PDK4/KDR/ERBB3/SORBS1/THBS1/SNCA/APOD/PDGFRA/IGFBP4/PDGFRB/NDN/IGFBP5/DCN/AXL/TEK/CDH13/EFEMP1/CAV2/STAT5B/SOCS2/FGF7	32	BP
GO:0060548	negative regulation of cell death	39/186	1003/17910	5.72525e-13	3.87943e-11	2.20252e-11	UCP2/GATA6/WT1/CAV1/MMP9/SERPINF1/FGF2/KANK2/AR/CXCL12/PDK4/BCL2/KDR/KRT18/ERBB3/THBS1/SNCA/TFAP2A/DUSP1/PDGFRB/GAS6/FLNA/EPCAM/AQP1/MITF/CCL21/MEF2C/KLF4/AXL/TEK/ENO1/BIRC5/CCND2/STAT5B/SOCS2/SNAI2/CCN1/PYCR1/GLI3	39	BP
GO:0031325	positive regulation of cellular metabolic process	72/186	3007/17910	6.49843e-13	4.3454e-11	2.46706e-11	IRS1/GATA6/HMGA1/WT1/CAV1/MMP9/CCN2/NR3C1/RARRES2/FGF2/FOS/CYBA/AR/GDF15/SPP1/HK2/BCL2/KDR/PBX1/FASN/ERBB3/SORBS1/THBS1/SNCA/TIMP2/TFAP2A/MAF/PRNP/MAOB/CDH1/FOXM1/PDGFRA/RAD51/IGFBP4/EGR1/PDGFRB/NDN/GAS6/IL33/EPCAM/KLF2/MITF/SFRP4/DCN/EZH2/CCL21/AVPR1A/GSN/MEF2C/TMEM119/KLF4/TEK/CDH13/ENO1/PTH1R/PKD2/PGR/F2RL1/CCND2/ZEB1/CAV2/ATF3/STAT5B/CCNA2/SNAI2/FGF7/E2F1/NR4A1/CCN1/NEK2/CCNB1/GLI3	72	BP
GO:0010646	regulation of cell communication	80/186	3589/17910	7.20295e-13	4.75395e-11	2.69901e-11	IRS1/ENPP1/UCP2/SELP/SLC2A1/CAV1/MMP9/PLAT/FBN1/CCN2/FGF2/CYBA/BAIAP2L1/KANK2/AR/GDF15/CXCL12/SPP1/BCL2/BCHE/KDR/ERBB3/SORBS1/THBS1/SNCA/TGM2/APOD/PTGIS/TIMP2/DMD/PRNP/CDH1/DUSP1/FOXM1/EXO1/PDGFRA/IGFBP4/EGR1/PDGFRB/POSTN/GAS6/IL33/FLNA/IGFBP5/GAS1/SFRP4/DCN/EZH2/CCL21/AKT3/AVPR1A/RECK/GSN/MEF2C/TUB/KLF4/AXL/TEK/CDH13/ENO1/ITPR1/PKD2/EFEMP1/CYP1B1/F2RL1/TRH/ZEB1/CAV2/ATF3/NCAM1/SOCS2/SNAI2/FGF7/E…	80	BP
GO:0048583	regulation of response to stimulus	89/186	4275/17910	7.34703e-13	4.78687e-11	2.71771e-11	IRS1/ENPP1/UCP2/HMGA1/SELP/CDKN2A/CAV1/MMP9/PLAT/FBN1/CCN2/RARRES2/SERPINF1/FGF2/FOS/CYBA/BAIAP2L1/KANK2/AR/GDF15/CXCL12/SPP1/BCL2/KDR/ERBB3/SORBS1/THBS1/SNCA/TGM2/APOD/PTGIS/TIMP2/DMD/PRNP/DUSP1/FOXM1/ABCB1/EXO1/PDGFRA/RAD51/IGFBP4/EGR1/PDGFRB/POSTN/GAS6/IL33/FLNA/IGFBP5/GAS1/SFRP4/DCN/EZH2/CCL21/AKT3/RECK/GSN/MEF2C/TUB/KLF4/AXL/PRKG1/CTSK/TEK/CDH13/ENO1/MASP1/ITPR1/PKD2/EFEMP1/CYP1B1/F2RL1/TRH/…	89	BP
GO:0006915	apoptotic process	55/186	1907/17910	8.49804e-13	5.46671e-11	3.10368e-11	UCP2/GATA6/CDKN2A/WT1/CAV1/MMP9/CCN2/NR3C1/TXNIP/GAPDH/KANK2/AR/CXCL12/HK2/PDK4/BCL2/KDR/KRT18/ERBB3/THBS1/SNCA/TGM2/PTGIS/TFAP2A/PRNP/DUSP1/EGR1/PDGFRB/GAS6/KCNMA1/IL33/FLNA/EPCAM/AQP1/GAS1/SFRP4/CCL21/GSN/MEF2C/KLF4/AXL/TEK/ENO1/BIRC5/ITPR1/CYP1B1/CCND2/BUB1B/ATF3/STAT5B/SOCS2/SNAI2/E2F1/CCN1/GLI3	55	BP
GO:0009893	positive regulation of metabolic process	76/186	3313/17910	9.26151e-13	5.88337e-11	3.34024e-11	IRS1/UCP2/GATA6/HMGA1/LEPR/WT1/CAV1/MMP9/CCN2/NR3C1/RARRES2/FGF2/FOS/CYBA/AR/GDF15/SPP1/HK2/BCL2/SCD/KDR/PBX1/FASN/ERBB3/SORBS1/THBS1/SNCA/TIMP2/TFAP2A/MAF/PRNP/MAOB/CDH1/FOXM1/PDGFRA/RAD51/IGFBP4/EGR1/PDGFRB/NDN/GAS6/IL33/EPCAM/KLF2/MITF/SFRP4/DCN/EZH2/CCL21/AVPR1A/GSN/MEF2C/TMEM119/KLF4/TEK/CDH13/ENO1/PTH1R/PKD2/PGR/F2RL1/CCND2/ZEB1/CAV2/ATF3/STAT5B/CCNA2/SNAI2/FGF7/E2F1/NR4A1/CCN1/NEK2/CCNB1/A…	76	BP
GO:0003012	muscle system process	26/186	448/17910	1.11035e-12	6.84525e-11	3.88633e-11	GATA6/CAV1/CCN2/CYBA/EDNRA/SORBS1/DMD/KCNMA1/FLNA/IGFBP5/MYH14/EZH2/GSN/MEF2C/KLF4/PRKG1/KCNJ8/ENO1/TPM1/DES/DSP/TPM2/MYLK/CACNA1H/CASQ2/ACTG2	26	BP
GO:0001944	vasculature development	34/186	784/17910	1.11334e-12	6.84525e-11	3.88633e-11	GATA6/LEPR/WT1/CAV1/CCN2/SERPINF1/FGF2/HK2/KDR/EDNRA/THBS1/PKM/APOD/PTGIS/THBS2/PDGFRA/EGR1/PDGFRB/AQP1/KLF2/DCN/AKT3/RECK/MEF2C/KLF4/TEK/CDH13/PKD2/CYP1B1/MYLK/NR4A1/CCN1/GLI3/TGFBR3	34	BP
GO:0007166	cell surface receptor signaling pathway	69/186	2831/17910	1.11798e-12	6.84525e-11	3.88633e-11	IRS1/ENPP1/LEPR/CAV1/MMP9/CPE/FBN1/CCN2/RARRES2/FGF2/FOS/CYBA/TXNIP/BAIAP2L1/AR/GDF15/CXCL12/PDK4/BCL2/KDR/PBX1/KRT18/ERBB3/SORBS1/THBS1/SNCA/APOD/PRNP/PDGFRA/IGFBP4/EGR1/PDGFRB/NDN/POSTN/GAS6/IL33/FLNA/IGFBP5/GAS1/MITF/SFRP4/DCN/CCL21/RECK/MEF2C/KLF4/AXL/TEK/CDH13/BIRC5/PTH1R/PKD2/EFEMP1/F2RL1/ZEB1/CAV2/ATF3/SDC1/STAT5B/LMNB1/NCAM1/SOCS2/SNAI2/FGF7/NPR2/CCN1/LEFTY2/GLI3/TGFBR3	69	BP
GO:0072358	cardiovascular system development	34/186	792/17910	1.47883e-12	8.9469e-11	5.07953e-11	GATA6/LEPR/WT1/CAV1/CCN2/SERPINF1/FGF2/HK2/KDR/EDNRA/THBS1/PKM/APOD/PTGIS/THBS2/PDGFRA/EGR1/PDGFRB/AQP1/KLF2/DCN/AKT3/RECK/MEF2C/KLF4/TEK/CDH13/PKD2/CYP1B1/MYLK/NR4A1/CCN1/GLI3/TGFBR3	34	BP
GO:0009887	animal organ morphogenesis	38/186	989/17910	1.72747e-12	1.03282e-10	5.86376e-11	GATA6/WT1/CAV1/CPE/FBN1/CCN2/FGF2/AR/BCL2/PBX1/TGM2/TFAP2A/PDGFRA/AQP5/PDGFRB/IGFBP5/AQP1/SFRP4/DCN/AKT3/MGP/MEF2C/TMEM119/TEK/TPM1/PKD2/PGR/EFEMP1/DSP/ZEB1/SDC1/MYLK/SNAI2/FGF7/CCN1/ACTG2/GLI3/TGFBR3	38	BP
GO:0031099	regeneration	18/186	194/17910	1.84683e-12	1.09135e-10	6.19603e-11	UCP2/CXCL12/SPP1/BCL2/PKM/APOD/CPQ/POSTN/GAS6/TYMS/EZH2/GSN/KLF4/AXL/CCNA2/CCNB1/GLI3/TGFBR3	18	BP
GO:0048732	gland development	25/186	422/17910	1.99883e-12	1.16759e-10	6.62889e-11	UCP2/GATA6/WT1/CAV1/SERPINF1/AR/HK2/BCL2/PBX1/FASN/TGM2/PKM/CDH1/PDGFRA/IGFBP5/TYMS/EZH2/PKD2/PGR/STAT5B/SOCS2/SNAI2/FGF7/GLI3/TGFBR3	25	BP
GO:0040007	growth	37/186	948/17910	2.25146e-12	1.30022e-10	7.38186e-11	ENPP1/GATA6/LEPR/CDKN2A/WT1/FGF2/CYBA/AR/GDF15/CXCL12/SPP1/BCL2/PKM/APOD/CPQ/IGFBP4/PDGFRB/NDN/POSTN/GAS6/IGFBP5/TYMS/GAS1/KLF2/SELENOP/SPTBN2/EZH2/AVPR1A/GSN/MEF2C/ENO1/STAT5B/SOCS2/FGF7/CCNB1/GLI3/TGFBR3	37	BP
GO:0048514	blood vessel morphogenesis	31/186	670/17910	2.41112e-12	1.37397e-10	7.80061e-11	GATA6/LEPR/WT1/CAV1/CCN2/SERPINF1/FGF2/HK2/KDR/EDNRA/THBS1/PKM/APOD/PTGIS/THBS2/PDGFRA/PDGFRB/AQP1/KLF2/DCN/AKT3/RECK/KLF4/TEK/CDH13/PKD2/CYP1B1/MYLK/NR4A1/CCN1/TGFBR3	31	BP
GO:0006468	protein phosphorylation	53/186	1835/17910	2.43324e-12	1.37397e-10	7.80061e-11	IRS1/ENPP1/CDKN2A/CAV1/MMP9/CCN2/RARRES2/FGF2/CDKN3/AR/GDF15/PDK4/BCL2/KDR/ERBB3/THBS1/SNCA/TIMP2/DMD/PRNP/DUSP1/FOXM1/PDGFRA/IGFBP4/EGR1/PDGFRB/GAS6/SPTBN2/EZH2/CCL21/AKT3/MEF2C/TMEM119/KLF4/AXL/TEK/BIRC5/PKD2/EFEMP1/F2RL1/CCND2/CAV2/BUB1B/ATF3/MYLK/NCAM1/CCNA2/FGF7/NPR2/CCN1/NEK2/CCNB1/TGFBR3	53	BP
GO:0033554	cellular response to stress	54/186	1914/17910	3.53789e-12	1.97578e-10	1.12173e-10	UCP2/SLC2A4/GATA6/HMGA1/CDKN2A/SLC2A1/CAV1/MMP9/CCN2/FOS/CYBA/SOD3/CXCL12/SPP1/HK2/PDK4/BCL2/THBS1/SNCA/APOD/PTGIS/DUSP1/FOXM1/EXO1/PDGFRA/RAD51/AQP5/EGR1/GAS6/AQP1/KLF2/EZH2/RNASEH2A/CCL21/AKT3/AVPR1A/MEF2C/KLF4/AXL/ENO1/UBE2T/TPM1/ITPR1/PKD2/CYP1B1/F2RL1/ATF3/MYLK/RAD54L/CCNA2/SNAI2/E2F1/CCNB1/PYCR1	54	BP
GO:0043069	negative regulation of programmed cell death	36/186	916/17910	3.85448e-12	2.12918e-10	1.20882e-10	UCP2/GATA6/WT1/CAV1/MMP9/KANK2/AR/CXCL12/PDK4/BCL2/KDR/KRT18/ERBB3/THBS1/SNCA/TFAP2A/DUSP1/PDGFRB/GAS6/FLNA/EPCAM/AQP1/MITF/CCL21/MEF2C/KLF4/AXL/TEK/ENO1/BIRC5/CCND2/STAT5B/SOCS2/SNAI2/CCN1/GLI3	36	BP
GO:0048585	negative regulation of response to stimulus	49/186	1620/17910	4.0581e-12	2.21756e-10	1.259e-10	IRS1/ENPP1/UCP2/CAV1/MMP9/PLAT/FBN1/SERPINF1/FGF2/KANK2/AR/GDF15/CXCL12/SPP1/BCL2/ERBB3/THBS1/SNCA/APOD/PTGIS/TIMP2/PRNP/DUSP1/FOXM1/PDGFRA/IGFBP4/EGR1/GAS6/IL33/IGFBP5/SFRP4/DCN/EZH2/AKT3/KLF4/PRKG1/TEK/ENO1/ITPR1/PKD2/F2RL1/CAV2/ATF3/SOCS2/SNAI2/CASQ2/PYCR1/GLI3/TGFBR3	49	BP
GO:0009966	regulation of signal transduction	74/186	3265/17910	4.17477e-12	2.25704e-10	1.28142e-10	IRS1/ENPP1/SELP/CAV1/MMP9/FBN1/CCN2/FGF2/CYBA/BAIAP2L1/KANK2/AR/GDF15/CXCL12/SPP1/BCL2/KDR/ERBB3/SORBS1/THBS1/SNCA/TGM2/APOD/PTGIS/TIMP2/DMD/PRNP/DUSP1/FOXM1/EXO1/PDGFRA/IGFBP4/EGR1/PDGFRB/POSTN/GAS6/IL33/FLNA/IGFBP5/GAS1/SFRP4/DCN/EZH2/CCL21/AKT3/RECK/GSN/MEF2C/TUB/KLF4/AXL/TEK/CDH13/ENO1/ITPR1/PKD2/EFEMP1/CYP1B1/F2RL1/TRH/ZEB1/CAV2/ATF3/NCAM1/SOCS2/SNAI2/FGF7/E2F1/NPR2/CASQ2/CCN1/LEFTY2/GLI3/TG…	74	BP
GO:0048646	anatomical structure formation involved in morphogenesis	40/186	1124/17910	4.49365e-12	2.40387e-10	1.36477e-10	GATA6/LEPR/WT1/CAV1/MMP9/CCN2/SERPINF1/FGF2/AR/GDF15/HK2/KDR/EDNRA/THBS1/TGM2/PKM/APOD/PTGIS/TFAP2A/THBS2/PDGFRA/PDGFRB/AQP1/KLF2/DCN/AKT3/RECK/MEF2C/KLF4/TEK/CDH13/TPM1/CYP1B1/CACNA1H/SNAI2/NR4A1/CASQ2/CCN1/GLI3/TGFBR3	40	BP
GO:0016310	phosphorylation	59/186	2243/17910	4.60885e-12	2.43981e-10	1.38518e-10	IRS1/ENPP1/CDKN2A/CAV1/MMP9/CCN2/RARRES2/FGF2/GAPDH/CDKN3/AR/GDF15/HK2/PDK4/BCL2/KDR/ERBB3/THBS1/SNCA/PKM/TIMP2/DMD/PRNP/DUSP1/FOXM1/PDGFRA/IGFBP4/EGR1/PDGFRB/GAS6/SPTBN2/EZH2/CCL21/AKT3/MEF2C/TMEM119/KLF4/AXL/TEK/ENO1/BIRC5/PKD2/EFEMP1/F2RL1/CCND2/CAV2/BUB1B/ATF3/MYLK/NCAM1/SOCS2/CCNA2/FGF7/NPR2/CCN1/TPI1/NEK2/CCNB1/TGFBR3	59	BP
GO:0043434	response to peptide hormone	24/186	404/17910	5.41104e-12	2.83494e-10	1.60951e-10	IRS1/ENPP1/UCP2/SLC2A4/SLC2A1/CAV1/FBN1/CCN2/RARRES2/CYBA/BAIAP2L1/GDF15/CXCL12/PDK4/SORBS1/EGR1/IGFBP5/TEK/CAV2/STAT5B/SOCS2/CCNA2/NR4A1/TGFBR3	24	BP
GO:0006979	response to oxidative stress	25/186	442/17910	5.51214e-12	2.85844e-10	1.62286e-10	UCP2/MMP9/FOS/CYBA/TXNIP/SOD3/BCL2/SNCA/APOD/PRNP/DUSP1/PDGFRA/PDGFRB/AQP1/KLF2/SELENOP/EZH2/KLF4/AXL/TPM1/PKD2/CYP1B1/SDC1/CCNA2/PYCR1	25	BP
GO:0051049	regulation of transport	51/186	1773/17910	8.48154e-12	4.35386e-10	2.47187e-10	IRS1/ENPP1/UCP2/SLC2A4/SLC2A1/CAV1/MMP9/CYBA/GAPDH/CXCL12/SPP1/HK2/BCL2/EDNRA/ERBB3/SORBS1/THBS1/SNCA/APOD/DMD/PRNP/MAOB/CDH1/ABCB1/PDGFRB/POSTN/GAS6/KCNMA1/IL33/IDH2/FLNA/AQP1/GAS1/SFRP4/CCL21/AVPR1A/MEF2C/TUB/AXL/KCNJ8/CDH13/ITPR1/PKD2/F2RL1/TRPC1/SDC1/MYLK/CACNA1H/E2F1/CASQ2/GLI3	51	BP
GO:0043066	negative regulation of apoptotic process	35/186	894/17910	9.00114e-12	4.57438e-10	2.59706e-10	UCP2/GATA6/WT1/CAV1/MMP9/AR/CXCL12/PDK4/BCL2/KDR/KRT18/ERBB3/THBS1/SNCA/TFAP2A/DUSP1/PDGFRB/GAS6/FLNA/EPCAM/AQP1/MITF/CCL21/MEF2C/KLF4/AXL/TEK/ENO1/BIRC5/CCND2/STAT5B/SOCS2/SNAI2/CCN1/GLI3	35	BP
GO:0001822	kidney development	20/186	276/17910	1.01829e-11	5.12373e-10	2.90896e-10	WT1/MMP9/FBN1/SERPINF1/FGF2/KANK2/BCL2/PBX1/TFAP2A/PDGFRA/EGR1/PDGFRB/EPCAM/DCN/MEF2C/KCNJ8/TEK/PKD2/SDC1/GLI3	20	BP
GO:0062023	collagen-containing extracellular matrix	24/186	399/18675	1.74586e-12	8.18806e-10	5.1273e-10	MMP9/FBN1/CCN2/RARRES2/SERPINF1/SOD3/GDF15/CXCL12/THBS1/TGM2/PKM/TIMP2/THBS2/CTSF/POSTN/DCN/MGP/CDH13/EFEMP1/TNXB/NCAM1/AEBP1/CCN1/LEFTY2	24	CC
GO:0048878	chemical homeostasis	37/186	1015/17910	1.66811e-11	8.31111e-10	4.71856e-10	IRS1/ENPP1/UCP2/SLC2A4/LEPR/CAV1/SERPINF1/FGF2/CYBA/PTPRN2/CXCL12/PDK4/BCL2/KDR/EDNRA/SNCA/TGM2/GPIHBP1/DMD/PRNP/ABCG2/PDGFRA/GAS6/KCNMA1/IGFBP5/AQP1/SFRP4/DCN/SCNN1A/CCL21/AVPR1A/PTH1R/ITPR1/PKD2/F2RL1/TRPC1/CASQ2	37	BP
GO:0007155	cell adhesion	43/186	1338/17910	1.70853e-11	8.42984e-10	4.78597e-10	SELP/CDKN2A/CAV1/AOC3/FBN1/CCN2/BAIAP2L1/CXCL12/SPP1/BCL2/KDR/KRT18/ERBB3/SORBS1/THBS1/TGM2/APOD/PRNP/THBS2/CDH1/DUSP1/PDGFRA/POSTN/GAS6/FLNA/EPCAM/CCL21/GSN/KLF4/AXL/PRKG1/TEK/CDH13/TPM1/CYP1B1/DSP/LPP/TNXB/STAT5B/NCAM1/SNAI2/CCN1/GLI3	43	BP
GO:0042060	wound healing	27/186	550/17910	1.92325e-11	9.39806e-10	5.33567e-10	GATA6/SELP/CAV1/PLAT/FGF2/ERBB3/THBS1/PKM/APOD/CPQ/PDGFRA/PDGFRB/POSTN/GAS6/FLNA/DCN/EZH2/GSN/PRKG1/TPM1/ITPR1/F2RL1/SDC1/MYLK/CCN1/CCNB1/GLI3	27	BP
GO:0022610	biological adhesion	43/186	1345/17910	2.0236e-11	9.79424e-10	5.5606e-10	SELP/CDKN2A/CAV1/AOC3/FBN1/CCN2/BAIAP2L1/CXCL12/SPP1/BCL2/KDR/KRT18/ERBB3/SORBS1/THBS1/TGM2/APOD/PRNP/THBS2/CDH1/DUSP1/PDGFRA/POSTN/GAS6/FLNA/EPCAM/CCL21/GSN/KLF4/AXL/PRKG1/TEK/CDH13/TPM1/CYP1B1/DSP/LPP/TNXB/STAT5B/NCAM1/SNAI2/CCN1/GLI3	43	BP
GO:0001655	urogenital system development	21/186	324/17910	2.4906e-11	1.19408e-09	6.77929e-10	WT1/MMP9/FBN1/SERPINF1/FGF2/KANK2/AR/BCL2/PBX1/TFAP2A/PDGFRA/EGR1/PDGFRB/EPCAM/DCN/MEF2C/KCNJ8/TEK/PKD2/SDC1/GLI3	21	BP
GO:0072001	renal system development	20/186	291/17910	2.66326e-11	1.26493e-09	7.18151e-10	WT1/MMP9/FBN1/SERPINF1/FGF2/KANK2/BCL2/PBX1/TFAP2A/PDGFRA/EGR1/PDGFRB/EPCAM/DCN/MEF2C/KCNJ8/TEK/PKD2/SDC1/GLI3	20	BP
GO:0051146	striated muscle cell differentiation	19/186	263/17910	3.6347e-11	1.71033e-09	9.71025e-10	GATA6/WT1/GDF15/BCL2/DMD/PDGFRA/PDGFRB/IGFBP5/EZH2/AVPR1A/MEF2C/TMEM119/TPM1/FLNC/CAV2/SDC1/CACNA1H/CASQ2/CCNB1	19	BP
GO:0031012	extracellular matrix	25/186	468/18675	7.84723e-12	1.84018e-09	1.1523e-09	MMP9/FBN1/CCN2/RARRES2/SERPINF1/SOD3/GDF15/CXCL12/THBS1/TGM2/PKM/TIMP2/THBS2/CTSF/POSTN/DCN/MGP/CDH13/EFEMP1/TNXB/NCAM1/AEBP1/CCN1/LEFTY2/TGFBR3	25	CC
GO:0040017	positive regulation of locomotion	27/186	570/17910	4.32973e-11	2.01868e-09	1.14609e-09	SELP/CAV1/MMP9/RARRES2/FGF2/CAVIN1/CXCL12/BCL2/KDR/THBS1/PDGFRA/PDGFRB/POSTN/GAS6/FLNA/EPCAM/IGFBP5/CCL21/AKT3/TEK/CDH13/F2RL1/CAV2/MYLK/SNAI2/FGF7/CCN1	27	BP
GO:0030029	actin filament-based process	29/186	661/17910	4.80833e-11	2.22145e-09	1.26121e-09	CAV1/CCN2/BAIAP2L1/CXCL12/BCL2/SORBS1/DMD/PDGFRA/PDGFRB/FLNA/AQP1/PALLD/SPTBN2/MYH14/CCL21/GSN/MEF2C/PRKG1/KCNJ8/TEK/TPM1/DES/DSP/F2RL1/TNXB/TPM2/ESPN/FGF7/CASQ2	29	BP
GO:0071407	cellular response to organic cyclic compound	26/186	532/17910	5.19874e-11	2.38018e-09	1.35133e-09	WT1/CAV1/NR3C1/SERPINF1/CYBA/KANK2/AR/SPP1/SNCA/CDH1/RAD51/EGR1/IGFBP5/AQP1/KLF2/EZH2/MEF2C/KLF4/PKD2/PGR/CYP1B1/CCNA2/SNAI2/NR4A1/CASQ2/CCNB1	26	BP
GO:0048545	response to steroid hormone	22/186	374/17910	5.36174e-11	2.41431e-09	1.37071e-09	CAV1/CCN2/NR3C1/SERPINF1/FOS/CYBA/TXNIP/KANK2/AR/SPP1/BCL2/BCHE/THBS1/MAOB/DUSP1/AQP1/TYMS/AVPR1A/PGR/TRH/SDC1/NR4A1	22	BP
GO:0072593	reactive oxygen species metabolic process	19/186	269/17910	5.36831e-11	2.41431e-09	1.37071e-09	CAV1/CCN2/CYBA/HK2/PDK4/BCL2/THBS1/SNCA/PTGIS/TFAP2A/MAOB/FOXM1/PDGFRB/KLF2/KLF4/PKD2/CYP1B1/F2RL1/CCN1	19	BP
GO:0001525	angiogenesis	27/186	576/17910	5.48498e-11	2.44515e-09	1.38821e-09	GATA6/LEPR/CAV1/CCN2/SERPINF1/FGF2/HK2/KDR/EDNRA/THBS1/PKM/APOD/PTGIS/THBS2/PDGFRA/PDGFRB/AQP1/KLF2/DCN/AKT3/RECK/KLF4/TEK/CDH13/CYP1B1/NR4A1/CCN1	27	BP
GO:0048589	developmental growth	28/186	624/17910	6.41371e-11	2.8343e-09	1.60915e-09	GATA6/LEPR/WT1/FGF2/AR/GDF15/CXCL12/SPP1/BCL2/PKM/APOD/CPQ/PDGFRB/NDN/POSTN/TYMS/GAS1/KLF2/SPTBN2/EZH2/GSN/MEF2C/STAT5B/SOCS2/FGF7/CCNB1/GLI3/TGFBR3	28	BP
GO:2000147	positive regulation of cell motility	26/186	540/17910	7.20796e-11	3.15783e-09	1.79283e-09	SELP/CAV1/MMP9/RARRES2/FGF2/CAVIN1/CXCL12/BCL2/KDR/THBS1/PDGFRA/PDGFRB/POSTN/GAS6/FLNA/EPCAM/IGFBP5/CCL21/AKT3/TEK/CDH13/F2RL1/MYLK/SNAI2/FGF7/CCN1	26	BP
GO:0006796	phosphate-containing compound metabolic process	69/186	3115/17910	1.00137e-10	4.34955e-09	2.46942e-09	IRS1/ENPP1/GATA6/CDKN2A/CAV1/MMP9/CCN2/RARRES2/FGF2/GAPDH/PTPRN2/CDKN3/AR/GDF15/HK2/PDK4/BCL2/SCD/KDR/FASN/ERBB3/THBS1/SNCA/PKM/PTGIS/TIMP2/DMD/PRNP/DUSP1/FOXM1/PDGFRA/IGFBP4/EGR1/PDGFRB/GAS6/IDH2/TYMS/SPTBN2/EZH2/CCL21/AKT3/MEF2C/TMEM119/KLF4/AXL/TEK/ENO1/BIRC5/PTH1R/PKD2/EFEMP1/F2RL1/CCND2/CAV2/BUB1B/ATF3/PPM1K/MYLK/NCAM1/SOCS2/PDE8B/CCNA2/FGF7/NPR2/CCN1/TPI1/NEK2/CCNB1/TGFBR3	69	BP
GO:0035556	intracellular signal transduction	62/186	2624/17910	1.0481e-10	4.51395e-09	2.56276e-09	IRS1/SELP/CDKN2A/CAV1/MMP9/CCN2/FGF2/KANK2/AR/GDF15/CXCL12/BCL2/KDR/ERBB3/THBS1/TGM2/TIMP2/DMD/PRNP/DUSP1/FOXM1/EXO1/PDGFRA/IGFBP4/PDGFRB/GAS6/FLNA/IGFBP5/AQP1/SPTBN2/DCN/EZH2/CCL21/AKT3/AVPR1A/GSN/MEF2C/KLF4/AXL/PRKG1/TEK/CDH13/ENO1/PTH1R/ITPR1/PKD2/CYP1B1/F2RL1/CAV2/ATF3/STAT5B/NCAM1/SOCS2/CCNA2/SNAI2/FGF7/E2F1/NPR2/CASQ2/CCN1/CCNB1/TGFBR3	62	BP
GO:0044421	extracellular region part	71/186	3312/18675	2.95581e-11	4.62092e-09	2.89358e-09	ENPP1/SLC2A4/SELP/SLC2A1/MMP9/CPE/PLAT/FBN1/CCN2/RARRES2/SERPINF1/FGF2/GAPDH/BAIAP2L1/SOD3/GDF15/CXCL12/SPP1/BCHE/FASN/KRT18/ERBB3/THBS1/SNCA/TGM2/PKM/APOD/PTGIS/TIMP2/PRNP/THBS2/CDH1/CPQ/ABCB1/AQP5/CTSF/POSTN/GAS6/IL33/IDH2/FLNA/EPCAM/IGFBP5/AQP1/SELENOP/SFRP4/SPTBN2/DCN/SCNN1A/MYH14/MGP/GSN/AXL/CTSK/CDH13/ENO1/KRT7/MASP1/PKD2/EFEMP1/DES/DSP/TNXB/SDC1/NCAM1/AEBP1/CCN1/TPI1/ACTG2/LEFTY2/TGFBR3	71	CC
GO:0048468	cell development	52/186	1971/17910	1.24095e-10	5.29957e-09	3.00879e-09	WT1/FBN1/SERPINF1/AR/CXCL12/SPP1/BCL2/PBX1/FASN/EDNRA/APOD/TIMP2/DMD/MAF/CDH1/PDGFRA/PDGFRB/NDN/POSTN/IDH2/FLNA/TYMS/PALLD/KLF2/SPTBN2/PMP22/EZH2/CCL21/RECK/GSN/MEF2C/KLF4/AXL/PRKG1/TEK/TPM1/PTH1R/FLNC/PGR/F2RL1/ZEB1/CAV2/SDC1/NCAM1/SOCS2/SNAI2/E2F1/NPR2/CASQ2/CCNB1/GLI3/TGFBR3	52	BP
GO:0007568	aging	20/186	318/17910	1.30697e-10	5.49771e-09	3.12128e-09	UCP2/HMGA1/CDKN2A/CCN2/SERPINF1/FOS/BCL2/SNCA/APOD/TIMP2/PRNP/FOXM1/PDGFRB/IGFBP5/TYMS/DCN/AKT3/GSN/PTH1R/RAD54L	20	BP
GO:0051272	positive regulation of cellular component movement	26/186	555/17910	1.30898e-10	5.49771e-09	3.12128e-09	SELP/CAV1/MMP9/RARRES2/FGF2/CAVIN1/CXCL12/BCL2/KDR/THBS1/PDGFRA/PDGFRB/POSTN/GAS6/FLNA/EPCAM/IGFBP5/CCL21/AKT3/TEK/CDH13/F2RL1/MYLK/SNAI2/FGF7/CCN1	26	BP
GO:0060537	muscle tissue development	22/186	392/17910	1.32284e-10	5.5104e-09	3.12848e-09	GATA6/WT1/CAV1/FGF2/FOS/BCL2/ERBB3/PDGFRA/EGR1/PDGFRB/IGFBP5/DCN/MYH14/MEF2C/TPM1/PKD2/DSP/CAV2/ATF3/MYLK/CCNB1/TGFBR3	22	BP
GO:0065009	regulation of molecular function	68/186	3065/17910	1.38529e-10	5.72362e-09	3.24954e-09	IRS1/ENPP1/LEPR/CDKN2A/CAV1/MMP9/AOC3/FBN1/CCN2/FGF2/FOS/CYBA/TXNIP/GAPDH/PTPRN2/CDKN3/AR/GDF15/CXCL12/SPP1/BCL2/EDNRA/ERBB3/THBS1/SNCA/GPIHBP1/PTGIS/TIMP2/DMD/PRNP/DUSP1/ABCB1/PDGFRA/EGR1/PDGFRB/GAS6/IL33/FLNA/AQP1/SFRP4/EZH2/CCL21/AVPR1A/RECK/GSN/MEF2C/KLF4/PRKG1/TEK/TPM1/BIRC5/PKD2/EFEMP1/CYP1B1/F2RL1/CCND2/TRH/CAV2/TPM2/SOCS2/FGF7/E2F1/CASQ2/CCN1/NEK2/CCNB1/LEFTY2/TGFBR3	68	BP
GO:0006793	phosphorus metabolic process	69/186	3139/17910	1.42049e-10	5.82171e-09	3.30523e-09	IRS1/ENPP1/GATA6/CDKN2A/CAV1/MMP9/CCN2/RARRES2/FGF2/GAPDH/PTPRN2/CDKN3/AR/GDF15/HK2/PDK4/BCL2/SCD/KDR/FASN/ERBB3/THBS1/SNCA/PKM/PTGIS/TIMP2/DMD/PRNP/DUSP1/FOXM1/PDGFRA/IGFBP4/EGR1/PDGFRB/GAS6/IDH2/TYMS/SPTBN2/EZH2/CCL21/AKT3/MEF2C/TMEM119/KLF4/AXL/TEK/ENO1/BIRC5/PTH1R/PKD2/EFEMP1/F2RL1/CCND2/CAV2/BUB1B/ATF3/PPM1K/MYLK/NCAM1/SOCS2/PDE8B/CCNA2/FGF7/NPR2/CCN1/TPI1/NEK2/CCNB1/TGFBR3	69	BP
GO:0042692	muscle cell differentiation	21/186	359/17910	1.6773e-10	6.81922e-09	3.87156e-09	GATA6/WT1/GDF15/BCL2/DMD/PDGFRA/PDGFRB/SYNE1/IGFBP5/EZH2/AVPR1A/MEF2C/TMEM119/TPM1/FLNC/ZEB1/CAV2/SDC1/CACNA1H/CASQ2/CCNB1	21	BP
GO:0003008	system process	54/186	2118/17910	1.72933e-10	6.97498e-09	3.95998e-09	GATA6/CAV1/CCN2/SERPINF1/FOS/CYBA/AR/CXCL12/BCL2/BCHE/EDNRA/SORBS1/SNCA/DMD/TFAP2A/PRNP/AQP5/ABCC9/NDN/POSTN/GAS6/KCNMA1/FLNA/IGFBP5/AQP1/SCNN1A/MYH14/EZH2/AVPR1A/GSN/MEF2C/TUB/KLF4/PRKG1/KCNJ8/TEK/ENO1/TPM1/BIRC5/ITPR1/EFEMP1/CYP1B1/DES/DSP/F2RL1/TRPC1/TPM2/MYLK/ESPN/CACNA1H/SNAI2/NPR2/CASQ2/ACTG2	54	BP
GO:0007204	positive regulation of cytosolic calcium ion concentration	18/186	255/17910	1.78773e-10	7.15373e-09	4.06147e-09	CAV1/FGF2/CYBA/BCL2/EDNRA/SNCA/TGM2/DMD/PRNP/PDGFRA/CCL21/AVPR1A/PTH1R/ITPR1/PKD2/F2RL1/TRPC1/CASQ2	18	BP
GO:0048584	positive regulation of response to stimulus	57/186	2322/17910	1.92475e-10	7.64185e-09	4.3386e-09	IRS1/HMGA1/SELP/CDKN2A/CAV1/MMP9/CCN2/RARRES2/FGF2/CYBA/AR/GDF15/CXCL12/BCL2/KDR/ERBB3/SORBS1/THBS1/SNCA/TGM2/PTGIS/TIMP2/PRNP/FOXM1/PDGFRA/IGFBP4/PDGFRB/GAS6/IL33/FLNA/IGFBP5/SFRP4/DCN/EZH2/CCL21/AKT3/RECK/GSN/MEF2C/AXL/CTSK/TEK/CDH13/MASP1/PKD2/CYP1B1/F2RL1/CAV2/ATF3/STAT5B/MYLK/SOCS2/FGF7/E2F1/NPR2/CCN1/TGFBR3	57	BP
GO:0042802	identical protein binding	50/183	1670/16967	1.24352e-11	8.15749e-09	5.23587e-09	ENPP1/LEPR/SLC2A1/CAV1/MMP9/AOC3/FBN1/CAVIN1/GAPDH/GDF15/BCL2/BCHE/KDR/FASN/ERBB3/THBS1/SNCA/PKM/TFAP2A/PRNP/MAOB/CDH1/CPQ/ABCG2/PDGFRA/RAD51/AQP5/FLNA/SYNE1/AQP1/TYMS/ENO1/TPM1/BIRC5/MASP1/PTH1R/PKD2/PGR/DES/DPYD/KIF1A/CAV2/ATF3/TPM2/SDC1/NPR2/CASQ2/TPI1/GALE/PYCR1	50	MF
GO:0051241	negative regulation of multicellular organismal process	40/186	1276/17910	2.1533e-10	8.48301e-09	4.81616e-09	ENPP1/GATA6/WT1/MMP9/PLAT/FBN1/SERPINF1/FGF2/CYBA/GDF15/SPP1/BCL2/PBX1/THBS1/APOD/PRNP/THBS2/PDGFRA/GAS6/IL33/IDH2/IGFBP5/KLF2/DCN/PMP22/AVPR1A/MEF2C/TMEM119/KLF4/AXL/PRKG1/CTSK/TEK/EFEMP1/F2RL1/STAT5B/SOCS2/SNAI2/NPR2/GLI3	40	BP
GO:0046677	response to antibiotic	20/186	328/17910	2.26225e-10	8.7797e-09	4.9846e-09	SLC2A4/AOC3/TXNIP/BCL2/MAOB/DUSP1/EGR1/PDGFRB/AQP1/TYMS/KLF2/EZH2/GSN/MEF2C/KLF4/AXL/CYP1B1/TRH/SDC1/PYCR1	20	BP
GO:0051271	negative regulation of cellular component movement	21/186	365/17910	2.27415e-10	8.7797e-09	4.9846e-09	SERPINF1/FGF2/CXCL12/BCL2/THBS1/APOD/CDH1/DUSP1/IL33/IDH2/IGFBP5/MITF/DCN/CCL21/RECK/MEF2C/KLF4/PRKG1/TPM1/CYP1B1/TGFBR3	21	BP
GO:0034097	response to cytokine	38/186	1167/17910	2.28044e-10	8.7797e-09	4.9846e-09	IRS1/SLC2A4/LEPR/CAV1/MMP9/FGF2/FOS/CYBA/GAPDH/CXCL12/HK2/BCL2/FASN/KRT18/THBS1/SNCA/PTGIS/DUSP1/EGR1/NDN/POSTN/GAS6/IL33/TYMS/KLF2/CCL21/GSN/KLF4/AXL/BIRC5/F2RL1/ZEB1/SDC1/STAT5B/LMNB1/NCAM1/SOCS2/NPR2	38	BP
GO:0010604	positive regulation of macromolecule metabolic process	67/186	3041/17910	2.78902e-10	1.06254e-08	6.03248e-09	IRS1/GATA6/HMGA1/WT1/CAV1/MMP9/CCN2/NR3C1/RARRES2/FGF2/FOS/AR/GDF15/SPP1/BCL2/KDR/PBX1/ERBB3/SORBS1/THBS1/SNCA/TIMP2/TFAP2A/MAF/PRNP/CDH1/FOXM1/PDGFRA/RAD51/IGFBP4/EGR1/PDGFRB/NDN/GAS6/IL33/EPCAM/KLF2/MITF/SFRP4/DCN/EZH2/CCL21/GSN/MEF2C/TMEM119/KLF4/TEK/CDH13/ENO1/PKD2/PGR/F2RL1/CCND2/ZEB1/CAV2/ATF3/STAT5B/CCNA2/SNAI2/FGF7/E2F1/NR4A1/CCN1/NEK2/CCNB1/ACTG2/GLI3	67	BP
GO:0030336	negative regulation of cell migration	20/186	332/17910	2.80166e-10	1.06254e-08	6.03248e-09	SERPINF1/FGF2/CXCL12/BCL2/THBS1/APOD/CDH1/DUSP1/IL33/IDH2/IGFBP5/MITF/DCN/CCL21/RECK/MEF2C/KLF4/PRKG1/TPM1/CYP1B1	20	BP
GO:0007010	cytoskeleton organization	37/186	1124/17910	3.0487e-10	1.14767e-08	6.51578e-09	CCN2/GAPDH/BAIAP2L1/ANLN/CXCL12/BCL2/KRT18/SORBS1/SNCA/DMD/PDGFRA/PDGFRB/FLNA/SYNE1/AQP1/PALLD/SPTBN2/MYH14/CCL21/GSN/MEF2C/PRKG1/KIF11/TEK/TPM1/PKD2/DES/DSP/F2RL1/TNXB/ESPN/PRC1/NEXN/FGF7/CASQ2/NEK2/CCNB1	37	BP
GO:0009636	response to toxic substance	24/186	499/17910	4.23607e-10	1.58292e-08	8.9869e-09	SLC2A4/FOS/TXNIP/BCL2/KDR/MAOB/CDH1/DUSP1/ABCG2/EGR1/PDGFRB/KCNMA1/AQP1/TYMS/KLF2/EZH2/GSN/KLF4/AXL/CYP1B1/TRH/SDC1/CCNB1/PYCR1	24	BP
GO:0071345	cellular response to cytokine stimulus	36/186	1084/17910	4.36385e-10	1.61876e-08	9.1904e-09	IRS1/SLC2A4/LEPR/CAV1/MMP9/FGF2/FOS/CYBA/GAPDH/CXCL12/HK2/BCL2/FASN/KRT18/THBS1/PTGIS/DUSP1/EGR1/NDN/POSTN/GAS6/IL33/KLF2/CCL21/GSN/KLF4/AXL/BIRC5/F2RL1/ZEB1/SDC1/STAT5B/LMNB1/NCAM1/SOCS2/NPR2	36	BP
GO:0060429	epithelium development	39/186	1251/17910	4.46939e-10	1.6459e-08	9.34447e-09	GATA6/WT1/CAV1/MMP9/FGF2/TXNIP/KANK2/AR/BCL2/KDR/PBX1/FASN/KRT18/EDNRA/TGM2/TFAP2A/FLNA/EPCAM/IGFBP5/TYMS/PALLD/KLF2/SFRP4/EZH2/MEF2C/KLF4/CTSK/KRT7/PKD2/PGR/DSP/F2RL1/ZEB1/SDC1/STAT5B/SNAI2/FGF7/CCN1/GLI3	39	BP
GO:0010647	positive regulation of cell communication	47/186	1730/17910	4.91053e-10	1.79535e-08	1.01929e-08	IRS1/SELP/CAV1/MMP9/CCN2/FGF2/CYBA/AR/GDF15/SPP1/BCL2/KDR/ERBB3/SORBS1/THBS1/SNCA/TGM2/PTGIS/TIMP2/PRNP/PDGFRA/IGFBP4/PDGFRB/GAS6/FLNA/IGFBP5/SFRP4/DCN/EZH2/CCL21/AKT3/RECK/GSN/AXL/TEK/CDH13/PKD2/CYP1B1/F2RL1/CAV2/ATF3/SOCS2/FGF7/E2F1/NPR2/CCN1/TGFBR3	47	BP
GO:0051173	positive regulation of nitrogen compound metabolic process	64/186	2870/17910	5.28967e-10	1.92015e-08	1.09015e-08	GATA6/HMGA1/WT1/CAV1/MMP9/CCN2/NR3C1/RARRES2/FGF2/FOS/AR/GDF15/SPP1/BCL2/KDR/PBX1/ERBB3/THBS1/SNCA/TIMP2/TFAP2A/MAF/PRNP/MAOB/CDH1/FOXM1/PDGFRA/RAD51/IGFBP4/EGR1/PDGFRB/NDN/GAS6/IL33/EPCAM/KLF2/MITF/DCN/EZH2/CCL21/GSN/MEF2C/TMEM119/KLF4/TEK/CDH13/ENO1/PKD2/PGR/F2RL1/CCND2/ZEB1/CAV2/ATF3/STAT5B/CCNA2/SNAI2/FGF7/E2F1/NR4A1/CCN1/NEK2/CCNB1/GLI3	64	BP
GO:0023056	positive regulation of signaling	47/186	1736/17910	5.50796e-10	1.98521e-08	1.12709e-08	IRS1/SELP/CAV1/MMP9/CCN2/FGF2/CYBA/AR/GDF15/SPP1/BCL2/KDR/ERBB3/SORBS1/THBS1/SNCA/TGM2/PTGIS/TIMP2/PRNP/PDGFRA/IGFBP4/PDGFRB/GAS6/FLNA/IGFBP5/SFRP4/DCN/EZH2/CCL21/AKT3/RECK/GSN/AXL/TEK/CDH13/PKD2/CYP1B1/F2RL1/CAV2/ATF3/SOCS2/FGF7/E2F1/NPR2/CCN1/TGFBR3	47	BP
GO:2000146	negative regulation of cell motility	20/186	347/17910	6.08184e-10	2.17661e-08	1.23575e-08	SERPINF1/FGF2/CXCL12/BCL2/THBS1/APOD/CDH1/DUSP1/IL33/IDH2/IGFBP5/MITF/DCN/CCL21/RECK/MEF2C/KLF4/PRKG1/TPM1/CYP1B1	20	BP
GO:0030335	positive regulation of cell migration	24/186	516/17910	8.29215e-10	2.9469e-08	1.67308e-08	SELP/CAV1/MMP9/RARRES2/FGF2/CXCL12/BCL2/KDR/THBS1/PDGFRA/PDGFRB/POSTN/GAS6/FLNA/IGFBP5/CCL21/AKT3/TEK/CDH13/F2RL1/MYLK/SNAI2/FGF7/CCN1	24	BP
GO:0031960	response to corticosteroid	14/186	155/17910	8.38688e-10	2.95987e-08	1.68044e-08	CCN2/NR3C1/SERPINF1/FOS/CYBA/BCL2/BCHE/MAOB/DUSP1/AQP1/TYMS/AVPR1A/TRH/SDC1	14	BP
GO:0044877	protein-containing complex binding	35/183	938/16967	9.21208e-11	3.02156e-08	1.93938e-08	IRS1/ENPP1/MMP9/FBN1/FGF2/CXCL12/SPP1/KDR/SORBS1/THBS1/SNCA/GPIHBP1/PKM/TIMP2/PRNP/PDGFRA/FLNA/EPCAM/SYNE1/DCN/MYH14/EZH2/GSN/TUB/CTSK/CDH13/TPM1/FLNC/TNXB/TPM2/ESPN/NEXN/AEBP1/GLI3/TGFBR3	35	MF
GO:0030155	regulation of cell adhesion	27/186	659/17910	1.08153e-09	3.77539e-08	2.14345e-08	CDKN2A/CAV1/CXCL12/BCL2/KDR/ERBB3/THBS1/TGM2/APOD/PRNP/CDH1/DUSP1/POSTN/FLNA/EPCAM/CCL21/GSN/KLF4/PRKG1/TEK/CDH13/TPM1/CYP1B1/STAT5B/SNAI2/CCN1/GLI3	27	BP
GO:0008015	blood circulation	24/186	523/17910	1.08463e-09	3.77539e-08	2.14345e-08	CAV1/CCN2/CYBA/AR/CXCL12/EDNRA/DMD/ABCC9/POSTN/GAS6/FLNA/AVPR1A/PRKG1/KCNJ8/TEK/TPM1/ITPR1/DES/DSP/F2RL1/TRPC1/CACNA1H/NPR2/CASQ2	24	BP
GO:0005576	extracellular region	81/186	4295/18675	3.77621e-10	4.00601e-08	2.50853e-08	ENPP1/SLC2A4/LEPR/SELP/SLC2A1/MMP9/CPE/PLAT/FBN1/CCN2/RARRES2/SERPINF1/FGF2/GAPDH/BAIAP2L1/SOD3/GDF15/CXCL12/SPP1/BCHE/KDR/FASN/KRT18/ERBB3/THBS1/SNCA/TGM2/GPIHBP1/PKM/APOD/PTGIS/TIMP2/PRNP/THBS2/CDH1/CPQ/ABCB1/IGFBP4/AQP5/CTSF/POSTN/GAS6/IL33/IDH2/FLNA/EPCAM/IGFBP5/AQP1/SELENOP/SFRP4/SPTBN2/DCN/SCNN1A/MYH14/CCL21/MGP/RECK/GSN/TUB/AXL/CTSK/TEK/CDH13/ENO1/KRT7/MASP1/PKD2/EFEMP1/DES/DSP/TRH/TNXB/SD…	81	CC
GO:0005615	extracellular space	65/186	3051/18675	4.2708e-10	4.00601e-08	2.50853e-08	ENPP1/SLC2A4/SELP/SLC2A1/MMP9/CPE/PLAT/FBN1/CCN2/RARRES2/SERPINF1/FGF2/GAPDH/BAIAP2L1/SOD3/GDF15/CXCL12/SPP1/BCHE/FASN/KRT18/ERBB3/THBS1/SNCA/TGM2/PKM/APOD/PTGIS/PRNP/CDH1/CPQ/ABCB1/AQP5/CTSF/GAS6/IL33/IDH2/FLNA/EPCAM/IGFBP5/AQP1/SELENOP/SFRP4/SPTBN2/DCN/SCNN1A/MYH14/MGP/GSN/AXL/CTSK/CDH13/ENO1/KRT7/MASP1/PKD2/EFEMP1/DES/DSP/TNXB/SDC1/AEBP1/TPI1/ACTG2/TGFBR3	65	CC
GO:0009967	positive regulation of signal transduction	44/186	1591/17910	1.18637e-09	4.10145e-08	2.32856e-08	IRS1/SELP/CAV1/MMP9/CCN2/FGF2/CYBA/AR/GDF15/BCL2/KDR/ERBB3/SORBS1/THBS1/TGM2/PTGIS/TIMP2/PDGFRA/IGFBP4/PDGFRB/GAS6/FLNA/IGFBP5/SFRP4/DCN/EZH2/CCL21/AKT3/RECK/GSN/AXL/TEK/CDH13/PKD2/CYP1B1/F2RL1/CAV2/ATF3/SOCS2/FGF7/E2F1/NPR2/CCN1/TGFBR3	44	BP
GO:0022414	reproductive process	40/186	1353/17910	1.20605e-09	4.14131e-08	2.35119e-08	UCP2/GATA6/LEPR/SLC2A1/WT1/MMP9/SERPINF1/FOS/AR/SPP1/BCL2/PBX1/PTGIS/DUSP1/EXO1/PDGFRA/RAD51/EGR1/PDGFRB/FLNA/SYNE1/IGFBP5/SELENOP/DCN/AVPR1A/RECK/TMEM119/AXL/PKD2/PGR/SDC1/STAT5B/RAD54L/CACNA1H/E2F1/NPR2/CCN1/NEK2/CCNB1/GLI3	40	BP
GO:0051093	negative regulation of developmental process	34/186	1017/17910	1.22456e-09	4.14703e-08	2.35444e-08	ENPP1/WT1/CAV1/MMP9/FBN1/SERPINF1/GDF15/SPP1/BCL2/PBX1/THBS1/THBS2/FOXM1/POSTN/GAS6/IDH2/IGFBP5/KLF2/DCN/PMP22/EZH2/AKT3/TMEM119/KLF4/CTSK/TEK/EFEMP1/ZEB1/STAT5B/SOCS2/SNAI2/E2F1/NPR2/GLI3	34	BP
GO:0009891	positive regulation of biosynthetic process	48/186	1842/17910	1.22748e-09	4.14703e-08	2.35444e-08	IRS1/GATA6/HMGA1/WT1/CCN2/NR3C1/FGF2/FOS/CYBA/AR/SPP1/KDR/PBX1/SORBS1/THBS1/SNCA/TFAP2A/MAF/CDH1/FOXM1/EGR1/PDGFRB/NDN/IL33/EPCAM/KLF2/MITF/DCN/CCL21/AVPR1A/MEF2C/KLF4/CDH13/ENO1/PTH1R/PKD2/PGR/F2RL1/ZEB1/ATF3/STAT5B/CCNA2/FGF7/E2F1/NR4A1/CCN1/NEK2/GLI3	48	BP
GO:0000003	reproduction	40/186	1354/17910	1.23219e-09	4.14703e-08	2.35444e-08	UCP2/GATA6/LEPR/SLC2A1/WT1/MMP9/SERPINF1/FOS/AR/SPP1/BCL2/PBX1/PTGIS/DUSP1/EXO1/PDGFRA/RAD51/EGR1/PDGFRB/FLNA/SYNE1/IGFBP5/SELENOP/DCN/AVPR1A/RECK/TMEM119/AXL/PKD2/PGR/SDC1/STAT5B/RAD54L/CACNA1H/E2F1/NPR2/CCN1/NEK2/CCNB1/GLI3	40	BP
GO:0019216	regulation of lipid metabolic process	21/186	402/17910	1.3107e-09	4.38223e-08	2.48797e-08	IRS1/CAV1/RARRES2/FGF2/PDK4/SCD/FASN/SORBS1/SNCA/APOD/PDGFRA/EGR1/PDGFRB/CCL21/AVPR1A/KLF4/TEK/STAT5B/SOCS2/SNAI2/CCN1	21	BP
GO:0051480	regulation of cytosolic calcium ion concentration	18/186	289/17910	1.34898e-09	4.48074e-08	2.54391e-08	CAV1/FGF2/CYBA/BCL2/EDNRA/SNCA/TGM2/DMD/PRNP/PDGFRA/CCL21/AVPR1A/PTH1R/ITPR1/PKD2/F2RL1/TRPC1/CASQ2	18	BP
GO:1901653	cellular response to peptide	20/186	364/17910	1.39575e-09	4.60597e-08	2.615e-08	IRS1/ENPP1/UCP2/SLC2A4/CAV1/FBN1/RARRES2/CYBA/BAIAP2L1/GDF15/PDK4/SORBS1/PRNP/KLF2/KLF4/CAV2/STAT5B/SOCS2/CCNA2/NR4A1	20	BP
GO:0010562	positive regulation of phosphorus metabolic process	34/186	1025/17910	1.49771e-09	4.85231e-08	2.75486e-08	IRS1/CAV1/MMP9/CCN2/RARRES2/FGF2/AR/GDF15/BCL2/KDR/ERBB3/THBS1/SNCA/TIMP2/PRNP/PDGFRA/IGFBP4/EGR1/PDGFRB/GAS6/EZH2/CCL21/MEF2C/TMEM119/TEK/ENO1/PTH1R/PKD2/F2RL1/CCND2/CAV2/FGF7/CCN1/CCNB1	34	BP
GO:0045937	positive regulation of phosphate metabolic process	34/186	1025/17910	1.49771e-09	4.85231e-08	2.75486e-08	IRS1/CAV1/MMP9/CCN2/RARRES2/FGF2/AR/GDF15/BCL2/KDR/ERBB3/THBS1/SNCA/TIMP2/PRNP/PDGFRA/IGFBP4/EGR1/PDGFRB/GAS6/EZH2/CCL21/MEF2C/TMEM119/TEK/ENO1/PTH1R/PKD2/F2RL1/CCND2/CAV2/FGF7/CCN1/CCNB1	34	BP
GO:0050801	ion homeostasis	27/186	669/17910	1.49904e-09	4.85231e-08	2.75486e-08	ENPP1/CAV1/FGF2/CYBA/CXCL12/PDK4/BCL2/KDR/EDNRA/SNCA/TGM2/DMD/PRNP/ABCG2/PDGFRA/KCNMA1/SFRP4/DCN/SCNN1A/CCL21/AVPR1A/PTH1R/ITPR1/PKD2/F2RL1/TRPC1/CASQ2	27	BP
GO:0003013	circulatory system process	24/186	532/17910	1.52174e-09	4.87436e-08	2.76738e-08	CAV1/CCN2/CYBA/AR/CXCL12/EDNRA/DMD/ABCC9/POSTN/GAS6/FLNA/AVPR1A/PRKG1/KCNJ8/TEK/TPM1/ITPR1/DES/DSP/F2RL1/TRPC1/CACNA1H/NPR2/CASQ2	24	BP
GO:0010648	negative regulation of cell communication	40/186	1364/17910	1.52504e-09	4.87436e-08	2.76738e-08	IRS1/ENPP1/UCP2/CAV1/MMP9/FBN1/KANK2/AR/GDF15/CXCL12/BCL2/BCHE/ERBB3/THBS1/SNCA/APOD/TIMP2/PRNP/DUSP1/FOXM1/IGFBP4/EGR1/GAS6/IGFBP5/SFRP4/DCN/EZH2/AVPR1A/KLF4/ENO1/ITPR1/PKD2/F2RL1/CAV2/ATF3/SOCS2/SNAI2/CASQ2/GLI3/TGFBR3	40	BP
GO:0023057	negative regulation of signaling	40/186	1368/17910	1.65976e-09	5.27182e-08	2.99303e-08	IRS1/ENPP1/UCP2/CAV1/MMP9/FBN1/KANK2/AR/GDF15/CXCL12/BCL2/BCHE/ERBB3/THBS1/SNCA/APOD/TIMP2/PRNP/DUSP1/FOXM1/IGFBP4/EGR1/GAS6/IGFBP5/SFRP4/DCN/EZH2/AVPR1A/KLF4/ENO1/ITPR1/PKD2/F2RL1/CAV2/ATF3/SOCS2/SNAI2/CASQ2/GLI3/TGFBR3	40	BP
GO:2000377	regulation of reactive oxygen species metabolic process	15/186	194/17910	1.80267e-09	5.69015e-08	3.23054e-08	CAV1/CYBA/HK2/BCL2/THBS1/SNCA/PTGIS/TFAP2A/FOXM1/PDGFRB/KLF2/KLF4/PKD2/CYP1B1/F2RL1	15	BP
GO:0040013	negative regulation of locomotion	20/186	377/17910	2.55311e-09	7.98285e-08	4.5322e-08	SERPINF1/FGF2/CXCL12/BCL2/THBS1/APOD/CDH1/DUSP1/IL33/IDH2/IGFBP5/MITF/DCN/CCL21/RECK/MEF2C/KLF4/PRKG1/TPM1/CYP1B1	20	BP
GO:0071229	cellular response to acid chemical	15/186	199/17910	2.56042e-09	7.98285e-08	4.5322e-08	IRS1/SERPINF1/CYBA/PDK4/KDR/PDGFRA/EGR1/AQP1/KLF2/AVPR1A/KLF4/PKD2/ZEB1/E2F1/CCNB1	15	BP
GO:0006936	muscle contraction	19/186	343/17910	3.22635e-09	9.99777e-08	5.67615e-08	CAV1/CCN2/EDNRA/SORBS1/DMD/KCNMA1/FLNA/MYH14/PRKG1/KCNJ8/ENO1/TPM1/DES/DSP/TPM2/MYLK/CACNA1H/CASQ2/ACTG2	19	BP
GO:0098771	inorganic ion homeostasis	25/186	600/17910	3.40171e-09	1.04773e-07	5.94837e-08	ENPP1/CAV1/FGF2/CYBA/CXCL12/PDK4/BCL2/EDNRA/SNCA/TGM2/DMD/PRNP/ABCG2/PDGFRA/KCNMA1/SFRP4/SCNN1A/CCL21/AVPR1A/PTH1R/ITPR1/PKD2/F2RL1/TRPC1/CASQ2	25	BP
GO:0007162	negative regulation of cell adhesion	17/186	271/17910	3.55348e-09	1.0814e-07	6.13954e-08	CDKN2A/CXCL12/ERBB3/THBS1/APOD/PRNP/CDH1/DUSP1/POSTN/EPCAM/CCL21/KLF4/PRKG1/CDH13/CYP1B1/SNAI2/GLI3	17	BP
GO:1902531	regulation of intracellular signal transduction	47/186	1838/17910	3.55359e-09	1.0814e-07	6.13954e-08	IRS1/SELP/CAV1/MMP9/CCN2/FGF2/KANK2/AR/GDF15/CXCL12/BCL2/KDR/ERBB3/THBS1/TGM2/TIMP2/DMD/PRNP/DUSP1/FOXM1/EXO1/PDGFRA/IGFBP4/PDGFRB/GAS6/FLNA/IGFBP5/DCN/EZH2/CCL21/AKT3/KLF4/TEK/CDH13/ENO1/ITPR1/PKD2/CYP1B1/F2RL1/CAV2/ATF3/SOCS2/SNAI2/FGF7/NPR2/CASQ2/CCN1	47	BP
GO:0043062	extracellular structure organization	20/186	387/17910	3.9935e-09	1.20803e-07	6.85851e-08	WT1/MMP9/FBN1/CCN2/FGF2/SPP1/KDR/THBS1/GPIHBP1/TIMP2/CDH1/PDGFRA/GAS6/DCN/CTSK/CYP1B1/TNXB/SDC1/AEBP1/CCN1	20	BP
GO:0033002	muscle cell proliferation	16/186	243/17910	5.24591e-09	1.56822e-07	8.90343e-08	GATA6/MMP9/FGF2/CYBA/THBS1/TGM2/APOD/PDGFRB/IGFBP5/MEF2C/KLF4/PRKG1/CDH13/TPM1/CCNB1/TGFBR3	16	BP
GO:0061448	connective tissue development	16/186	243/17910	5.24591e-09	1.56822e-07	8.90343e-08	WT1/CCN2/FGF2/MAF/EGR1/PDGFRB/TYMS/MGP/MEF2C/CTSK/PTH1R/EFEMP1/ZEB1/SNAI2/CCN1/GLI3	16	BP
GO:0031100	animal organ regeneration	10/186	75/17910	5.29211e-09	1.57278e-07	8.92932e-08	UCP2/CXCL12/PKM/GAS6/TYMS/EZH2/AXL/CCNA2/GLI3/TGFBR3	10	BP
GO:0019220	regulation of phosphate metabolic process	44/186	1671/17910	5.37454e-09	1.58799e-07	9.01568e-08	IRS1/ENPP1/CDKN2A/CAV1/MMP9/CCN2/RARRES2/FGF2/CDKN3/AR/GDF15/PDK4/BCL2/KDR/ERBB3/THBS1/SNCA/TIMP2/DMD/PRNP/DUSP1/FOXM1/PDGFRA/IGFBP4/EGR1/PDGFRB/GAS6/EZH2/CCL21/MEF2C/TMEM119/KLF4/TEK/ENO1/PTH1R/PKD2/F2RL1/CCND2/CAV2/ATF3/SOCS2/FGF7/CCN1/CCNB1	44	BP
GO:0051174	regulation of phosphorus metabolic process	44/186	1673/17910	5.57358e-09	1.63182e-07	9.26453e-08	IRS1/ENPP1/CDKN2A/CAV1/MMP9/CCN2/RARRES2/FGF2/CDKN3/AR/GDF15/PDK4/BCL2/KDR/ERBB3/THBS1/SNCA/TIMP2/DMD/PRNP/DUSP1/FOXM1/PDGFRA/IGFBP4/EGR1/PDGFRB/GAS6/EZH2/CCL21/MEF2C/TMEM119/KLF4/TEK/ENO1/PTH1R/PKD2/F2RL1/CCND2/CAV2/ATF3/SOCS2/FGF7/CCN1/CCNB1	44	BP
GO:0001501	skeletal system development	22/186	479/17910	5.58711e-09	1.63182e-07	9.26453e-08	MMP9/FBN1/CCN2/FGF2/PBX1/TFAP2A/MAF/PDGFRA/TYMS/SFRP4/MGP/MEF2C/TMEM119/CTSK/TEK/PTH1R/EFEMP1/ZEB1/SNAI2/NPR2/CCN1/GLI3	22	BP
GO:0055082	cellular chemical homeostasis	26/186	666/17910	6.20008e-09	1.8005e-07	1.02222e-07	ENPP1/UCP2/CAV1/SERPINF1/FGF2/CYBA/PTPRN2/CXCL12/BCL2/EDNRA/SNCA/TGM2/DMD/PRNP/ABCG2/PDGFRA/GAS6/KCNMA1/CCL21/AVPR1A/PTH1R/ITPR1/PKD2/F2RL1/TRPC1/CASQ2	26	BP
GO:0045595	regulation of cell differentiation	46/186	1808/17910	6.43572e-09	1.85831e-07	1.05504e-07	ENPP1/GATA6/CAV1/MMP9/FBN1/CCN2/RARRES2/SERPINF1/FGF2/FOS/AR/GDF15/CXCL12/SPP1/BCL2/KDR/PBX1/THBS1/TIMP2/TFAP2A/MAF/PDGFRA/POSTN/GAS6/IDH2/FLNA/IGFBP5/MITF/SFRP4/PMP22/EZH2/RECK/MEF2C/TMEM119/KLF4/AXL/CTSK/EFEMP1/ZEB1/STAT5B/SOCS2/SNAI2/E2F1/NPR2/CCN1/GLI3	46	BP
GO:0032101	regulation of response to external stimulus	30/186	873/17910	7.14715e-09	2.05208e-07	1.16505e-07	SELP/CAV1/MMP9/PLAT/RARRES2/SERPINF1/FGF2/CYBA/KANK2/CXCL12/SPP1/KDR/THBS1/SNCA/TGM2/APOD/PTGIS/DUSP1/PDGFRA/PDGFRB/GAS6/IL33/CCL21/KLF4/PRKG1/TEK/CDH13/F2RL1/STAT5B/SNAI2	30	BP
GO:0001932	regulation of protein phosphorylation	38/186	1324/17910	7.70946e-09	2.20109e-07	1.24965e-07	ENPP1/CDKN2A/CAV1/MMP9/CCN2/RARRES2/FGF2/CDKN3/AR/GDF15/BCL2/KDR/ERBB3/THBS1/SNCA/TIMP2/DMD/PRNP/DUSP1/FOXM1/PDGFRA/IGFBP4/EGR1/PDGFRB/GAS6/EZH2/CCL21/TMEM119/KLF4/TEK/PKD2/F2RL1/CCND2/CAV2/ATF3/FGF7/CCN1/CCNB1	38	BP
GO:0035690	cellular response to drug	19/186	362/17910	7.78396e-09	2.20995e-07	1.25468e-07	NR3C1/SERPINF1/CYBA/KDR/PRNP/CDH1/RAD51/EGR1/GAS6/AQP1/KLF2/EZH2/MEF2C/KLF4/AXL/CYP1B1/CCNA2/CASQ2/PYCR1	19	BP
GO:0009968	negative regulation of signal transduction	37/186	1266/17910	7.83304e-09	2.21153e-07	1.25558e-07	IRS1/ENPP1/CAV1/MMP9/FBN1/KANK2/AR/GDF15/CXCL12/BCL2/ERBB3/THBS1/SNCA/APOD/TIMP2/PRNP/DUSP1/FOXM1/IGFBP4/EGR1/GAS6/IGFBP5/SFRP4/DCN/EZH2/KLF4/ENO1/ITPR1/PKD2/F2RL1/CAV2/ATF3/SOCS2/SNAI2/CASQ2/GLI3/TGFBR3	37	BP
GO:0007517	muscle organ development	20/186	403/17910	7.93644e-09	2.22624e-07	1.26393e-07	GATA6/WT1/CAV1/FGF2/FOS/BCL2/ERBB3/DMD/EGR1/DCN/MYH14/MEF2C/TPM1/DSP/CAV2/ATF3/MYLK/CACNA1H/CCNB1/TGFBR3	20	BP
GO:0051235	maintenance of location	17/186	286/17910	7.97275e-09	2.22624e-07	1.26393e-07	ENPP1/CAV1/FBN1/FGF2/CYBA/HK2/SNCA/DMD/FLNA/SYNE1/CCL21/GSN/ITPR1/PKD2/TRPC1/STAT5B/CASQ2	17	BP
GO:0010628	positive regulation of gene expression	46/186	1827/17910	8.92143e-09	2.47753e-07	1.40659e-07	GATA6/HMGA1/WT1/CAV1/CCN2/NR3C1/FGF2/FOS/AR/SPP1/PBX1/ERBB3/THBS1/TFAP2A/MAF/CDH1/FOXM1/EGR1/NDN/GAS6/IL33/EPCAM/KLF2/MITF/SFRP4/DCN/GSN/MEF2C/TMEM119/KLF4/CDH13/ENO1/PKD2/PGR/F2RL1/ZEB1/ATF3/STAT5B/CCNA2/FGF7/E2F1/NR4A1/CCN1/CCNB1/ACTG2/GLI3	46	BP
GO:0034762	regulation of transmembrane transport	23/186	538/17910	9.45619e-09	2.61176e-07	1.4828e-07	IRS1/ENPP1/SLC2A1/CAV1/MMP9/CYBA/HK2/BCL2/EDNRA/SORBS1/THBS1/SNCA/DMD/PRNP/ABCB1/KCNMA1/FLNA/MEF2C/KCNJ8/PKD2/TRPC1/CACNA1H/CASQ2	23	BP
GO:0060401	cytosolic calcium ion transport	13/186	157/17910	9.90071e-09	2.71975e-07	1.54412e-07	CAV1/CCN2/FGF2/CYBA/BCL2/SNCA/DMD/PRNP/CCL21/ITPR1/PKD2/TRPC1/CASQ2	13	BP
GO:0051050	positive regulation of transport	31/186	942/17910	1.06585e-08	2.91217e-07	1.65336e-07	IRS1/CAV1/CYBA/GAPDH/CXCL12/SPP1/BCL2/SORBS1/SNCA/DMD/PRNP/CDH1/ABCB1/PDGFRB/POSTN/GAS6/IL33/FLNA/AQP1/SFRP4/CCL21/AVPR1A/TUB/AXL/PKD2/F2RL1/TRPC1/SDC1/MYLK/E2F1/GLI3	31	BP
GO:0046903	secretion	42/186	1584/17910	1.07475e-08	2.9208e-07	1.65826e-07	IRS1/UCP2/SELP/SLC2A1/CAV1/MMP9/CPE/CCN2/RARRES2/CAVIN1/CYBA/GAPDH/PTPRN2/CXCL12/SPP1/HK2/ERBB3/THBS1/SNCA/PKM/TIMP2/MAOB/AQP5/POSTN/GAS6/IL33/IDH2/FLNA/AQP1/SELENOP/AVPR1A/GSN/MEF2C/AXL/ITPR1/DSP/F2RL1/SDC1/STAT5B/SOCS2/FGF7/LEFTY2	42	BP
GO:0042325	regulation of phosphorylation	40/186	1467/17910	1.20932e-08	3.26902e-07	1.85596e-07	IRS1/ENPP1/CDKN2A/CAV1/MMP9/CCN2/RARRES2/FGF2/CDKN3/AR/GDF15/BCL2/KDR/ERBB3/THBS1/SNCA/TIMP2/DMD/PRNP/DUSP1/FOXM1/PDGFRA/IGFBP4/EGR1/PDGFRB/GAS6/EZH2/CCL21/TMEM119/KLF4/TEK/PKD2/F2RL1/CCND2/CAV2/ATF3/SOCS2/FGF7/CCN1/CCNB1	40	BP
GO:0030198	extracellular matrix organization	18/186	334/17910	1.311e-08	3.52512e-07	2.00136e-07	WT1/MMP9/FBN1/CCN2/FGF2/SPP1/KDR/THBS1/TIMP2/CDH1/PDGFRA/GAS6/DCN/CTSK/CYP1B1/TNXB/AEBP1/CCN1	18	BP
GO:0034599	cellular response to oxidative stress	17/186	296/17910	1.3288e-08	3.55419e-07	2.01786e-07	MMP9/FOS/CYBA/SOD3/BCL2/SNCA/PDGFRA/AQP1/KLF2/EZH2/KLF4/AXL/TPM1/PKD2/CYP1B1/CCNA2/PYCR1	17	BP
GO:0006874	cellular calcium ion homeostasis	19/186	375/17910	1.37698e-08	3.66378e-07	2.08008e-07	CAV1/FGF2/CYBA/CXCL12/BCL2/EDNRA/SNCA/TGM2/DMD/PRNP/PDGFRA/CCL21/AVPR1A/PTH1R/ITPR1/PKD2/F2RL1/TRPC1/CASQ2	19	BP
GO:0071375	cellular response to peptide hormone stimulus	17/186	297/17910	1.39683e-08	3.69724e-07	2.09908e-07	IRS1/ENPP1/UCP2/SLC2A4/CAV1/FBN1/RARRES2/CYBA/BAIAP2L1/GDF15/PDK4/SORBS1/CAV2/STAT5B/SOCS2/CCNA2/NR4A1	17	BP
GO:0014706	striated muscle tissue development	19/186	376/17910	1.43728e-08	3.7846e-07	2.14868e-07	GATA6/WT1/CAV1/FGF2/FOS/BCL2/ERBB3/PDGFRA/EGR1/PDGFRB/DCN/MYH14/MEF2C/TPM1/DSP/CAV2/ATF3/CCNB1/TGFBR3	19	BP
GO:0042327	positive regulation of phosphorylation	31/186	955/17910	1.4643e-08	3.83586e-07	2.17778e-07	IRS1/CAV1/MMP9/CCN2/RARRES2/FGF2/AR/GDF15/BCL2/KDR/ERBB3/THBS1/SNCA/TIMP2/PRNP/PDGFRA/IGFBP4/EGR1/PDGFRB/GAS6/EZH2/CCL21/TMEM119/TEK/PKD2/F2RL1/CCND2/CAV2/FGF7/CCN1/CCNB1	31	BP
GO:0071241	cellular response to inorganic substance	14/186	194/17910	1.54693e-08	4.03153e-07	2.28887e-07	MMP9/SERPINF1/FOS/SNCA/TFAP2A/PRNP/CDH1/AQP1/GSN/MEF2C/PKD2/CACNA1H/CCNA2/CCNB1	14	BP
GO:0001934	positive regulation of protein phosphorylation	30/186	907/17910	1.69936e-08	4.4062e-07	2.50158e-07	CAV1/MMP9/CCN2/RARRES2/FGF2/AR/GDF15/BCL2/KDR/ERBB3/THBS1/SNCA/TIMP2/PRNP/PDGFRA/IGFBP4/EGR1/PDGFRB/GAS6/EZH2/CCL21/TMEM119/TEK/PKD2/F2RL1/CCND2/CAV2/FGF7/CCN1/CCNB1	30	BP
GO:0051130	positive regulation of cellular component organization	35/186	1189/17910	1.79698e-08	4.62739e-07	2.62716e-07	CAV1/MMP9/CCN2/SERPINF1/CYBA/BAIAP2L1/ANLN/AR/GDF15/CXCL12/HK2/BCL2/KDR/SNCA/THBS2/PDGFRB/GAS6/FLNA/MITF/SFRP4/DCN/EZH2/CCL21/GSN/TUB/AXL/TEK/TPM1/F2RL1/SDC1/ESPN/SNAI2/E2F1/NEK2/CCNB1	35	BP
GO:0034614	cellular response to reactive oxygen species	13/186	165/17910	1.80288e-08	4.62739e-07	2.62716e-07	MMP9/FOS/PDGFRA/AQP1/KLF2/EZH2/KLF4/AXL/TPM1/PKD2/CYP1B1/CCNA2/PYCR1	13	BP
GO:0006810	transport	85/186	4785/17910	1.83077e-08	4.66775e-07	2.65008e-07	IRS1/ENPP1/UCP2/SLC2A4/HMGA1/LEPR/SELP/SLC2A1/CAV1/MMP9/CPE/CCN2/RARRES2/FGF2/CAVIN1/CYBA/TXNIP/GAPDH/PTPRN2/CXCL12/SPP1/HK2/BCL2/KRT18/EDNRA/ERBB3/SORBS1/THBS1/SNCA/TGM2/GPIHBP1/PKM/APOD/TIMP2/DMD/PRNP/MAOB/CDH1/ABCG2/ABCB1/AQP5/PDGFRB/ABCC9/POSTN/GAS6/KCNMA1/IL33/IDH2/FLNA/AQP1/GAS1/SELENOP/SFRP4/SPTBN2/SCNN1A/CCL21/AVPR1A/GSN/MEF2C/TUB/AXL/KCNJ8/KIF11/CDH13/MASP1/ITPR1/PKD2/DSP/COX7A1/F2RL1/KI…	85	BP
GO:0006875	cellular metal ion homeostasis	21/186	467/17910	1.83698e-08	4.66775e-07	2.65008e-07	CAV1/FGF2/CYBA/CXCL12/BCL2/EDNRA/SNCA/TGM2/DMD/PRNP/ABCG2/PDGFRA/KCNMA1/CCL21/AVPR1A/PTH1R/ITPR1/PKD2/F2RL1/TRPC1/CASQ2	21	BP
GO:0030036	actin cytoskeleton organization	23/186	559/17910	1.92577e-08	4.86564e-07	2.76242e-07	CCN2/BAIAP2L1/CXCL12/BCL2/SORBS1/PDGFRA/PDGFRB/FLNA/AQP1/PALLD/SPTBN2/MYH14/CCL21/GSN/MEF2C/PRKG1/TEK/TPM1/F2RL1/TNXB/ESPN/FGF7/CASQ2	23	BP
GO:0050673	epithelial cell proliferation	20/186	425/17910	1.934e-08	4.86564e-07	2.76242e-07	CAV1/SERPINF1/FGF2/CYBA/AR/CXCL12/KDR/THBS1/IGFBP4/IGFBP5/AKT3/MEF2C/TEK/CDH13/PGR/CAV2/SNAI2/FGF7/NR4A1/TGFBR3	20	BP
GO:0031328	positive regulation of cellular biosynthetic process	45/186	1809/17910	1.96021e-08	4.90727e-07	2.78606e-07	IRS1/GATA6/HMGA1/WT1/NR3C1/FGF2/FOS/AR/SPP1/PBX1/SORBS1/THBS1/SNCA/TFAP2A/MAF/CDH1/FOXM1/EGR1/PDGFRB/NDN/IL33/EPCAM/KLF2/MITF/DCN/CCL21/AVPR1A/MEF2C/KLF4/CDH13/ENO1/PTH1R/PKD2/PGR/F2RL1/ZEB1/ATF3/STAT5B/CCNA2/FGF7/E2F1/NR4A1/CCN1/NEK2/GLI3	45	BP
GO:0071248	cellular response to metal ion	13/186	167/17910	2.08327e-08	5.1898e-07	2.94647e-07	MMP9/SERPINF1/FOS/SNCA/TFAP2A/PRNP/CDH1/AQP1/GSN/MEF2C/PKD2/CACNA1H/CCNB1	13	BP
GO:0010942	positive regulation of cell death	26/186	710/17910	2.28337e-08	5.64961e-07	3.20752e-07	UCP2/CDKN2A/CAV1/MMP9/CCN2/FOS/TXNIP/GAPDH/BCL2/THBS1/SNCA/TGM2/PTGIS/TFAP2A/PRNP/DUSP1/EGR1/PDGFRB/KCNMA1/SFRP4/GSN/MEF2C/CYP1B1/ATF3/E2F1/CCN1	26	BP
GO:0051704	multi-organism process	55/186	2496/17910	2.29008e-08	5.64961e-07	3.20752e-07	UCP2/HMGA1/LEPR/SELP/SLC2A1/WT1/CAV1/MMP9/RARRES2/FOS/CYBA/GAPDH/BAIAP2L1/AR/CXCL12/SPP1/BCL2/KDR/KRT18/SNCA/PTGIS/MAOB/CDH1/PDGFRA/ABCC9/GAS6/IL33/FLNA/SYNE1/IGFBP5/AQP1/TYMS/SELENOP/DCN/AVPR1A/RECK/GSN/MEF2C/TMEM119/AXL/KCNJ8/ENO1/KRT7/PGR/F2RL1/CAV2/STAT5B/SLC52A2/NCAM1/CACNA1H/NEXN/CCNA2/E2F1/NPR2/CCNB1	55	BP
GO:0051384	response to glucocorticoid	12/186	139/17910	2.33286e-08	5.72733e-07	3.25165e-07	NR3C1/SERPINF1/FOS/BCL2/BCHE/MAOB/DUSP1/AQP1/TYMS/AVPR1A/TRH/SDC1	12	BP
GO:0055074	calcium ion homeostasis	19/186	388/17910	2.37804e-08	5.81018e-07	3.29868e-07	CAV1/FGF2/CYBA/CXCL12/BCL2/EDNRA/SNCA/TGM2/DMD/PRNP/PDGFRA/CCL21/AVPR1A/PTH1R/ITPR1/PKD2/F2RL1/TRPC1/CASQ2	19	BP
GO:0051234	establishment of localization	86/186	4908/17910	2.7531e-08	6.69437e-07	3.80068e-07	IRS1/ENPP1/UCP2/SLC2A4/HMGA1/LEPR/SELP/SLC2A1/CAV1/MMP9/CPE/CCN2/RARRES2/FGF2/CAVIN1/CYBA/TXNIP/GAPDH/PTPRN2/CXCL12/SPP1/HK2/BCL2/KRT18/EDNRA/ERBB3/SORBS1/THBS1/SNCA/TGM2/GPIHBP1/PKM/APOD/TIMP2/DMD/PRNP/MAOB/CDH1/ABCG2/ABCB1/AQP5/PDGFRB/ABCC9/POSTN/GAS6/KCNMA1/IL33/IDH2/FLNA/AQP1/GAS1/SELENOP/SFRP4/SPTBN2/SCNN1A/CCL21/AVPR1A/GSN/MEF2C/TUB/AXL/KCNJ8/KIF11/CDH13/MASP1/ITPR1/PKD2/DSP/COX7A1/F2RL1/KI…	86	BP
GO:0072503	cellular divalent inorganic cation homeostasis	19/186	392/17910	2.80054e-08	6.7773e-07	3.84776e-07	CAV1/FGF2/CYBA/CXCL12/BCL2/EDNRA/SNCA/TGM2/DMD/PRNP/PDGFRA/CCL21/AVPR1A/PTH1R/ITPR1/PKD2/F2RL1/TRPC1/CASQ2	19	BP
GO:0006006	glucose metabolic process	14/186	204/17910	2.92647e-08	7.04849e-07	4.00172e-07	IRS1/ENPP1/LEPR/GAPDH/HK2/PDK4/SORBS1/PKM/APOD/IGFBP4/IGFBP5/ENO1/ATF3/TPI1	14	BP
GO:0048660	regulation of smooth muscle cell proliferation	13/186	172/17910	2.96431e-08	7.10596e-07	4.03435e-07	MMP9/FGF2/CYBA/THBS1/TGM2/APOD/PDGFRB/IGFBP5/MEF2C/KLF4/PRKG1/CDH13/TPM1	13	BP
GO:0019318	hexose metabolic process	15/186	239/17910	3.0542e-08	7.28707e-07	4.13717e-07	IRS1/ENPP1/LEPR/GAPDH/HK2/PDK4/SORBS1/PKM/APOD/IGFBP4/IGFBP5/ENO1/ATF3/TPI1/GALE	15	BP
GO:0005996	monosaccharide metabolic process	16/186	277/17910	3.34229e-08	7.93717e-07	4.50626e-07	IRS1/ENPP1/LEPR/SLC2A1/GAPDH/HK2/PDK4/SORBS1/PKM/APOD/IGFBP4/IGFBP5/ENO1/ATF3/TPI1/GALE	16	BP
GO:0048659	smooth muscle cell proliferation	13/186	174/17910	3.40205e-08	8.0415e-07	4.56549e-07	MMP9/FGF2/CYBA/THBS1/TGM2/APOD/PDGFRB/IGFBP5/MEF2C/KLF4/PRKG1/CDH13/TPM1	13	BP
GO:0042542	response to hydrogen peroxide	12/186	144/17910	3.46798e-08	8.15939e-07	4.63243e-07	TXNIP/BCL2/DUSP1/PDGFRB/AQP1/KLF2/EZH2/KLF4/AXL/CYP1B1/SDC1/PYCR1	12	BP
GO:0006873	cellular ion homeostasis	22/186	531/17910	3.55518e-08	8.28781e-07	4.70534e-07	ENPP1/CAV1/FGF2/CYBA/CXCL12/BCL2/EDNRA/SNCA/TGM2/DMD/PRNP/ABCG2/PDGFRA/KCNMA1/CCL21/AVPR1A/PTH1R/ITPR1/PKD2/F2RL1/TRPC1/CASQ2	22	BP
GO:0055065	metal ion homeostasis	22/186	531/17910	3.55518e-08	8.28781e-07	4.70534e-07	CAV1/FGF2/CYBA/CXCL12/BCL2/EDNRA/SNCA/TGM2/DMD/PRNP/ABCG2/PDGFRA/KCNMA1/SCNN1A/CCL21/AVPR1A/PTH1R/ITPR1/PKD2/F2RL1/TRPC1/CASQ2	22	BP
GO:0060402	calcium ion transport into cytosol	12/186	145/17910	3.74698e-08	8.69506e-07	4.93655e-07	CAV1/FGF2/CYBA/BCL2/SNCA/DMD/PRNP/CCL21/ITPR1/PKD2/TRPC1/CASQ2	12	BP
GO:0030016	myofibril	14/186	197/18675	1.12045e-08	8.75817e-07	5.4843e-07	SLC2A1/DMD/ABCC9/FLNA/SYNE1/PALLD/KCNJ8/ENO1/TPM1/FLNC/DES/TPM2/NEXN/CASQ2	14	CC
GO:0009889	regulation of biosynthetic process	76/186	4135/17910	4.44321e-08	1.02638e-06	5.8272e-07	IRS1/ENPP1/GATA6/HMGA1/LEPR/CDKN2A/WT1/CAV1/JAZF1/FBN1/CCN2/NR3C1/FGF2/FOS/CYBA/TXNIP/GAPDH/KANK2/AR/SPP1/PDK4/BCL2/SCD/KDR/PBX1/FASN/SORBS1/THBS1/SNCA/PTGIS/TFAP2A/MAF/PRNP/CDH1/DUSP1/FOXM1/EGR1/PDGFRB/NDN/GAS6/IL33/FLNA/EPCAM/IGFBP5/TYMS/KLF2/MITF/SFRP4/DCN/EZH2/CCL21/AVPR1A/MEF2C/KLF4/CDH13/ENO1/BIRC5/PTH1R/PKD2/PGR/EFEMP1/CYP1B1/F2RL1/ZEB1/ATF3/STAT5B/CCNA2/SNAI2/FGF7/AEBP1/E2F1/NR4A1/CCN1/NE…	76	BP
GO:0055080	cation homeostasis	23/186	588/17910	4.8659e-08	1.11894e-06	6.35267e-07	CAV1/FGF2/CYBA/CXCL12/PDK4/BCL2/EDNRA/SNCA/TGM2/DMD/PRNP/ABCG2/PDGFRA/KCNMA1/SCNN1A/CCL21/AVPR1A/PTH1R/ITPR1/PKD2/F2RL1/TRPC1/CASQ2	23	BP
GO:0017144	drug metabolic process	27/186	792/17910	5.22379e-08	1.19583e-06	6.7892e-07	ENPP1/CAV1/CYBA/GAPDH/HK2/BCHE/SNCA/PKM/PTGIS/MAOB/ADH1B/EGR1/IDH2/TYMS/KLF2/DCN/KLF4/ENO1/PKD2/CYP1B1/DPYD/STAT5B/SLC52A2/CACNA1H/TPI1/CCNB1/PYCR1	27	BP
GO:0051216	cartilage development	13/186	182/17910	5.79669e-08	1.32102e-06	7.49999e-07	CCN2/FGF2/MAF/TYMS/MGP/MEF2C/CTSK/PTH1R/EFEMP1/ZEB1/SNAI2/CCN1/GLI3	13	BP
GO:0050678	regulation of epithelial cell proliferation	18/186	369/17910	6.0154e-08	1.36474e-06	7.74822e-07	CAV1/SERPINF1/FGF2/CYBA/AR/CXCL12/KDR/THBS1/AKT3/MEF2C/TEK/CDH13/PGR/CAV2/SNAI2/FGF7/NR4A1/TGFBR3	18	BP
GO:0072507	divalent inorganic cation homeostasis	19/186	412/17910	6.15446e-08	1.39009e-06	7.89211e-07	CAV1/FGF2/CYBA/CXCL12/BCL2/EDNRA/SNCA/TGM2/DMD/PRNP/PDGFRA/CCL21/AVPR1A/PTH1R/ITPR1/PKD2/F2RL1/TRPC1/CASQ2	19	BP
GO:0030017	sarcomere	13/186	174/18675	2.09641e-08	1.39305e-06	8.72314e-07	SLC2A1/DMD/ABCC9/FLNA/SYNE1/PALLD/ENO1/TPM1/FLNC/DES/TPM2/NEXN/CASQ2	13	CC
GO:0043292	contractile fiber	14/186	209/18675	2.3762e-08	1.39305e-06	8.72314e-07	SLC2A1/DMD/ABCC9/FLNA/SYNE1/PALLD/KCNJ8/ENO1/TPM1/FLNC/DES/TPM2/NEXN/CASQ2	14	CC
GO:1902533	positive regulation of intracellular signal transduction	31/186	1019/17910	6.4276e-08	1.44536e-06	8.20589e-07	IRS1/SELP/CAV1/CCN2/FGF2/AR/GDF15/BCL2/KDR/ERBB3/THBS1/TGM2/TIMP2/PDGFRA/IGFBP4/PDGFRB/GAS6/FLNA/IGFBP5/DCN/EZH2/CCL21/AKT3/TEK/CDH13/PKD2/CYP1B1/F2RL1/CAV2/FGF7/NPR2	31	BP
GO:0043551	regulation of phosphatidylinositol 3-kinase activity	8/186	53/17910	6.91966e-08	1.54915e-06	8.79517e-07	IRS1/FGF2/PDGFRA/PDGFRB/CCL21/KLF4/TEK/SOCS2	8	BP
GO:0097435	supramolecular fiber organization	22/186	553/17910	7.25851e-08	1.61788e-06	9.18541e-07	CCN2/BAIAP2L1/CXCL12/BCL2/SORBS1/SNCA/PDGFRA/PDGFRB/FLNA/SPTBN2/CCL21/GSN/MEF2C/TPM1/CYP1B1/DES/DSP/F2RL1/TNXB/ESPN/AEBP1/CASQ2	22	BP
GO:0010557	positive regulation of macromolecule biosynthetic process	42/186	1698/17910	7.78356e-08	1.72734e-06	9.80682e-07	IRS1/GATA6/HMGA1/WT1/NR3C1/FGF2/FOS/AR/SPP1/KDR/PBX1/SORBS1/THBS1/TFAP2A/MAF/CDH1/FOXM1/EGR1/PDGFRB/NDN/IL33/EPCAM/KLF2/MITF/DCN/CCL21/MEF2C/KLF4/CDH13/PKD2/PGR/F2RL1/ZEB1/ATF3/STAT5B/CCNA2/FGF7/E2F1/NR4A1/CCN1/NEK2/GLI3	42	BP
GO:0051592	response to calcium ion	11/186	126/17910	8.12134e-08	1.79446e-06	1.01879e-06	CAV1/FOS/TXNIP/THBS1/DUSP1/KCNMA1/MEF2C/PKD2/TRPC1/SDC1/CASQ2	11	BP
GO:0045944	positive regulation of transcription by RNA polymerase II	31/186	1031/17910	8.35833e-08	1.83883e-06	1.04398e-06	GATA6/HMGA1/WT1/NR3C1/FGF2/FOS/AR/PBX1/TFAP2A/MAF/FOXM1/EGR1/NDN/IL33/EPCAM/KLF2/MITF/DCN/MEF2C/KLF4/CDH13/PKD2/PGR/F2RL1/ZEB1/ATF3/STAT5B/E2F1/NR4A1/CCN1/GLI3	31	BP
GO:0033043	regulation of organelle organization	33/186	1147/17910	8.45552e-08	1.8522e-06	1.05157e-06	SLC2A4/HMGA1/MMP9/CCN2/BAIAP2L1/ANLN/CXCL12/HK2/BCL2/KDR/SNCA/DUSP1/PDGFRA/PDGFRB/FLNA/SPTBN2/DCN/CCL21/GSN/MEF2C/KIF11/TEK/TPM1/F2RL1/CAV2/BUB1B/SDC1/ESPN/NEXN/SNAI2/E2F1/NEK2/CCNB1	33	BP
GO:0019725	cellular homeostasis	27/186	814/17910	9.11444e-08	1.98797e-06	1.12865e-06	ENPP1/UCP2/CAV1/SERPINF1/FGF2/CYBA/PTPRN2/CXCL12/BCL2/EDNRA/SNCA/TGM2/DMD/PRNP/ABCG2/PDGFRA/GAS6/KCNMA1/AQP1/CCL21/AVPR1A/PTH1R/ITPR1/PKD2/F2RL1/TRPC1/CASQ2	27	BP
GO:0046983	protein dimerization activity	38/183	1285/16967	9.16423e-09	2.00391e-06	1.28621e-06	ENPP1/CAV1/AOC3/FOS/CYBA/AR/GDF15/BCL2/PBX1/FASN/ERBB3/TFAP2A/MAOB/CPQ/ABCG2/PDGFRA/FLNA/SYNE1/TYMS/MITF/MEF2C/AXL/ENO1/TPM1/MASP1/PTH1R/PKD2/DPYD/KIF1A/CAV2/ATF3/TPM2/STAT5B/E2F1/NR4A1/CASQ2/TPI1/GALE	38	MF
GO:0044459	plasma membrane part	50/186	2283/18675	4.13305e-08	2.15378e-06	1.34868e-06	IRS1/ENPP1/SLC2A4/LEPR/SELP/SLC2A1/CAV1/CAVIN1/CYBA/PTPRN2/KDR/EDNRA/ERBB3/SORBS1/THBS1/TGM2/GPIHBP1/PTGIS/DMD/PRNP/CDH1/ABCB1/PDGFRA/AQP5/PDGFRB/ABCC9/KCNMA1/EPCAM/SYNE1/AQP1/GAS1/SPTBN2/SCNN1A/KCNJ8/TEK/CDH13/TPM1/PTH1R/PKD2/DSP/F2RL1/CAV2/SDC1/SLC52A2/MYLK/NCAM1/CACNA1H/SLC22A3/NPR2/TGFBR3	50	CC
GO:1901342	regulation of vasculature development	19/186	425/17910	1.00092e-07	2.17379e-06	1.23415e-06	GATA6/WT1/SERPINF1/FGF2/HK2/KDR/THBS1/PKM/PTGIS/THBS2/EGR1/AQP1/KLF2/DCN/AKT3/RECK/KLF4/TEK/CYP1B1	19	BP
GO:0050790	regulation of catalytic activity	48/186	2116/17910	1.03393e-07	2.23592e-06	1.26943e-06	IRS1/LEPR/CDKN2A/CAV1/MMP9/AOC3/CCN2/FGF2/CYBA/TXNIP/GAPDH/PTPRN2/CDKN3/GDF15/BCL2/EDNRA/ERBB3/THBS1/SNCA/GPIHBP1/TIMP2/PRNP/DUSP1/PDGFRA/EGR1/PDGFRB/GAS6/AQP1/EZH2/CCL21/AVPR1A/RECK/GSN/MEF2C/KLF4/PRKG1/TEK/TPM1/BIRC5/PKD2/F2RL1/CCND2/CAV2/TPM2/SOCS2/CCN1/NEK2/CCNB1	48	BP
GO:0030003	cellular cation homeostasis	21/186	518/17910	1.07251e-07	2.30954e-06	1.31122e-06	CAV1/FGF2/CYBA/CXCL12/BCL2/EDNRA/SNCA/TGM2/DMD/PRNP/ABCG2/PDGFRA/KCNMA1/CCL21/AVPR1A/PTH1R/ITPR1/PKD2/F2RL1/TRPC1/CASQ2	21	BP
GO:0000278	mitotic cell cycle	29/186	934/17910	1.18057e-07	2.53151e-06	1.43724e-06	CDKN2A/ANLN/KANK2/CDKN3/BCL2/PBX1/TIMP2/DUSP1/FOXM1/ABCB1/RAD51/PDGFRB/FLNA/TYMS/GAS1/EZH2/KLF4/KIF11/CDH13/PKD2/CCND2/CAV2/BUB1B/STAT5B/PRC1/CCNA2/E2F1/NEK2/CCNB1	29	BP
GO:0070062	extracellular exosome	48/186	2162/18675	5.56984e-08	2.5874e-06	1.62021e-06	SLC2A4/SLC2A1/MMP9/CPE/PLAT/SERPINF1/GAPDH/BAIAP2L1/SOD3/GDF15/CXCL12/SPP1/FASN/KRT18/THBS1/TGM2/PKM/APOD/PRNP/CDH1/CPQ/ABCB1/AQP5/CTSF/GAS6/IDH2/FLNA/EPCAM/AQP1/SELENOP/SCNN1A/MYH14/MGP/GSN/AXL/CDH13/ENO1/KRT7/PKD2/EFEMP1/DES/DSP/TNXB/SDC1/AEBP1/TPI1/ACTG2/TGFBR3	48	CC
GO:0044449	contractile fiber part	13/186	192/18675	6.74205e-08	2.5874e-06	1.62021e-06	SLC2A1/DMD/ABCC9/FLNA/SYNE1/PALLD/ENO1/TPM1/FLNC/DES/TPM2/NEXN/CASQ2	13	CC
GO:0015629	actin cytoskeleton	19/186	432/18675	6.79089e-08	2.5874e-06	1.62021e-06	SLC2A1/CYBA/BAIAP2L1/ANLN/SORBS1/SNCA/CDH1/FLNA/PALLD/SPTBN2/MYH14/GSN/TEK/TPM1/PKD2/TPM2/MYLK/ESPN/ACTG2	19	CC
GO:1903561	extracellular vesicle	48/186	2185/18675	7.72506e-08	2.5874e-06	1.62021e-06	SLC2A4/SLC2A1/MMP9/CPE/PLAT/SERPINF1/GAPDH/BAIAP2L1/SOD3/GDF15/CXCL12/SPP1/FASN/KRT18/THBS1/TGM2/PKM/APOD/PRNP/CDH1/CPQ/ABCB1/AQP5/CTSF/GAS6/IDH2/FLNA/EPCAM/AQP1/SELENOP/SCNN1A/MYH14/MGP/GSN/AXL/CDH13/ENO1/KRT7/PKD2/EFEMP1/DES/DSP/TNXB/SDC1/AEBP1/TPI1/ACTG2/TGFBR3	48	CC
GO:0043230	extracellular organelle	48/186	2187/18675	7.94581e-08	2.5874e-06	1.62021e-06	SLC2A4/SLC2A1/MMP9/CPE/PLAT/SERPINF1/GAPDH/BAIAP2L1/SOD3/GDF15/CXCL12/SPP1/FASN/KRT18/THBS1/TGM2/PKM/APOD/PRNP/CDH1/CPQ/ABCB1/AQP5/CTSF/GAS6/IDH2/FLNA/EPCAM/AQP1/SELENOP/SCNN1A/MYH14/MGP/GSN/AXL/CDH13/ENO1/KRT7/PKD2/EFEMP1/DES/DSP/TNXB/SDC1/AEBP1/TPI1/ACTG2/TGFBR3	48	CC
GO:0099512	supramolecular fiber	27/186	845/18675	8.4064e-08	2.5874e-06	1.62021e-06	SLC2A1/FBN1/KRT18/SNCA/DMD/ABCC9/FLNA/SYNE1/PALLD/DCN/KCNJ8/KIF11/TEK/ENO1/TPM1/KRT7/PKD2/FLNC/DES/DSP/TPM2/LMNB1/ESPN/PRC1/NEXN/CASQ2/NEK2	27	CC
GO:0005901	caveola	9/186	79/18675	8.97479e-08	2.5874e-06	1.62021e-06	IRS1/SLC2A1/CAV1/CAVIN1/PTGIS/CDH1/KCNMA1/CDH13/CAV2	9	CC
GO:0099081	supramolecular polymer	27/186	851/18675	9.69791e-08	2.5874e-06	1.62021e-06	SLC2A1/FBN1/KRT18/SNCA/DMD/ABCC9/FLNA/SYNE1/PALLD/DCN/KCNJ8/KIF11/TEK/ENO1/TPM1/KRT7/PKD2/FLNC/DES/DSP/TPM2/LMNB1/ESPN/PRC1/NEXN/CASQ2/NEK2	27	CC
GO:0099080	supramolecular complex	27/186	852/18675	9.93034e-08	2.5874e-06	1.62021e-06	SLC2A1/FBN1/KRT18/SNCA/DMD/ABCC9/FLNA/SYNE1/PALLD/DCN/KCNJ8/KIF11/TEK/ENO1/TPM1/KRT7/PKD2/FLNC/DES/DSP/TPM2/LMNB1/ESPN/PRC1/NEXN/CASQ2/NEK2	27	CC
GO:0000165	MAPK cascade	28/186	882/17910	1.27282e-07	2.71735e-06	1.54275e-06	IRS1/CAV1/CCN2/FGF2/AR/GDF15/KDR/ERBB3/THBS1/TIMP2/DUSP1/FOXM1/PDGFRA/IGFBP4/PDGFRB/GAS6/SPTBN2/EZH2/CCL21/MEF2C/KLF4/TEK/F2RL1/CAV2/ATF3/NCAM1/FGF7/CCN1	28	BP
GO:0001503	ossification	18/186	388/17910	1.27793e-07	2.71735e-06	1.54275e-06	ENPP1/MMP9/CCN2/BCL2/PBX1/FASN/TFAP2A/IGFBP5/MGP/MEF2C/TMEM119/CTSK/TEK/PTH1R/SNAI2/NPR2/CCN1/GLI3	18	BP
GO:1901362	organic cyclic compound biosynthetic process	76/186	4239/17910	1.32376e-07	2.80306e-06	1.59142e-06	ENPP1/GATA6/HMGA1/CDKN2A/WT1/CAV1/JAZF1/FBN1/CCN2/NR3C1/FGF2/CAVIN1/FOS/TXNIP/GAPDH/KANK2/AR/SPP1/HK2/PDK4/SCD/PBX1/FASN/SNCA/PKM/PTGIS/TFAP2A/MAF/PRNP/CDH1/DUSP1/FOXM1/EGR1/PDGFRB/NDN/GAS6/IL33/IDH2/FLNA/EPCAM/TYMS/KLF2/MITF/SFRP4/DCN/EZH2/MEF2C/KLF4/CDH13/ENO1/BIRC5/PKD2/PGR/EFEMP1/CYP1B1/F2RL1/ZEB1/TRPC1/ATF3/STAT5B/CACNA1H/PDE8B/CCNA2/SNAI2/FGF7/AEBP1/E2F1/NPR2/NR4A1/CCN1/TPI1/NEK2/CCNB1/PYCR…	76	BP
GO:0043491	protein kinase B signaling	15/186	268/17910	1.37646e-07	2.90255e-06	1.6479e-06	IRS1/FGF2/GDF15/KDR/ERBB3/THBS1/PDGFRA/PDGFRB/GAS6/IGFBP5/CCL21/KLF4/AXL/TEK/FGF7	15	BP
GO:0023014	signal transduction by protein phosphorylation	28/186	886/17910	1.39713e-07	2.93397e-06	1.66574e-06	IRS1/CAV1/CCN2/FGF2/AR/GDF15/KDR/ERBB3/THBS1/TIMP2/DUSP1/FOXM1/PDGFRA/IGFBP4/PDGFRB/GAS6/SPTBN2/EZH2/CCL21/MEF2C/KLF4/TEK/F2RL1/CAV2/ATF3/NCAM1/FGF7/CCN1	28	BP
GO:0097305	response to alcohol	14/186	232/17910	1.45555e-07	3.04408e-06	1.72825e-06	SLC2A4/FOS/CYBA/MAOB/CDH1/RAD51/TYMS/KLF2/CCL21/AVPR1A/GSN/KLF4/TRH/TGFBR3	14	BP
GO:0005912	adherens junction	20/186	496/18675	1.23829e-07	3.05661e-06	1.91403e-06	HMGA1/CAV1/CYBA/BAIAP2L1/KRT18/SORBS1/TGM2/CDH1/PDGFRB/FLNA/PALLD/GSN/TEK/CDH13/FLNC/DES/DSP/LPP/CAV2/NEXN	20	CC
GO:0018130	heterocycle biosynthetic process	74/186	4089/17910	1.48766e-07	3.09848e-06	1.75914e-06	ENPP1/GATA6/HMGA1/CDKN2A/WT1/CAV1/JAZF1/FBN1/CCN2/NR3C1/FGF2/CAVIN1/FOS/TXNIP/GAPDH/KANK2/AR/SPP1/HK2/PDK4/SCD/PBX1/FASN/SNCA/PKM/PTGIS/TFAP2A/MAF/PRNP/CDH1/DUSP1/FOXM1/EGR1/PDGFRB/NDN/GAS6/IL33/IDH2/FLNA/EPCAM/TYMS/KLF2/MITF/SFRP4/DCN/EZH2/MEF2C/KLF4/CDH13/ENO1/BIRC5/PKD2/PGR/EFEMP1/CYP1B1/F2RL1/ZEB1/ATF3/STAT5B/PDE8B/CCNA2/SNAI2/FGF7/AEBP1/E2F1/NPR2/NR4A1/CCN1/TPI1/NEK2/CCNB1/PYCR1/GLI3/TGFBR3	74	BP
GO:0019438	aromatic compound biosynthetic process	74/186	4099/17910	1.64966e-07	3.42186e-06	1.94273e-06	ENPP1/GATA6/HMGA1/CDKN2A/WT1/CAV1/JAZF1/FBN1/CCN2/NR3C1/FGF2/CAVIN1/FOS/TXNIP/GAPDH/KANK2/AR/SPP1/HK2/PDK4/SCD/PBX1/FASN/SNCA/PKM/PTGIS/TFAP2A/MAF/PRNP/CDH1/DUSP1/FOXM1/EGR1/PDGFRB/NDN/GAS6/IL33/IDH2/FLNA/EPCAM/TYMS/KLF2/MITF/SFRP4/DCN/EZH2/MEF2C/KLF4/CDH13/ENO1/BIRC5/PKD2/PGR/EFEMP1/CYP1B1/F2RL1/ZEB1/TRPC1/ATF3/STAT5B/PDE8B/CCNA2/SNAI2/FGF7/AEBP1/E2F1/NPR2/NR4A1/CCN1/TPI1/NEK2/CCNB1/GLI3/TGFBR3	74	BP
GO:0005102	signaling receptor binding	39/183	1386/16967	2.19081e-08	3.59293e-06	2.30612e-06	IRS1/ENPP1/HMGA1/CAV1/CPE/PLAT/FBN1/CCN2/RARRES2/FGF2/AR/GDF15/CXCL12/SPP1/KDR/SORBS1/THBS1/TIMP2/PRNP/PDGFRA/IGFBP4/PDGFRB/GAS6/IL33/FLNA/CCL21/AVPR1A/TUB/KCNJ8/PKD2/EFEMP1/F2RL1/TNXB/STAT5B/SOCS2/FGF7/CCNB1/LEFTY2/TGFBR3	39	MF
GO:0000122	negative regulation of transcription by RNA polymerase II	25/186	735/17910	1.79402e-07	3.70618e-06	2.10415e-06	GATA6/WT1/CAV1/JAZF1/NR3C1/TXNIP/KANK2/AR/SNCA/TFAP2A/MAF/FOXM1/EGR1/KLF2/MITF/EZH2/MEF2C/KLF4/ENO1/ZEB1/ATF3/SNAI2/AEBP1/E2F1/GLI3	25	BP
GO:0034654	nucleobase-containing compound biosynthetic process	73/186	4029/17910	1.8343e-07	3.77406e-06	2.14269e-06	ENPP1/GATA6/HMGA1/CDKN2A/WT1/CAV1/JAZF1/FBN1/CCN2/NR3C1/FGF2/CAVIN1/FOS/TXNIP/GAPDH/KANK2/AR/SPP1/HK2/PDK4/SCD/PBX1/FASN/SNCA/PKM/PTGIS/TFAP2A/MAF/PRNP/CDH1/DUSP1/FOXM1/EGR1/PDGFRB/NDN/GAS6/IL33/IDH2/FLNA/EPCAM/TYMS/KLF2/MITF/SFRP4/DCN/EZH2/MEF2C/KLF4/CDH13/ENO1/BIRC5/PKD2/PGR/EFEMP1/CYP1B1/F2RL1/ZEB1/ATF3/STAT5B/PDE8B/CCNA2/SNAI2/FGF7/AEBP1/E2F1/NPR2/NR4A1/CCN1/TPI1/NEK2/CCNB1/GLI3/TGFBR3	73	BP
GO:0031226	intrinsic component of plasma membrane	33/186	1231/18675	1.66694e-07	3.90897e-06	2.44776e-06	IRS1/ENPP1/SLC2A4/SELP/SLC2A1/CYBA/PTPRN2/KDR/EDNRA/SORBS1/TGM2/GPIHBP1/PRNP/PDGFRA/AQP5/PDGFRB/ABCC9/KCNMA1/AQP1/GAS1/SCNN1A/KCNJ8/TEK/PTH1R/PKD2/F2RL1/CAV2/SDC1/SLC52A2/CACNA1H/SLC22A3/NPR2/TGFBR3	33	CC
GO:0060047	heart contraction	15/186	275/17910	1.92214e-07	3.93884e-06	2.23624e-06	CAV1/CCN2/DMD/ABCC9/FLNA/AVPR1A/KCNJ8/TPM1/ITPR1/DES/DSP/TRPC1/CACNA1H/NPR2/CASQ2	15	BP
GO:0048729	tissue morphogenesis	23/186	635/17910	1.93535e-07	3.94998e-06	2.24257e-06	WT1/FGF2/AR/BCL2/PBX1/EDNRA/TGM2/TFAP2A/FLNA/IGFBP5/MEF2C/KLF4/TPM1/PKD2/PGR/DSP/MYLK/SNAI2/FGF7/CCN1/ACTG2/GLI3/TGFBR3	23	BP
GO:0043269	regulation of ion transport	23/186	639/17910	2.16288e-07	4.38355e-06	2.48873e-06	CAV1/MMP9/CYBA/CXCL12/BCL2/THBS1/SNCA/DMD/PRNP/MAOB/ABCB1/PDGFRB/KCNMA1/FLNA/SFRP4/AVPR1A/MEF2C/KCNJ8/PKD2/TRPC1/MYLK/CACNA1H/CASQ2	23	BP
GO:0001936	regulation of endothelial cell proliferation	12/186	170/17910	2.16504e-07	4.38355e-06	2.48873e-06	CAV1/FGF2/CYBA/CXCL12/KDR/THBS1/AKT3/MEF2C/TEK/CDH13/CAV2/NR4A1	12	BP
GO:0061437	renal system vasculature development	6/186	26/17910	2.2417e-07	4.5029e-06	2.55648e-06	WT1/PDGFRA/EGR1/PDGFRB/TEK/PKD2	6	BP
GO:0061440	kidney vasculature development	6/186	26/17910	2.2417e-07	4.5029e-06	2.55648e-06	WT1/PDGFRA/EGR1/PDGFRB/TEK/PKD2	6	BP
GO:0043550	regulation of lipid kinase activity	8/186	62/17910	2.43761e-07	4.87713e-06	2.76895e-06	IRS1/FGF2/PDGFRA/PDGFRB/CCL21/KLF4/TEK/SOCS2	8	BP
GO:0070161	anchoring junction	20/186	514/18675	2.19289e-07	4.89744e-06	3.06674e-06	HMGA1/CAV1/CYBA/BAIAP2L1/KRT18/SORBS1/TGM2/CDH1/PDGFRB/FLNA/PALLD/GSN/TEK/CDH13/FLNC/DES/DSP/LPP/CAV2/NEXN	20	CC
GO:0044057	regulation of system process	22/186	594/17910	2.49666e-07	4.97571e-06	2.82492e-06	CAV1/CCN2/CYBA/DMD/ABCC9/GAS6/FLNA/IGFBP5/AQP1/AVPR1A/KLF4/PRKG1/ENO1/TPM1/ITPR1/DES/DSP/F2RL1/TRPC1/CACNA1H/NPR2/CASQ2	22	BP
GO:0090130	tissue migration	17/186	363/17910	2.54485e-07	5.05193e-06	2.86819e-06	MMP9/SERPINF1/FGF2/ANLN/KANK2/KDR/THBS1/DCN/AKT3/MEF2C/KLF4/TEK/CDH13/CYP1B1/FGF7/NR4A1/ACTG2	17	BP
GO:0009991	response to extracellular stimulus	20/186	498/17910	2.55604e-07	5.05439e-06	2.86959e-06	UCP2/SLC2A1/FOS/CYBA/KANK2/GDF15/SPP1/PDK4/BCL2/BCHE/PKM/POSTN/GAS6/TYMS/AVPR1A/GSN/AXL/ATF3/SLC22A3/SNAI2	20	BP
GO:0051897	positive regulation of protein kinase B signaling	12/186	173/17910	2.61796e-07	5.15678e-06	2.92772e-06	IRS1/FGF2/GDF15/ERBB3/THBS1/PDGFRA/PDGFRB/GAS6/IGFBP5/CCL21/TEK/FGF7	12	BP
GO:0072006	nephron development	11/186	142/17910	2.75963e-07	5.41484e-06	3.07423e-06	WT1/FGF2/BCL2/PBX1/PDGFRA/EGR1/PDGFRB/MEF2C/TEK/PKD2/GLI3	11	BP
GO:0003015	heart process	15/186	284/17910	2.90894e-07	5.68586e-06	3.2281e-06	CAV1/CCN2/DMD/ABCC9/FLNA/AVPR1A/KCNJ8/TPM1/ITPR1/DES/DSP/TRPC1/CACNA1H/NPR2/CASQ2	15	BP
GO:0007049	cell cycle	41/186	1716/17910	2.94507e-07	5.73443e-06	3.25568e-06	GATA6/CDKN2A/CCN2/NR3C1/TXNIP/ANLN/KANK2/CDKN3/BCL2/PBX1/KRT18/THBS1/TIMP2/PRNP/DUSP1/FOXM1/ABCB1/EXO1/RAD51/PDGFRB/GAS6/FLNA/TYMS/GAS1/EZH2/KLF4/KIF11/CDH13/PKD2/CCND2/CAV2/BUB1B/STAT5B/RAD54L/PRC1/CCNA2/E2F1/NPR2/NR4A1/NEK2/CCNB1	41	BP
GO:0043065	positive regulation of apoptotic process	23/186	652/17910	3.08414e-07	5.98229e-06	3.3964e-06	CDKN2A/CAV1/MMP9/CCN2/TXNIP/GAPDH/BCL2/THBS1/SNCA/TGM2/PTGIS/TFAP2A/PRNP/DUSP1/PDGFRB/KCNMA1/SFRP4/GSN/MEF2C/CYP1B1/ATF3/E2F1/CCN1	23	BP
GO:0055085	transmembrane transport	37/186	1462/17910	3.15557e-07	6.09757e-06	3.46184e-06	IRS1/ENPP1/UCP2/SLC2A4/SLC2A1/CAV1/MMP9/FGF2/CYBA/HK2/BCL2/EDNRA/SORBS1/THBS1/SNCA/GPIHBP1/DMD/PRNP/ABCG2/ABCB1/AQP5/ABCC9/GAS6/KCNMA1/FLNA/AQP1/SCNN1A/CCL21/MEF2C/KCNJ8/ITPR1/PKD2/COX7A1/TRPC1/CACNA1H/SLC22A3/CASQ2	37	BP
GO:0006812	cation transport	30/186	1038/17910	3.25518e-07	6.26621e-06	3.55759e-06	UCP2/CAV1/MMP9/CCN2/FGF2/CYBA/CXCL12/BCL2/SNCA/DMD/PRNP/MAOB/PDGFRB/ABCC9/GAS6/KCNMA1/FLNA/AQP1/SCNN1A/CCL21/MEF2C/KCNJ8/ITPR1/PKD2/COX7A1/TRPC1/MYLK/CACNA1H/SLC22A3/CASQ2	30	BP
GO:0051246	regulation of protein metabolic process	55/186	2700/17910	3.31093e-07	6.34949e-06	3.60487e-06	ENPP1/CDKN2A/CAV1/MMP9/PLAT/CCN2/RARRES2/FGF2/GAPDH/CDKN3/AR/GDF15/BCL2/KDR/ERBB3/THBS1/SNCA/APOD/TIMP2/DMD/PRNP/CDH1/DUSP1/FOXM1/PDGFRA/IGFBP4/EGR1/PDGFRB/GAS6/IL33/FLNA/IGFBP5/AQP1/TYMS/GAS1/KLF2/EZH2/CCL21/RECK/GSN/TMEM119/KLF4/TEK/ENO1/BIRC5/PKD2/F2RL1/CCND2/CAV2/ATF3/STAT5B/SNAI2/FGF7/CCN1/CCNB1	55	BP
GO:0055002	striated muscle cell development	11/186	145/17910	3.40945e-07	6.51385e-06	3.69819e-06	BCL2/DMD/PDGFRA/PDGFRB/MEF2C/TPM1/FLNC/CAV2/SDC1/CASQ2/CCNB1	11	BP
GO:0031982	vesicle	67/186	3756/18675	3.0644e-07	6.53274e-06	4.09075e-06	SLC2A4/SELP/SLC2A1/CAV1/MMP9/AOC3/CPE/PLAT/RARRES2/SERPINF1/CYBA/GAPDH/BAIAP2L1/PTPRN2/SOD3/GDF15/CXCL12/SPP1/KDR/FASN/KRT18/THBS1/SNCA/TGM2/PKM/APOD/TIMP2/PRNP/THBS2/CDH1/CPQ/ABCB1/AQP5/PDGFRB/CTSF/GAS6/IL33/IDH2/FLNA/EPCAM/AQP1/SELENOP/SCNN1A/MYH14/MGP/AVPR1A/GSN/AXL/CTSK/CDH13/ENO1/KRT7/ITPR1/PKD2/EFEMP1/DES/DSP/F2RL1/KIF1A/CAV2/TNXB/SDC1/AEBP1/TPI1/ACTG2/LEFTY2/TGFBR3	67	CC
GO:0006816	calcium ion transport	18/186	415/17910	3.45288e-07	6.55171e-06	3.71968e-06	CAV1/CCN2/FGF2/CYBA/CXCL12/BCL2/SNCA/DMD/PRNP/PDGFRB/GAS6/CCL21/ITPR1/PKD2/TRPC1/MYLK/CACNA1H/CASQ2	18	BP
GO:0008016	regulation of heart contraction	14/186	249/17910	3.45505e-07	6.55171e-06	3.71968e-06	CAV1/CCN2/DMD/ABCC9/FLNA/AVPR1A/TPM1/ITPR1/DES/DSP/TRPC1/CACNA1H/NPR2/CASQ2	14	BP
GO:2000113	negative regulation of cellular macromolecule biosynthetic process	35/186	1343/17910	3.52559e-07	6.66061e-06	3.78151e-06	ENPP1/GATA6/HMGA1/CDKN2A/WT1/CAV1/JAZF1/NR3C1/TXNIP/GAPDH/KANK2/AR/SNCA/TFAP2A/MAF/DUSP1/FOXM1/EGR1/GAS6/FLNA/IGFBP5/TYMS/KLF2/MITF/EZH2/MEF2C/KLF4/ENO1/BIRC5/ZEB1/ATF3/SNAI2/AEBP1/E2F1/GLI3	35	BP
GO:0061138	morphogenesis of a branching epithelium	12/186	178/17910	3.56262e-07	6.70565e-06	3.80708e-06	WT1/FGF2/AR/BCL2/PBX1/EDNRA/TGM2/PKD2/PGR/SNAI2/FGF7/GLI3	12	BP
GO:0022603	regulation of anatomical structure morphogenesis	31/186	1102/17910	3.62716e-07	6.80194e-06	3.86174e-06	GATA6/WT1/SERPINF1/FGF2/AR/GDF15/CXCL12/SPP1/HK2/BCL2/KDR/THBS1/PKM/PTGIS/TFAP2A/THBS2/POSTN/FLNA/AQP1/KLF2/DCN/MYH14/AKT3/RECK/MEF2C/KLF4/TEK/TPM1/CYP1B1/SNAI2/FGF7	31	BP
GO:0043068	positive regulation of programmed cell death	23/186	660/17910	3.81859e-07	7.13459e-06	4.0506e-06	CDKN2A/CAV1/MMP9/CCN2/TXNIP/GAPDH/BCL2/THBS1/SNCA/TGM2/PTGIS/TFAP2A/PRNP/DUSP1/PDGFRB/KCNMA1/SFRP4/GSN/MEF2C/CYP1B1/ATF3/E2F1/CCN1	23	BP
GO:2000669	negative regulation of dendritic cell apoptotic process	4/186	7/17910	3.84725e-07	7.1618e-06	4.06605e-06	CXCL12/GAS6/CCL21/AXL	4	BP
GO:0050839	cell adhesion molecule binding	20/183	444/16967	7.25461e-08	7.27107e-06	4.66692e-06	CPE/FBN1/FGF2/BAIAP2L1/ANLN/CXCL12/SPP1/KDR/FASN/KRT18/THBS1/PKM/TIMP2/CDH1/FLNA/SPTBN2/CDH13/ENO1/DSP/TNXB	20	MF
GO:0003779	actin binding	18/183	361/16967	7.49774e-08	7.27107e-06	4.66692e-06	BAIAP2L1/ANLN/SORBS1/SNCA/DMD/KCNMA1/FLNA/SYNE1/PALLD/SPTBN2/MYH14/GSN/TPM1/FLNC/TPM2/MYLK/ESPN/NEXN	18	MF
GO:0019838	growth factor binding	11/183	121/16967	7.75876e-08	7.27107e-06	4.66692e-06	CCN2/KDR/ERBB3/THBS1/DUSP1/PDGFRA/PDGFRB/IGFBP5/TEK/CCN1/TGFBR3	11	MF
GO:1903522	regulation of blood circulation	15/186	292/17910	4.14854e-07	7.69448e-06	4.36848e-06	CAV1/CCN2/DMD/ABCC9/FLNA/AVPR1A/TPM1/ITPR1/DES/DSP/F2RL1/TRPC1/CACNA1H/NPR2/CASQ2	15	BP
GO:0045786	negative regulation of cell cycle	22/186	613/17910	4.26083e-07	7.87401e-06	4.4704e-06	GATA6/CDKN2A/KANK2/CDKN3/BCL2/THBS1/TIMP2/PRNP/DUSP1/FOXM1/RAD51/GAS6/GAS1/EZH2/KLF4/PKD2/BUB1B/E2F1/NPR2/NR4A1/NEK2/CCNB1	22	BP
GO:0031324	negative regulation of cellular metabolic process	51/186	2432/17910	4.34494e-07	8.00036e-06	4.54214e-06	ENPP1/GATA6/HMGA1/LEPR/CDKN2A/WT1/CAV1/MMP9/JAZF1/PLAT/NR3C1/TXNIP/GAPDH/KANK2/AR/HK2/BCL2/THBS1/SNCA/APOD/PTGIS/TIMP2/DMD/TFAP2A/MAF/PRNP/DUSP1/FOXM1/EGR1/GAS6/FLNA/IGFBP5/AQP1/TYMS/GAS1/KLF2/MITF/EZH2/RECK/MEF2C/KLF4/ENO1/BIRC5/F2RL1/ZEB1/ATF3/SNAI2/AEBP1/E2F1/CCNB1/GLI3	51	BP
GO:0040008	regulation of growth	23/186	668/17910	4.71136e-07	8.64374e-06	4.90741e-06	ENPP1/GATA6/CDKN2A/WT1/FGF2/CYBA/AR/GDF15/CXCL12/SPP1/BCL2/IGFBP4/NDN/GAS6/IGFBP5/SELENOP/AVPR1A/MEF2C/ENO1/STAT5B/SOCS2/CCNB1/TGFBR3	23	BP
GO:0031401	positive regulation of protein modification process	31/186	1117/17910	4.85876e-07	8.8821e-06	5.04274e-06	CAV1/MMP9/CCN2/RARRES2/FGF2/AR/GDF15/BCL2/KDR/ERBB3/THBS1/SNCA/TIMP2/PRNP/PDGFRA/IGFBP4/EGR1/PDGFRB/GAS6/EZH2/CCL21/TMEM119/TEK/PKD2/F2RL1/CCND2/CAV2/SNAI2/FGF7/CCN1/CCNB1	31	BP
GO:0048608	reproductive structure development	18/186	426/17910	5.05668e-07	9.21076e-06	5.22933e-06	GATA6/WT1/SERPINF1/AR/SPP1/BCL2/PTGIS/PDGFRA/PDGFRB/FLNA/DCN/AXL/PKD2/PGR/SDC1/STAT5B/CCN1/GLI3	18	BP
GO:0012505	endomembrane system	72/186	4213/18675	4.68866e-07	9.5608e-06	5.9869e-06	SLC2A4/GATA6/SELP/SLC2A1/CAV1/MMP9/AOC3/CPE/PLAT/FBN1/CCN2/RARRES2/CAVIN1/FOS/CYBA/GAPDH/PTPRN2/SOD3/GDF15/SPP1/HK2/BCL2/BCHE/SCD/KDR/FASN/THBS1/SNCA/TGM2/PKM/APOD/PTGIS/TIMP2/TFAP2A/PRNP/THBS2/CDH1/CPQ/PDGFRA/IGFBP4/AQP5/PDGFRB/POSTN/GAS6/IL33/SYNE1/IGFBP5/AQP1/SELENOP/DCN/SCNN1A/AVPR1A/GSN/TMEM119/PRKG1/CTSK/ITPR1/PKD2/CYP1B1/DSP/F2RL1/CCND2/KIF1A/CAV2/SDC1/LMNB1/NCAM1/FGF7/NR4A1/CASQ2/CCN1/LEF…	72	CC
GO:0001935	endothelial cell proliferation	12/186	185/17910	5.39249e-07	9.75768e-06	5.53984e-06	CAV1/FGF2/CYBA/CXCL12/KDR/THBS1/AKT3/MEF2C/TEK/CDH13/CAV2/NR4A1	12	BP
GO:0045765	regulation of angiogenesis	17/186	383/17910	5.39533e-07	9.75768e-06	5.53984e-06	GATA6/SERPINF1/FGF2/HK2/KDR/THBS1/PKM/PTGIS/THBS2/AQP1/KLF2/DCN/AKT3/RECK/KLF4/TEK/CYP1B1	17	BP
GO:0045893	positive regulation of transcription, DNA-templated	35/186	1368/17910	5.44496e-07	9.8125e-06	5.57097e-06	GATA6/HMGA1/WT1/NR3C1/FGF2/FOS/AR/SPP1/PBX1/TFAP2A/MAF/CDH1/FOXM1/EGR1/NDN/IL33/EPCAM/KLF2/MITF/DCN/MEF2C/KLF4/CDH13/PKD2/PGR/F2RL1/ZEB1/ATF3/STAT5B/CCNA2/FGF7/E2F1/NR4A1/CCN1/GLI3	35	BP
GO:0045121	membrane raft	15/186	309/18675	5.05403e-07	9.87642e-06	6.18454e-06	IRS1/SLC2A4/SLC2A1/CAV1/CAVIN1/KDR/SORBS1/PTGIS/DMD/PRNP/CDH1/KCNMA1/TEK/CDH13/CAV2	15	CC
GO:0098857	membrane microdomain	15/186	310/18675	5.26525e-07	9.87761e-06	6.18528e-06	IRS1/SLC2A4/SLC2A1/CAV1/CAVIN1/KDR/SORBS1/PTGIS/DMD/PRNP/CDH1/KCNMA1/TEK/CDH13/CAV2	15	CC
GO:0061458	reproductive system development	18/186	429/17910	5.59881e-07	1.00541e-05	5.70814e-06	GATA6/WT1/SERPINF1/AR/SPP1/BCL2/PTGIS/PDGFRA/PDGFRB/FLNA/DCN/AXL/PKD2/PGR/SDC1/STAT5B/CCN1/GLI3	18	BP
GO:0008092	cytoskeletal protein binding	27/183	797/16967	1.24439e-07	1.0204e-05	6.54941e-06	GAPDH/BAIAP2L1/ANLN/SORBS1/SNCA/DMD/PRNP/CDH1/NDN/KCNMA1/FLNA/SYNE1/PALLD/SPTBN2/MYH14/GSN/AXL/TPM1/BIRC5/PKD2/FLNC/DES/TPM2/MYLK/ESPN/PRC1/NEXN	27	MF
GO:0050920	regulation of chemotaxis	12/186	186/17910	5.71273e-07	1.02226e-05	5.80378e-06	RARRES2/FGF2/CXCL12/KDR/THBS1/DUSP1/PDGFRA/PDGFRB/GAS6/CCL21/CDH13/F2RL1	12	BP
GO:0031327	negative regulation of cellular biosynthetic process	37/186	1499/17910	5.82657e-07	1.03897e-05	5.89866e-06	ENPP1/GATA6/HMGA1/LEPR/CDKN2A/WT1/CAV1/JAZF1/NR3C1/TXNIP/GAPDH/KANK2/AR/SNCA/PTGIS/TFAP2A/MAF/DUSP1/FOXM1/EGR1/GAS6/FLNA/IGFBP5/TYMS/KLF2/MITF/EZH2/MEF2C/KLF4/ENO1/BIRC5/ZEB1/ATF3/SNAI2/AEBP1/E2F1/GLI3	37	BP
GO:0044283	small molecule biosynthetic process	24/186	732/17910	6.25903e-07	1.11218e-05	6.31432e-06	ENPP1/LEPR/FGF2/GAPDH/HK2/PDK4/SCD/FASN/SNCA/PKM/PTGIS/EGR1/GPT2/DCN/AVPR1A/ENO1/PTH1R/DPYD/ATF3/CACNA1H/PDE8B/SNAI2/TPI1/PYCR1	24	BP
GO:0044706	multi-multicellular organism process	13/186	225/17910	6.75105e-07	1.19543e-05	6.78696e-06	UCP2/SLC2A1/MMP9/FOS/AR/SPP1/BCL2/PTGIS/IGFBP5/AVPR1A/RECK/PGR/STAT5B	13	BP
GO:0051385	response to mineralocorticoid	6/186	31/17910	6.8663e-07	1.21162e-05	6.87884e-06	CCN2/FOS/CYBA/MAOB/AVPR1A/TRH	6	BP
GO:0042803	protein homodimerization activity	27/183	809/16967	1.67903e-07	1.22383e-05	7.85512e-06	ENPP1/AOC3/GDF15/BCL2/FASN/ERBB3/TFAP2A/MAOB/CPQ/ABCG2/PDGFRA/FLNA/SYNE1/TYMS/ENO1/TPM1/MASP1/PTH1R/PKD2/DPYD/KIF1A/CAV2/ATF3/TPM2/CASQ2/TPI1/GALE	27	MF
GO:0072239	metanephric glomerulus vasculature development	4/186	8/17910	7.63199e-07	1.34207e-05	7.61948e-06	WT1/PDGFRA/EGR1/PDGFRB	4	BP
GO:0097553	calcium ion transmembrane import into cytosol	10/186	126/17910	7.79028e-07	1.36518e-05	7.75069e-06	FGF2/CYBA/SNCA/DMD/PRNP/CCL21/ITPR1/PKD2/TRPC1/CASQ2	10	BP
GO:0050865	regulation of cell activation	20/186	535/17910	7.89202e-07	1.37808e-05	7.82391e-06	SELP/CAV1/CCN2/BCL2/THBS1/SNCA/PRNP/PDGFRA/PDGFRB/GAS6/IL33/CCL21/GSN/MEF2C/AXL/PRKG1/F2RL1/ZEB1/STAT5B/GLI3	20	BP
GO:0045935	positive regulation of nucleobase-containing compound metabolic process	40/186	1715/17910	7.93793e-07	1.37808e-05	7.82391e-06	GATA6/HMGA1/WT1/NR3C1/FGF2/FOS/AR/SPP1/PBX1/TFAP2A/MAF/CDH1/FOXM1/RAD51/EGR1/PDGFRB/NDN/IL33/EPCAM/KLF2/MITF/DCN/MEF2C/KLF4/CDH13/ENO1/PKD2/PGR/F2RL1/ZEB1/ATF3/STAT5B/CCNA2/FGF7/E2F1/NR4A1/CCN1/NEK2/CCNB1/GLI3	40	BP
GO:0045892	negative regulation of transcription, DNA-templated	30/186	1083/17910	7.94522e-07	1.37808e-05	7.82391e-06	GATA6/HMGA1/CDKN2A/WT1/CAV1/JAZF1/NR3C1/TXNIP/KANK2/AR/SNCA/TFAP2A/MAF/FOXM1/EGR1/GAS6/FLNA/KLF2/MITF/EZH2/MEF2C/KLF4/ENO1/BIRC5/ZEB1/ATF3/SNAI2/AEBP1/E2F1/GLI3	30	BP
GO:0001763	morphogenesis of a branching structure	12/186	192/17910	8.01441e-07	1.38535e-05	7.86519e-06	WT1/FGF2/AR/BCL2/PBX1/EDNRA/TGM2/PKD2/PGR/SNAI2/FGF7/GLI3	12	BP
GO:0010522	regulation of calcium ion transport into cytosol	9/186	98/17910	8.22897e-07	1.41761e-05	8.04839e-06	CAV1/CYBA/BCL2/SNCA/DMD/PRNP/PKD2/TRPC1/CASQ2	9	BP
GO:0043552	positive regulation of phosphatidylinositol 3-kinase activity	6/186	32/17910	8.37825e-07	1.43846e-05	8.16671e-06	IRS1/FGF2/PDGFRA/PDGFRB/CCL21/TEK	6	BP
GO:0009890	negative regulation of biosynthetic process	37/186	1522/17910	8.42887e-07	1.44227e-05	8.18839e-06	ENPP1/GATA6/HMGA1/LEPR/CDKN2A/WT1/CAV1/JAZF1/NR3C1/TXNIP/GAPDH/KANK2/AR/SNCA/PTGIS/TFAP2A/MAF/DUSP1/FOXM1/EGR1/GAS6/FLNA/IGFBP5/TYMS/KLF2/MITF/EZH2/MEF2C/KLF4/ENO1/BIRC5/ZEB1/ATF3/SNAI2/AEBP1/E2F1/GLI3	37	BP
GO:0007565	female pregnancy	12/186	193/17910	8.46918e-07	1.44431e-05	8.19994e-06	UCP2/SLC2A1/MMP9/FOS/AR/SPP1/BCL2/PTGIS/IGFBP5/RECK/PGR/STAT5B	12	BP
GO:0051172	negative regulation of nitrogen compound metabolic process	48/186	2271/17910	8.55098e-07	1.45338e-05	8.25144e-06	ENPP1/GATA6/HMGA1/CDKN2A/WT1/CAV1/MMP9/JAZF1/PLAT/NR3C1/TXNIP/GAPDH/KANK2/AR/THBS1/SNCA/APOD/PTGIS/TIMP2/DMD/TFAP2A/MAF/PRNP/DUSP1/FOXM1/EGR1/GAS6/FLNA/IGFBP5/AQP1/TYMS/GAS1/KLF2/MITF/EZH2/RECK/MEF2C/KLF4/ENO1/BIRC5/F2RL1/ZEB1/ATF3/SNAI2/AEBP1/E2F1/CCNB1/GLI3	48	BP
GO:0055001	muscle cell development	11/186	159/17910	8.58262e-07	1.4539e-05	8.25437e-06	BCL2/DMD/PDGFRA/PDGFRB/MEF2C/TPM1/FLNC/CAV2/SDC1/CASQ2/CCNB1	11	BP
GO:0098589	membrane region	15/186	321/18675	8.17378e-07	1.46745e-05	9.18906e-06	IRS1/SLC2A4/SLC2A1/CAV1/CAVIN1/KDR/SORBS1/PTGIS/DMD/PRNP/CDH1/KCNMA1/TEK/CDH13/CAV2	15	CC
GO:0016323	basolateral plasma membrane	12/186	201/18675	8.448e-07	1.46745e-05	9.18906e-06	ENPP1/LEPR/SLC2A1/ERBB3/GPIHBP1/AQP5/EPCAM/AQP1/TEK/PTH1R/PKD2/DSP	12	CC
GO:0009986	cell surface	22/186	667/18675	8.76635e-07	1.46836e-05	9.19478e-06	ENPP1/SLC2A4/SELP/AOC3/PLAT/THBS1/GPIHBP1/TIMP2/DMD/PRNP/ABCB1/PDGFRA/PDGFRB/EPCAM/SFRP4/AXL/TEK/CDH13/ENO1/SDC1/NCAM1/TGFBR3	22	CC
GO:0030855	epithelial cell differentiation	24/186	746/17910	8.7631e-07	1.47954e-05	8.39995e-06	GATA6/WT1/CAV1/MMP9/TXNIP/AR/FASN/KRT18/FLNA/TYMS/PALLD/KLF2/SFRP4/EZH2/MEF2C/KLF4/CTSK/KRT7/PGR/DSP/F2RL1/ZEB1/SDC1/STAT5B	24	BP
GO:0051726	regulation of cell cycle	31/186	1149/17910	8.89211e-07	1.49635e-05	8.49539e-06	GATA6/CDKN2A/CCN2/ANLN/KANK2/CDKN3/BCL2/PBX1/THBS1/TIMP2/PRNP/DUSP1/FOXM1/RAD51/PDGFRB/GAS6/GAS1/EZH2/KLF4/KIF11/PKD2/CCND2/CAV2/BUB1B/STAT5B/PRC1/E2F1/NPR2/NR4A1/NEK2/CCNB1	31	BP
GO:0048015	phosphatidylinositol-mediated signaling	11/186	160/17910	9.13387e-07	1.53117e-05	8.69307e-06	IRS1/SELP/KDR/ERBB3/PDGFRA/PDGFRB/DCN/GSN/KLF4/TEK/F2RL1	11	BP
GO:0048146	positive regulation of fibroblast proliferation	7/186	51/17910	9.15928e-07	1.53117e-05	8.69307e-06	PDGFRA/PDGFRB/GAS6/AQP1/CCNA2/E2F1/CCNB1	7	BP
GO:0010631	epithelial cell migration	16/186	354/17910	9.31055e-07	1.55135e-05	8.80767e-06	MMP9/SERPINF1/FGF2/ANLN/KANK2/KDR/THBS1/DCN/AKT3/MEF2C/KLF4/TEK/CDH13/CYP1B1/FGF7/NR4A1	16	BP
GO:1904018	positive regulation of vasculature development	13/186	232/17910	9.54233e-07	1.58478e-05	8.99743e-06	GATA6/FGF2/HK2/KDR/THBS1/PKM/PTGIS/EGR1/AQP1/AKT3/KLF4/TEK/CYP1B1	13	BP
GO:0006811	ion transport	37/186	1533/17910	1.00252e-06	1.65955e-05	9.42198e-06	ENPP1/UCP2/SLC2A1/CAV1/MMP9/CCN2/FGF2/CYBA/CXCL12/BCL2/THBS1/SNCA/DMD/PRNP/MAOB/ABCB1/PDGFRB/ABCC9/GAS6/KCNMA1/FLNA/AQP1/SFRP4/SCNN1A/CCL21/AVPR1A/MEF2C/KCNJ8/ITPR1/PKD2/COX7A1/TRPC1/SLC52A2/MYLK/CACNA1H/SLC22A3/CASQ2	37	BP
GO:0050921	positive regulation of chemotaxis	10/186	130/17910	1.03935e-06	1.71082e-05	9.71302e-06	RARRES2/FGF2/CXCL12/KDR/THBS1/PDGFRB/GAS6/CCL21/CDH13/F2RL1	10	BP
GO:0090132	epithelium migration	16/186	357/17910	1.04022e-06	1.71082e-05	9.71302e-06	MMP9/SERPINF1/FGF2/ANLN/KANK2/KDR/THBS1/DCN/AKT3/MEF2C/KLF4/TEK/CDH13/CYP1B1/FGF7/NR4A1	16	BP
GO:0032103	positive regulation of response to external stimulus	15/186	315/17910	1.08e-06	1.77051e-05	1.00519e-05	RARRES2/FGF2/CYBA/CXCL12/KDR/THBS1/SNCA/TGM2/PDGFRB/GAS6/IL33/CCL21/CDH13/F2RL1/STAT5B	15	BP
GO:2000112	regulation of cellular macromolecule biosynthetic process	67/186	3725/17910	1.08372e-06	1.77089e-05	1.00541e-05	IRS1/ENPP1/GATA6/HMGA1/CDKN2A/WT1/CAV1/JAZF1/FBN1/NR3C1/FGF2/FOS/TXNIP/GAPDH/KANK2/AR/SPP1/BCL2/PBX1/SORBS1/THBS1/SNCA/PTGIS/TFAP2A/MAF/PRNP/CDH1/DUSP1/FOXM1/EGR1/PDGFRB/NDN/GAS6/IL33/FLNA/EPCAM/IGFBP5/TYMS/KLF2/MITF/SFRP4/DCN/EZH2/CCL21/MEF2C/KLF4/CDH13/ENO1/BIRC5/PKD2/PGR/EFEMP1/CYP1B1/F2RL1/ZEB1/ATF3/STAT5B/CCNA2/SNAI2/FGF7/AEBP1/E2F1/NR4A1/CCN1/NEK2/GLI3/TGFBR3	67	BP
GO:0048017	inositol lipid-mediated signaling	11/186	163/17910	1.09793e-06	1.78836e-05	1.01533e-05	IRS1/SELP/KDR/ERBB3/PDGFRA/PDGFRB/DCN/GSN/KLF4/TEK/F2RL1	11	BP
GO:0072262	metanephric glomerular mesangial cell proliferation involved in metanephros development	3/186	3/17910	1.10227e-06	1.78947e-05	1.01595e-05	WT1/EGR1/PDGFRB	3	BP
GO:0003006	developmental process involved in reproduction	22/186	649/17910	1.10565e-06	1.78947e-05	1.01595e-05	GATA6/WT1/SERPINF1/AR/SPP1/BCL2/PBX1/PTGIS/PDGFRA/PDGFRB/FLNA/DCN/TMEM119/AXL/PKD2/PGR/SDC1/STAT5B/NPR2/CCN1/CCNB1/GLI3	22	BP
GO:0044853	plasma membrane raft	9/186	106/18675	1.13712e-06	1.839e-05	1.15157e-05	IRS1/SLC2A1/CAV1/CAVIN1/PTGIS/CDH1/KCNMA1/CDH13/CAV2	9	CC
GO:0071466	cellular response to xenobiotic stimulus	11/186	164/17910	1.16635e-06	1.88171e-05	1.06833e-05	AOC3/NR3C1/SERPINF1/BCHE/EGR1/AQP1/CYP1B1/STAT5B/CCNA2/E2F1/CASQ2	11	BP
GO:0009612	response to mechanical stimulus	12/186	200/17910	1.23471e-06	1.97964e-05	1.12392e-05	SLC2A1/FOS/CYBA/TXNIP/CXCL12/THBS1/DMD/POSTN/AQP1/DCN/PKD2/CCNB1	12	BP
GO:1903047	mitotic cell cycle process	25/186	816/17910	1.23731e-06	1.97964e-05	1.12392e-05	CDKN2A/ANLN/KANK2/CDKN3/BCL2/PBX1/DUSP1/FOXM1/ABCB1/RAD51/PDGFRB/FLNA/TYMS/EZH2/KLF4/KIF11/PKD2/CCND2/CAV2/BUB1B/PRC1/CCNA2/E2F1/NEK2/CCNB1	25	BP
GO:0034330	cell junction organization	14/186	277/17910	1.23959e-06	1.97964e-05	1.12392e-05	CAV1/BCL2/KDR/SORBS1/THBS1/APOD/CDH1/FLNA/TEK/CDH13/FLNC/DSP/F2RL1/SNAI2	14	BP
GO:0031326	regulation of cellular biosynthetic process	71/186	4060/17910	1.24263e-06	1.97964e-05	1.12392e-05	IRS1/ENPP1/GATA6/HMGA1/LEPR/CDKN2A/WT1/CAV1/JAZF1/FBN1/NR3C1/FGF2/FOS/TXNIP/GAPDH/KANK2/AR/SPP1/PDK4/BCL2/PBX1/SORBS1/THBS1/SNCA/PTGIS/TFAP2A/MAF/PRNP/CDH1/DUSP1/FOXM1/EGR1/PDGFRB/NDN/GAS6/IL33/FLNA/EPCAM/IGFBP5/TYMS/KLF2/MITF/SFRP4/DCN/EZH2/CCL21/AVPR1A/MEF2C/KLF4/CDH13/ENO1/BIRC5/PTH1R/PKD2/PGR/EFEMP1/CYP1B1/F2RL1/ZEB1/ATF3/STAT5B/CCNA2/SNAI2/FGF7/AEBP1/E2F1/NR4A1/CCN1/NEK2/GLI3/TGFBR3	71	BP
GO:0070838	divalent metal ion transport	18/186	454/17910	1.26386e-06	2.00422e-05	1.13788e-05	CAV1/CCN2/FGF2/CYBA/CXCL12/BCL2/SNCA/DMD/PRNP/PDGFRB/GAS6/CCL21/ITPR1/PKD2/TRPC1/MYLK/CACNA1H/CASQ2	18	BP
GO:0051247	positive regulation of protein metabolic process	37/186	1548/17910	1.26595e-06	2.00422e-05	1.13788e-05	CAV1/MMP9/CCN2/RARRES2/FGF2/AR/GDF15/BCL2/KDR/ERBB3/THBS1/SNCA/TIMP2/PRNP/PDGFRA/IGFBP4/EGR1/PDGFRB/GAS6/IL33/KLF2/EZH2/CCL21/GSN/TMEM119/KLF4/TEK/ENO1/PKD2/F2RL1/CCND2/CAV2/STAT5B/SNAI2/FGF7/CCN1/CCNB1	37	BP
GO:0043085	positive regulation of catalytic activity	33/186	1293/17910	1.28664e-06	2.03066e-05	1.15289e-05	IRS1/CAV1/CCN2/FGF2/CYBA/GDF15/BCL2/EDNRA/ERBB3/THBS1/SNCA/GPIHBP1/TIMP2/PRNP/PDGFRA/EGR1/PDGFRB/GAS6/EZH2/CCL21/AVPR1A/GSN/MEF2C/KLF4/TEK/TPM1/PKD2/F2RL1/CCND2/CAV2/CCN1/NEK2/CCNB1	33	BP
GO:0032268	regulation of cellular protein metabolic process	50/186	2452/17910	1.36281e-06	2.14421e-05	1.21736e-05	ENPP1/CDKN2A/CAV1/MMP9/PLAT/CCN2/RARRES2/FGF2/GAPDH/CDKN3/AR/GDF15/BCL2/KDR/ERBB3/THBS1/SNCA/TIMP2/DMD/PRNP/DUSP1/FOXM1/PDGFRA/IGFBP4/EGR1/PDGFRB/GAS6/IL33/IGFBP5/AQP1/TYMS/GAS1/EZH2/CCL21/RECK/GSN/TMEM119/KLF4/TEK/ENO1/BIRC5/PKD2/F2RL1/CCND2/CAV2/ATF3/SNAI2/FGF7/CCN1/CCNB1	50	BP
GO:0031589	cell-substrate adhesion	15/186	322/17910	1.42039e-06	2.22791e-05	1.26488e-05	CDKN2A/CCN2/BCL2/KDR/SORBS1/THBS1/APOD/POSTN/GAS6/FLNA/CCL21/AXL/TEK/CDH13/CCN1	15	BP
GO:0007507	heart development	20/186	556/17910	1.43035e-06	2.23219e-05	1.2673e-05	GATA6/WT1/CPE/FBN1/FGF2/EDNRA/ERBB3/PDGFRA/PDGFRB/MEF2C/KCNJ8/TEK/TPM1/PKD2/DSP/SNAI2/CCN1/CCNB1/GLI3/TGFBR3	20	BP
GO:0072511	divalent inorganic cation transport	18/186	458/17910	1.4319e-06	2.23219e-05	1.2673e-05	CAV1/CCN2/FGF2/CYBA/CXCL12/BCL2/SNCA/DMD/PRNP/PDGFRB/GAS6/CCL21/ITPR1/PKD2/TRPC1/MYLK/CACNA1H/CASQ2	18	BP
GO:0045766	positive regulation of angiogenesis	12/186	203/17910	1.44423e-06	2.24452e-05	1.27431e-05	GATA6/FGF2/HK2/KDR/THBS1/PKM/PTGIS/AQP1/AKT3/KLF4/TEK/CYP1B1	12	BP
GO:0051896	regulation of protein kinase B signaling	13/186	241/17910	1.46202e-06	2.26525e-05	1.28607e-05	IRS1/FGF2/GDF15/ERBB3/THBS1/PDGFRA/PDGFRB/GAS6/IGFBP5/CCL21/KLF4/TEK/FGF7	13	BP
GO:0044212	transcription regulatory region DNA binding	25/183	739/16967	3.94038e-07	2.40964e-05	1.54662e-05	GATA6/HMGA1/WT1/NR3C1/FOS/AR/PBX1/SNCA/TFAP2A/FOXM1/EGR1/NDN/MITF/EZH2/MEF2C/KLF4/ENO1/PGR/ZEB1/ATF3/STAT5B/SNAI2/AEBP1/E2F1/GLI3	25	MF
GO:0001067	regulatory region nucleic acid binding	25/183	740/16967	4.04055e-07	2.40964e-05	1.54662e-05	GATA6/HMGA1/WT1/NR3C1/FOS/AR/PBX1/SNCA/TFAP2A/FOXM1/EGR1/NDN/MITF/EZH2/MEF2C/KLF4/ENO1/PGR/ZEB1/ATF3/STAT5B/SNAI2/AEBP1/E2F1/GLI3	25	MF
GO:0010558	negative regulation of macromolecule biosynthetic process	35/186	1432/17910	1.56851e-06	2.42284e-05	1.37555e-05	ENPP1/GATA6/HMGA1/CDKN2A/WT1/CAV1/JAZF1/NR3C1/TXNIP/GAPDH/KANK2/AR/SNCA/TFAP2A/MAF/DUSP1/FOXM1/EGR1/GAS6/FLNA/IGFBP5/TYMS/KLF2/MITF/EZH2/MEF2C/KLF4/ENO1/BIRC5/ZEB1/ATF3/SNAI2/AEBP1/E2F1/GLI3	35	BP
GO:0003690	double-stranded DNA binding	25/183	744/16967	4.46522e-07	2.44099e-05	1.56674e-05	HMGA1/WT1/NR3C1/FOS/AR/PBX1/TFAP2A/FOXM1/RAD51/EGR1/NDN/MITF/EZH2/MEF2C/KLF4/ENO1/PGR/ZEB1/ATF3/STAT5B/LMNB1/SNAI2/AEBP1/E2F1/GLI3	25	MF
GO:0048771	tissue remodeling	11/186	170/17910	1.66135e-06	2.55849e-05	1.45256e-05	LEPR/CAV1/PDK4/TGM2/IGFBP5/MITF/MEF2C/TMEM119/AXL/CTSK/PTH1R	11	BP
GO:0006464	cellular protein modification process	68/186	3851/17910	1.70548e-06	2.61062e-05	1.48216e-05	IRS1/ENPP1/CDKN2A/CAV1/MMP9/CPE/PLAT/FBN1/CCN2/RARRES2/FGF2/GAPDH/PTPRN2/CDKN3/AR/GDF15/SPP1/PDK4/BCL2/KDR/ERBB3/THBS1/SNCA/TGM2/TIMP2/DMD/PRNP/DUSP1/FOXM1/PDGFRA/IGFBP4/EGR1/PDGFRB/GAS6/IL33/IGFBP5/SPTBN2/DCN/EZH2/CCL21/AKT3/MEF2C/TMEM119/KLF4/AXL/TEK/UBE2T/BIRC5/PKD2/EFEMP1/DSP/F2RL1/CCND2/CAV2/BUB1B/ATF3/PPM1K/MYLK/NCAM1/SOCS2/CCNA2/SNAI2/FGF7/NPR2/CCN1/NEK2/CCNB1/TGFBR3	68	BP
GO:0036211	protein modification process	68/186	3851/17910	1.70548e-06	2.61062e-05	1.48216e-05	IRS1/ENPP1/CDKN2A/CAV1/MMP9/CPE/PLAT/FBN1/CCN2/RARRES2/FGF2/GAPDH/PTPRN2/CDKN3/AR/GDF15/SPP1/PDK4/BCL2/KDR/ERBB3/THBS1/SNCA/TGM2/TIMP2/DMD/PRNP/DUSP1/FOXM1/PDGFRA/IGFBP4/EGR1/PDGFRB/GAS6/IL33/IGFBP5/SPTBN2/DCN/EZH2/CCL21/AKT3/MEF2C/TMEM119/KLF4/AXL/TEK/UBE2T/BIRC5/PKD2/EFEMP1/DSP/F2RL1/CCND2/CAV2/BUB1B/ATF3/PPM1K/MYLK/NCAM1/SOCS2/CCNA2/SNAI2/FGF7/NPR2/CCN1/NEK2/CCNB1/TGFBR3	68	BP
GO:0001938	positive regulation of endothelial cell proliferation	9/186	107/17910	1.73058e-06	2.64108e-05	1.49945e-05	FGF2/CYBA/CXCL12/KDR/AKT3/TEK/CDH13/CAV2/NR4A1	9	BP
GO:0090218	positive regulation of lipid kinase activity	6/186	36/17910	1.73979e-06	2.64719e-05	1.50292e-05	IRS1/FGF2/PDGFRA/PDGFRB/CCL21/TEK	6	BP
GO:0014065	phosphatidylinositol 3-kinase signaling	10/186	138/17910	1.79554e-06	2.72387e-05	1.54645e-05	IRS1/SELP/KDR/ERBB3/PDGFRA/PDGFRB/DCN/KLF4/TEK/F2RL1	10	BP
GO:0042391	regulation of membrane potential	16/186	374/17910	1.9079e-06	2.8857e-05	1.63833e-05	UCP2/CAV1/BCL2/KDR/SNCA/DMD/KCNMA1/FLNA/DCN/MYH14/MEF2C/KCNJ8/DSP/CACNA1H/CASQ2/PYCR1	16	BP
GO:0014068	positive regulation of phosphatidylinositol 3-kinase signaling	8/186	81/17910	1.96037e-06	2.94843e-05	1.67394e-05	SELP/KDR/ERBB3/PDGFRA/PDGFRB/DCN/TEK/F2RL1	8	BP
GO:0043412	macromolecule modification	70/186	4027/17910	1.96098e-06	2.94843e-05	1.67394e-05	IRS1/ENPP1/CDKN2A/WT1/CAV1/MMP9/CPE/PLAT/FBN1/CCN2/RARRES2/FGF2/FOS/GAPDH/PTPRN2/CDKN3/AR/GDF15/SPP1/PDK4/BCL2/KDR/ERBB3/THBS1/SNCA/TGM2/TIMP2/DMD/PRNP/DUSP1/FOXM1/PDGFRA/IGFBP4/EGR1/PDGFRB/GAS6/IL33/IGFBP5/SPTBN2/DCN/EZH2/CCL21/AKT3/MEF2C/TMEM119/KLF4/AXL/TEK/UBE2T/BIRC5/PKD2/EFEMP1/DSP/F2RL1/CCND2/CAV2/BUB1B/ATF3/PPM1K/MYLK/NCAM1/SOCS2/CCNA2/SNAI2/FGF7/NPR2/CCN1/NEK2/CCNB1/TGFBR3	70	BP
GO:1903034	regulation of response to wounding	11/186	173/17910	1.97187e-06	2.95607e-05	1.67828e-05	SELP/CAV1/PLAT/FGF2/SPP1/THBS1/PDGFRA/KLF4/PRKG1/F2RL1/MYLK	11	BP
GO:0016324	apical plasma membrane	14/186	300/18675	1.95508e-06	3.05644e-05	1.91392e-05	SLC2A1/CYBA/ERBB3/GPIHBP1/ABCB1/AQP5/PDGFRB/KCNMA1/EPCAM/AQP1/SPTBN2/SCNN1A/TEK/PTH1R	14	CC
GO:0072073	kidney epithelium development	10/186	140/17910	2.04663e-06	3.05747e-05	1.73585e-05	WT1/FGF2/KANK2/BCL2/PBX1/EPCAM/MEF2C/PKD2/SDC1/GLI3	10	BP
GO:0032940	secretion by cell	35/186	1449/17910	2.05155e-06	3.05747e-05	1.73585e-05	IRS1/UCP2/SELP/SLC2A1/MMP9/CPE/CCN2/RARRES2/CAVIN1/CYBA/GAPDH/PTPRN2/CXCL12/SPP1/THBS1/SNCA/PKM/TIMP2/MAOB/POSTN/GAS6/IL33/IDH2/FLNA/SELENOP/AVPR1A/GSN/MEF2C/AXL/ITPR1/DSP/F2RL1/SDC1/FGF7/LEFTY2	35	BP
GO:0051493	regulation of cytoskeleton organization	18/186	471/17910	2.12754e-06	3.16145e-05	1.79489e-05	CCN2/BAIAP2L1/CXCL12/SNCA/PDGFRA/PDGFRB/FLNA/SPTBN2/CCL21/GSN/MEF2C/KIF11/TEK/TPM1/F2RL1/ESPN/NEXN/NEK2	18	BP
GO:0098655	cation transmembrane transport	23/186	730/17910	2.14976e-06	3.18097e-05	1.80597e-05	UCP2/CAV1/MMP9/FGF2/CYBA/SNCA/DMD/PRNP/ABCC9/GAS6/KCNMA1/FLNA/AQP1/SCNN1A/CCL21/MEF2C/KCNJ8/ITPR1/PKD2/COX7A1/TRPC1/CACNA1H/CASQ2	23	BP
GO:0006970	response to osmotic stress	8/186	82/17910	2.15319e-06	3.18097e-05	1.80597e-05	SLC2A4/SLC2A1/ABCB1/AQP5/KCNMA1/AQP1/PKD2/MYLK	8	BP
GO:1903507	negative regulation of nucleic acid-templated transcription	30/186	1137/17910	2.15969e-06	3.18131e-05	1.80616e-05	GATA6/HMGA1/CDKN2A/WT1/CAV1/JAZF1/NR3C1/TXNIP/KANK2/AR/SNCA/TFAP2A/MAF/FOXM1/EGR1/GAS6/FLNA/KLF2/MITF/EZH2/MEF2C/KLF4/ENO1/BIRC5/ZEB1/ATF3/SNAI2/AEBP1/E2F1/GLI3	30	BP
GO:1903508	positive regulation of nucleic acid-templated transcription	35/186	1453/17910	2.18371e-06	3.20513e-05	1.81968e-05	GATA6/HMGA1/WT1/NR3C1/FGF2/FOS/AR/SPP1/PBX1/TFAP2A/MAF/CDH1/FOXM1/EGR1/NDN/IL33/EPCAM/KLF2/MITF/DCN/MEF2C/KLF4/CDH13/PKD2/PGR/F2RL1/ZEB1/ATF3/STAT5B/CCNA2/FGF7/E2F1/NR4A1/CCN1/GLI3	35	BP
GO:0010556	regulation of macromolecule biosynthetic process	68/186	3877/17910	2.18847e-06	3.20513e-05	1.81968e-05	IRS1/ENPP1/GATA6/HMGA1/CDKN2A/WT1/CAV1/JAZF1/FBN1/NR3C1/FGF2/FOS/TXNIP/GAPDH/KANK2/AR/SPP1/BCL2/KDR/PBX1/SORBS1/THBS1/SNCA/PTGIS/TFAP2A/MAF/PRNP/CDH1/DUSP1/FOXM1/EGR1/PDGFRB/NDN/GAS6/IL33/FLNA/EPCAM/IGFBP5/TYMS/KLF2/MITF/SFRP4/DCN/EZH2/CCL21/MEF2C/KLF4/CDH13/ENO1/BIRC5/PKD2/PGR/EFEMP1/CYP1B1/F2RL1/ZEB1/ATF3/STAT5B/CCNA2/SNAI2/FGF7/AEBP1/E2F1/NR4A1/CCN1/NEK2/GLI3/TGFBR3	68	BP
GO:0031399	regulation of protein modification process	39/186	1718/17910	2.19857e-06	3.21067e-05	1.82283e-05	ENPP1/CDKN2A/CAV1/MMP9/CCN2/RARRES2/FGF2/CDKN3/AR/GDF15/BCL2/KDR/ERBB3/THBS1/SNCA/TIMP2/DMD/PRNP/DUSP1/FOXM1/PDGFRA/IGFBP4/EGR1/PDGFRB/GAS6/EZH2/CCL21/TMEM119/KLF4/TEK/PKD2/F2RL1/CCND2/CAV2/ATF3/SNAI2/FGF7/CCN1/CCNB1	39	BP
GO:1902680	positive regulation of RNA biosynthetic process	35/186	1454/17910	2.21797e-06	3.22972e-05	1.83365e-05	GATA6/HMGA1/WT1/NR3C1/FGF2/FOS/AR/SPP1/PBX1/TFAP2A/MAF/CDH1/FOXM1/EGR1/NDN/IL33/EPCAM/KLF2/MITF/DCN/MEF2C/KLF4/CDH13/PKD2/PGR/F2RL1/ZEB1/ATF3/STAT5B/CCNA2/FGF7/E2F1/NR4A1/CCN1/GLI3	35	BP
GO:1902679	negative regulation of RNA biosynthetic process	30/186	1139/17910	2.23805e-06	3.24965e-05	1.84496e-05	GATA6/HMGA1/CDKN2A/WT1/CAV1/JAZF1/NR3C1/TXNIP/KANK2/AR/SNCA/TFAP2A/MAF/FOXM1/EGR1/GAS6/FLNA/KLF2/MITF/EZH2/MEF2C/KLF4/ENO1/BIRC5/ZEB1/ATF3/SNAI2/AEBP1/E2F1/GLI3	30	BP
GO:0031668	cellular response to extracellular stimulus	13/186	251/17910	2.29693e-06	3.32564e-05	1.8881e-05	UCP2/SLC2A1/FOS/CYBA/KANK2/PDK4/BCL2/POSTN/GAS6/AVPR1A/AXL/ATF3/SNAI2	13	BP
GO:0032270	positive regulation of cellular protein metabolic process	35/186	1458/17910	2.36004e-06	3.40731e-05	1.93447e-05	CAV1/MMP9/CCN2/RARRES2/FGF2/AR/GDF15/BCL2/KDR/ERBB3/THBS1/SNCA/TIMP2/PRNP/PDGFRA/IGFBP4/EGR1/PDGFRB/GAS6/IL33/EZH2/CCL21/GSN/TMEM119/KLF4/TEK/ENO1/PKD2/F2RL1/CCND2/CAV2/SNAI2/FGF7/CCN1/CCNB1	35	BP
GO:0080134	regulation of response to stress	37/186	1592/17910	2.45817e-06	3.53893e-05	2.0092e-05	HMGA1/SELP/CDKN2A/CAV1/MMP9/PLAT/CCN2/SERPINF1/FGF2/CYBA/CXCL12/SPP1/BCL2/THBS1/SNCA/TGM2/APOD/PTGIS/DUSP1/FOXM1/ABCB1/PDGFRA/RAD51/IL33/CCL21/AKT3/MEF2C/KLF4/PRKG1/CTSK/TEK/ENO1/F2RL1/STAT5B/MYLK/SNAI2/PYCR1	37	BP
GO:0051209	release of sequestered calcium ion into cytosol	9/186	112/17910	2.53666e-06	3.63136e-05	2.06167e-05	FGF2/CYBA/SNCA/DMD/CCL21/ITPR1/PKD2/TRPC1/CASQ2	9	BP
GO:0051283	negative regulation of sequestering of calcium ion	9/186	112/17910	2.53666e-06	3.63136e-05	2.06167e-05	FGF2/CYBA/SNCA/DMD/CCL21/ITPR1/PKD2/TRPC1/CASQ2	9	BP
GO:0043010	camera-type eye development	14/186	295/17910	2.59734e-06	3.70778e-05	2.10506e-05	WT1/FBN1/SERPINF1/TFAP2A/PDGFRA/AQP5/PDGFRB/MITF/TUB/KLF4/EFEMP1/CYP1B1/ZEB1/GLI3	14	BP
GO:0030318	melanocyte differentiation	5/186	22/17910	2.61184e-06	3.71803e-05	2.11088e-05	ENPP1/BCL2/MITF/MEF2C/GLI3	5	BP
GO:0098590	plasma membrane region	29/186	1130/18675	2.49298e-06	3.77163e-05	2.36177e-05	IRS1/ENPP1/LEPR/SLC2A1/CAV1/CAVIN1/CYBA/ERBB3/GPIHBP1/PTGIS/DMD/CDH1/ABCB1/AQP5/PDGFRB/KCNMA1/EPCAM/SYNE1/AQP1/SPTBN2/SCNN1A/TEK/CDH13/TPM1/PTH1R/PKD2/DSP/CAV2/MYLK	29	CC
GO:0051254	positive regulation of RNA metabolic process	36/186	1532/17910	2.69041e-06	3.81918e-05	2.1683e-05	GATA6/HMGA1/WT1/NR3C1/FGF2/FOS/AR/SPP1/PBX1/TFAP2A/MAF/CDH1/FOXM1/EGR1/NDN/IL33/EPCAM/KLF2/MITF/DCN/MEF2C/KLF4/CDH13/PKD2/PGR/F2RL1/ZEB1/ATF3/STAT5B/CCNA2/FGF7/E2F1/NR4A1/CCN1/CCNB1/GLI3	36	BP
GO:0035265	organ growth	11/186	179/17910	2.74911e-06	3.89164e-05	2.20945e-05	GATA6/LEPR/WT1/FGF2/AR/BCL2/PDGFRB/MEF2C/FGF7/CCNB1/TGFBR3	11	BP
GO:0070542	response to fatty acid	8/186	85/17910	2.83131e-06	3.99686e-05	2.26918e-05	IRS1/UCP2/CCN2/PDK4/CCL21/E2F1/CCNB1/TGFBR3	8	BP
GO:0032970	regulation of actin filament-based process	15/186	341/17910	2.88089e-06	4.05559e-05	2.30253e-05	CAV1/CCN2/BAIAP2L1/CXCL12/PDGFRA/PDGFRB/FLNA/SPTBN2/CCL21/GSN/MEF2C/TEK/TPM1/DSP/F2RL1	15	BP
GO:0043408	regulation of MAPK cascade	22/186	689/17910	2.93806e-06	4.11553e-05	2.33656e-05	CAV1/CCN2/FGF2/AR/GDF15/KDR/THBS1/TIMP2/DUSP1/FOXM1/PDGFRA/IGFBP4/PDGFRB/GAS6/EZH2/CCL21/KLF4/TEK/F2RL1/CAV2/ATF3/CCN1	22	BP
GO:0051282	regulation of sequestering of calcium ion	9/186	114/17910	2.93967e-06	4.11553e-05	2.33656e-05	FGF2/CYBA/SNCA/DMD/CCL21/ITPR1/PKD2/TRPC1/CASQ2	9	BP
GO:0030001	metal ion transport	24/186	800/17910	2.96423e-06	4.13852e-05	2.34961e-05	CAV1/CCN2/FGF2/CYBA/CXCL12/BCL2/SNCA/DMD/PRNP/PDGFRB/ABCC9/GAS6/KCNMA1/FLNA/AQP1/SCNN1A/CCL21/KCNJ8/ITPR1/PKD2/TRPC1/MYLK/CACNA1H/CASQ2	24	BP
GO:0001654	eye development	15/186	342/17910	2.98596e-06	4.15744e-05	2.36035e-05	WT1/FBN1/SERPINF1/BCL2/TFAP2A/PDGFRA/AQP5/PDGFRB/MITF/TUB/KLF4/EFEMP1/CYP1B1/ZEB1/GLI3	15	BP
GO:1903725	regulation of phospholipid metabolic process	8/186	86/17910	3.09425e-06	4.29645e-05	2.43927e-05	IRS1/FGF2/PDGFRA/PDGFRB/CCL21/KLF4/TEK/SOCS2	8	BP
GO:0032835	glomerulus development	7/186	61/17910	3.16242e-06	4.37914e-05	2.48622e-05	WT1/BCL2/PDGFRA/EGR1/PDGFRB/MEF2C/TEK	7	BP
GO:0030055	cell-substrate junction	16/186	404/18675	3.03102e-06	4.44234e-05	2.78176e-05	HMGA1/CAV1/CYBA/SORBS1/TGM2/DMD/PDGFRB/FLNA/PALLD/GSN/TEK/CDH13/FLNC/LPP/CAV2/NEXN	16	CC
GO:0051336	regulation of hydrolase activity	30/186	1160/17910	3.23523e-06	4.46778e-05	2.53654e-05	LEPR/CAV1/MMP9/CCN2/FGF2/GAPDH/PTPRN2/EDNRA/THBS1/SNCA/GPIHBP1/TIMP2/PDGFRA/PDGFRB/GAS6/AQP1/EZH2/CCL21/AVPR1A/RECK/GSN/MEF2C/KLF4/PRKG1/TPM1/BIRC5/F2RL1/CAV2/TPM2/CCN1	30	BP
GO:0071470	cellular response to osmotic stress	6/186	40/17910	3.31233e-06	4.56186e-05	2.58996e-05	SLC2A4/SLC2A1/AQP5/AQP1/PKD2/MYLK	6	BP
GO:0022612	gland morphogenesis	9/186	116/17910	3.39656e-06	4.66522e-05	2.64864e-05	CAV1/AR/BCL2/TGM2/IGFBP5/PGR/SNAI2/FGF7/GLI3	9	BP
GO:0005975	carbohydrate metabolic process	20/186	589/17910	3.43262e-06	4.68912e-05	2.66221e-05	IRS1/ENPP1/SLC2A4/LEPR/SLC2A1/GAPDH/HK2/PDK4/SORBS1/SNCA/PKM/APOD/IGFBP4/IDH2/IGFBP5/ENO1/PTH1R/ATF3/TPI1/GALE	20	BP
GO:0150063	visual system development	15/186	346/17910	3.44142e-06	4.68912e-05	2.66221e-05	WT1/FBN1/SERPINF1/BCL2/TFAP2A/PDGFRA/AQP5/PDGFRB/MITF/TUB/KLF4/EFEMP1/CYP1B1/ZEB1/GLI3	15	BP
GO:0043549	regulation of kinase activity	24/186	807/17910	3.44164e-06	4.68912e-05	2.66221e-05	IRS1/CDKN2A/CAV1/FGF2/CDKN3/GDF15/ERBB3/THBS1/SNCA/PRNP/DUSP1/PDGFRA/EGR1/PDGFRB/GAS6/EZH2/CCL21/KLF4/TEK/PKD2/CCND2/SOCS2/CCN1/CCNB1	24	BP
GO:0062012	regulation of small molecule metabolic process	17/186	439/17910	3.46922e-06	4.71406e-05	2.67637e-05	IRS1/ENPP1/LEPR/CAV1/PDK4/SCD/FASN/SORBS1/SNCA/IGFBP4/EGR1/IGFBP5/AVPR1A/ENO1/PTH1R/SNAI2/CCNB1	17	BP
GO:0097048	dendritic cell apoptotic process	4/186	11/17910	3.51101e-06	4.74547e-05	2.6942e-05	CXCL12/GAS6/CCL21/AXL	4	BP
GO:2000668	regulation of dendritic cell apoptotic process	4/186	11/17910	3.51101e-06	4.74547e-05	2.6942e-05	CXCL12/GAS6/CCL21/AXL	4	BP
GO:0098662	inorganic cation transmembrane transport	21/186	643/17910	3.53828e-06	4.76964e-05	2.70792e-05	UCP2/CAV1/FGF2/CYBA/SNCA/DMD/PRNP/ABCC9/GAS6/KCNMA1/FLNA/AQP1/SCNN1A/CCL21/KCNJ8/ITPR1/PKD2/COX7A1/TRPC1/CACNA1H/CASQ2	21	BP
GO:0006996	organelle organization	61/186	3372/17910	3.59137e-06	4.82839e-05	2.74128e-05	SLC2A4/HMGA1/CDKN2A/CAV1/MMP9/CCN2/NR3C1/GAPDH/BAIAP2L1/ANLN/CXCL12/HK2/BCL2/KDR/KRT18/SORBS1/SNCA/DMD/DUSP1/EXO1/PDGFRA/RAD51/PDGFRB/FLNA/SYNE1/AQP1/PALLD/SPTBN2/DCN/MYH14/EZH2/CCL21/AKT3/GSN/MEF2C/TUB/PRKG1/CTSK/KIF11/TEK/TPM1/RECQL4/PKD2/DES/DSP/F2RL1/CAV2/TNXB/BUB1B/SDC1/ESPN/RAD54L/PRC1/NEXN/CCNA2/SNAI2/FGF7/E2F1/CASQ2/NEK2/CCNB1	61	BP
GO:0001952	regulation of cell-matrix adhesion	9/186	117/17910	3.64703e-06	4.86462e-05	2.76185e-05	CDKN2A/BCL2/KDR/THBS1/APOD/POSTN/CCL21/TEK/CDH13	9	BP
GO:0014066	regulation of phosphatidylinositol 3-kinase signaling	9/186	117/17910	3.64703e-06	4.86462e-05	2.76185e-05	SELP/KDR/ERBB3/PDGFRA/PDGFRB/DCN/KLF4/TEK/F2RL1	9	BP
GO:0051208	sequestering of calcium ion	9/186	117/17910	3.64703e-06	4.86462e-05	2.76185e-05	FGF2/CYBA/SNCA/DMD/CCL21/ITPR1/PKD2/TRPC1/CASQ2	9	BP
GO:1990837	sequence-specific double-stranded DNA binding	23/183	674/16967	1.03534e-06	5.22447e-05	3.35332e-05	HMGA1/NR3C1/FOS/AR/PBX1/TFAP2A/FOXM1/EGR1/NDN/MITF/EZH2/MEF2C/KLF4/ENO1/PGR/ZEB1/ATF3/STAT5B/LMNB1/SNAI2/AEBP1/E2F1/GLI3	23	MF
GO:0001228	DNA-binding transcription activator activity, RNA polymerase II-specific	17/183	390/16967	1.14979e-06	5.38761e-05	3.45803e-05	WT1/NR3C1/FOS/AR/PBX1/TFAP2A/MAF/EGR1/NDN/MITF/MEF2C/KLF4/PGR/ATF3/STAT5B/NR4A1/GLI3	17	MF
GO:0048880	sensory system development	15/186	351/17910	4.09762e-06	5.45134e-05	3.09495e-05	WT1/FBN1/SERPINF1/BCL2/TFAP2A/PDGFRA/AQP5/PDGFRB/MITF/TUB/KLF4/EFEMP1/CYP1B1/ZEB1/GLI3	15	BP
GO:0072012	glomerulus vasculature development	5/186	24/17910	4.14512e-06	5.50013e-05	3.12266e-05	WT1/PDGFRA/EGR1/PDGFRB/TEK	5	BP
GO:0045177	apical part of cell	15/186	365/18675	3.99455e-06	5.6771e-05	3.55496e-05	SLC2A1/PLAT/CYBA/ERBB3/GPIHBP1/ABCB1/AQP5/PDGFRB/KCNMA1/EPCAM/AQP1/SPTBN2/SCNN1A/TEK/PTH1R	15	CC
GO:0019221	cytokine-mediated signaling pathway	23/186	764/17910	4.58448e-06	6.06728e-05	3.44465e-05	IRS1/LEPR/CAV1/MMP9/FGF2/FOS/CXCL12/BCL2/KRT18/EGR1/NDN/GAS6/IL33/CCL21/AXL/BIRC5/F2RL1/ZEB1/SDC1/STAT5B/LMNB1/NCAM1/SOCS2	23	BP
GO:0044093	positive regulation of molecular function	37/186	1636/17910	4.63371e-06	6.1165e-05	3.47259e-05	IRS1/CAV1/MMP9/CCN2/FGF2/CYBA/AR/GDF15/BCL2/EDNRA/ERBB3/THBS1/SNCA/GPIHBP1/TIMP2/DMD/PRNP/ABCB1/PDGFRA/EGR1/PDGFRB/GAS6/EZH2/CCL21/AVPR1A/GSN/MEF2C/KLF4/TEK/TPM1/PKD2/F2RL1/CCND2/CAV2/CCN1/NEK2/CCNB1	37	BP
GO:0001656	metanephros development	8/186	91/17910	4.74206e-06	6.2433e-05	3.54458e-05	WT1/FBN1/BCL2/PDGFRA/EGR1/PDGFRB/PKD2/GLI3	8	BP
GO:0050878	regulation of body fluid levels	18/186	499/17910	4.76074e-06	6.2517e-05	3.54935e-05	GATA6/SELP/CAV1/PLAT/CYBA/HK2/THBS1/PDGFRA/AQP5/GAS6/FLNA/AQP1/SCNN1A/PRKG1/ITPR1/F2RL1/STAT5B/SOCS2	18	BP
GO:1903409	reactive oxygen species biosynthetic process	9/186	122/17910	5.15168e-06	6.73837e-05	3.82566e-05	CAV1/CYBA/SNCA/PTGIS/MAOB/KLF2/KLF4/PKD2/CYP1B1	9	BP
GO:0007267	cell-cell signaling	35/186	1510/17910	5.16169e-06	6.73837e-05	3.82566e-05	IRS1/UCP2/SLC2A1/CAV1/CPE/PLAT/FGF2/PTPRN2/AR/GDF15/SPP1/BCHE/SNCA/PRNP/CDH1/IGFBP4/EGR1/FLNA/MITF/SFRP4/PMP22/CCL21/RECK/MEF2C/KLF4/TEK/ITPR1/PKD2/PGR/TRH/SDC1/SNAI2/FGF7/CASQ2/GLI3	35	BP
GO:0051051	negative regulation of transport	18/186	502/17910	5.17113e-06	6.73837e-05	3.82566e-05	IRS1/ENPP1/UCP2/CAV1/MMP9/BCL2/ERBB3/THBS1/SNCA/APOD/MAOB/GAS6/IL33/IDH2/SFRP4/PKD2/F2RL1/CASQ2	18	BP
GO:0055114	oxidation-reduction process	26/186	944/17910	5.23453e-06	6.80355e-05	3.86266e-05	IRS1/ENPP1/LEPR/AOC3/CYBA/GAPDH/SOD3/HK2/PDK4/SCD/FASN/SORBS1/SNCA/PKM/APOD/PTGIS/MAOB/ADH1B/IDH2/ENO1/CYP1B1/DPYD/COX7A1/TPI1/CCNB1/PYCR1	26	BP
GO:0070372	regulation of ERK1 and ERK2 cascade	13/186	271/17910	5.32121e-06	6.89857e-05	3.91661e-05	CCN2/FGF2/KDR/DUSP1/PDGFRA/PDGFRB/GAS6/CCL21/KLF4/TEK/F2RL1/ATF3/CCN1	13	BP
GO:0010517	regulation of phospholipase activity	7/186	66/17910	5.40391e-06	6.97022e-05	3.95728e-05	FGF2/EDNRA/SNCA/PDGFRA/PDGFRB/AVPR1A/CCN1	7	BP
GO:0061035	regulation of cartilage development	7/186	66/17910	5.40391e-06	6.97022e-05	3.95728e-05	CCN2/MAF/CTSK/EFEMP1/SNAI2/CCN1/GLI3	7	BP
GO:0007050	cell cycle arrest	12/186	231/17910	5.51296e-06	7.09288e-05	4.02692e-05	GATA6/CDKN2A/CDKN3/THBS1/PRNP/DUSP1/FOXM1/GAS6/GAS1/PKD2/E2F1/CCNB1	12	BP
GO:0019932	second-messenger-mediated signaling	15/186	360/17910	5.56566e-06	7.1426e-05	4.05515e-05	SELP/KDR/ERBB3/THBS1/DMD/PRNP/AQP1/AVPR1A/PRKG1/CDH13/PTH1R/ITPR1/PKD2/NPR2/CASQ2	15	BP
GO:0051591	response to cAMP	8/186	93/17910	5.58307e-06	7.14689e-05	4.05759e-05	WT1/FOS/DUSP1/IGFBP5/AQP1/TEK/PKD2/SDC1	8	BP
GO:0051347	positive regulation of transferase activity	20/186	609/17910	5.65021e-06	7.21467e-05	4.09607e-05	IRS1/FGF2/GDF15/ERBB3/THBS1/SNCA/PRNP/PDGFRA/EGR1/PDGFRB/GAS6/EZH2/CCL21/KLF4/TEK/PKD2/CCND2/CCN1/NEK2/CCNB1	20	BP
GO:0005539	glycosaminoglycan binding	12/183	199/16967	1.72053e-06	7.30317e-05	4.68753e-05	SELP/FBN1/FGF2/SOD3/THBS1/PRNP/THBS2/POSTN/DCN/TNXB/FGF7/TGFBR3	12	MF
GO:0000976	transcription regulatory region sequence-specific DNA binding	22/183	644/16967	1.78126e-06	7.30317e-05	4.68753e-05	HMGA1/NR3C1/FOS/AR/PBX1/TFAP2A/FOXM1/EGR1/NDN/MITF/EZH2/MEF2C/KLF4/ENO1/PGR/ZEB1/ATF3/STAT5B/SNAI2/AEBP1/E2F1/GLI3	22	MF
GO:0016051	carbohydrate biosynthetic process	11/186	194/17910	5.96913e-06	7.60279e-05	4.31642e-05	IRS1/ENPP1/LEPR/SLC2A1/GAPDH/SORBS1/SNCA/ENO1/PTH1R/ATF3/TPI1	11	BP
GO:0071560	cellular response to transforming growth factor beta stimulus	12/186	233/17910	6.02008e-06	7.64852e-05	4.34238e-05	CAV1/FBN1/NR3C1/FOS/GDF15/THBS1/POSTN/MEF2C/ZEB1/CAV2/LEFTY2/TGFBR3	12	BP
GO:0060191	regulation of lipase activity	8/186	94/17910	6.04881e-06	7.66585e-05	4.35222e-05	FGF2/EDNRA/SNCA/GPIHBP1/PDGFRA/PDGFRB/AVPR1A/CCN1	8	BP
GO:0050867	positive regulation of cell activation	14/186	319/17910	6.40393e-06	8.09571e-05	4.59627e-05	SELP/CAV1/CCN2/BCL2/THBS1/PDGFRB/GAS6/IL33/CCL21/MEF2C/AXL/F2RL1/STAT5B/GLI3	14	BP
GO:0030054	cell junction	30/186	1247/18675	5.96885e-06	8.23351e-05	5.15576e-05	HMGA1/SLC2A1/CAV1/CYBA/BAIAP2L1/PTPRN2/KDR/KRT18/SORBS1/SNCA/TGM2/DMD/CDH1/PDGFRA/PDGFRB/FLNA/EPCAM/PALLD/SPTBN2/PMP22/GSN/TEK/CDH13/PKD2/FLNC/DES/DSP/LPP/CAV2/NEXN	30	CC
GO:0033273	response to vitamin	8/186	95/17910	6.547e-06	8.25604e-05	4.6873e-05	KANK2/SPP1/BCHE/POSTN/GAS6/TYMS/GSN/SNAI2	8	BP
GO:0071496	cellular response to external stimulus	14/186	320/17910	6.63678e-06	8.34854e-05	4.73982e-05	UCP2/SLC2A1/FOS/CYBA/KANK2/PDK4/BCL2/POSTN/GAS6/AQP1/AVPR1A/AXL/ATF3/SNAI2	14	BP
GO:0044281	small molecule metabolic process	42/186	2012/17910	6.94203e-06	8.71097e-05	4.94558e-05	IRS1/ENPP1/LEPR/SLC2A1/CAV1/FGF2/GAPDH/HK2/PDK4/SCD/FASN/SORBS1/SNCA/PKM/APOD/PTGIS/ABCG2/IGFBP4/ADH1B/EGR1/IDH2/IGFBP5/GPT2/TYMS/DCN/AVPR1A/ENO1/PTH1R/CYP1B1/DPYD/ATF3/STAT5B/SLC52A2/PPM1K/CACNA1H/PDE8B/SNAI2/NPR2/TPI1/CCNB1/GALE/PYCR1	42	BP
GO:0044772	mitotic cell cycle phase transition	19/186	565/17910	7.01979e-06	8.78684e-05	4.98866e-05	CDKN2A/ANLN/KANK2/CDKN3/BCL2/PBX1/DUSP1/FOXM1/ABCB1/TYMS/EZH2/KLF4/PKD2/CCND2/BUB1B/CCNA2/E2F1/NEK2/CCNB1	19	BP
GO:0051338	regulation of transferase activity	25/186	902/17910	7.26554e-06	9.07211e-05	5.15062e-05	IRS1/CDKN2A/CAV1/FGF2/CDKN3/GDF15/ERBB3/THBS1/SNCA/PRNP/DUSP1/PDGFRA/EGR1/PDGFRB/GAS6/EZH2/CCL21/KLF4/TEK/PKD2/CCND2/SOCS2/CCN1/NEK2/CCNB1	25	BP
GO:0045597	positive regulation of cell differentiation	26/186	962/17910	7.32808e-06	9.12777e-05	5.18221e-05	GATA6/CCN2/RARRES2/SERPINF1/FGF2/FOS/AR/GDF15/CXCL12/BCL2/KDR/TIMP2/GAS6/FLNA/SFRP4/EZH2/MEF2C/TMEM119/AXL/ZEB1/STAT5B/SOCS2/SNAI2/E2F1/CCN1/GLI3	26	BP
GO:0006629	lipid metabolic process	32/186	1338/17910	7.45197e-06	9.25939e-05	5.25694e-05	IRS1/GATA6/LEPR/CAV1/JAZF1/RARRES2/FGF2/PTPRN2/SPP1/PDK4/SCD/PBX1/FASN/SORBS1/SNCA/GPIHBP1/APOD/PTGIS/PDGFRA/EGR1/PDGFRB/CCL21/AVPR1A/KLF4/TEK/CYP1B1/SDC1/STAT5B/SOCS2/CACNA1H/SNAI2/CCN1	32	BP
GO:0030278	regulation of ossification	11/186	199/17910	7.60694e-06	9.37791e-05	5.32423e-05	ENPP1/BCL2/PBX1/TFAP2A/IGFBP5/MGP/MEF2C/TMEM119/SNAI2/CCN1/GLI3	11	BP
GO:0050679	positive regulation of epithelial cell proliferation	11/186	199/17910	7.60694e-06	9.37791e-05	5.32423e-05	FGF2/CYBA/AR/CXCL12/KDR/AKT3/TEK/CDH13/CAV2/FGF7/NR4A1	11	BP
GO:0032355	response to estradiol	9/186	128/17910	7.63367e-06	9.37791e-05	5.32423e-05	CCN2/TXNIP/DUSP1/PDGFRB/POSTN/EZH2/STAT5B/SOCS2/CCNA2	9	BP
GO:0031667	response to nutrient levels	17/186	466/17910	7.63841e-06	9.37791e-05	5.32423e-05	UCP2/SLC2A1/CYBA/KANK2/GDF15/SPP1/PDK4/BCL2/BCHE/PKM/POSTN/GAS6/TYMS/GSN/ATF3/SLC22A3/SNAI2	17	BP
GO:0006735	NADH regeneration	5/186	27/17910	7.67652e-06	9.37791e-05	5.32423e-05	GAPDH/HK2/PKM/ENO1/TPI1	5	BP
GO:0061621	canonical glycolysis	5/186	27/17910	7.67652e-06	9.37791e-05	5.32423e-05	GAPDH/HK2/PKM/ENO1/TPI1	5	BP
GO:0061718	glucose catabolic process to pyruvate	5/186	27/17910	7.67652e-06	9.37791e-05	5.32423e-05	GAPDH/HK2/PKM/ENO1/TPI1	5	BP
GO:0007346	regulation of mitotic cell cycle	20/186	622/17910	7.71804e-06	9.40602e-05	5.34019e-05	CDKN2A/ANLN/KANK2/BCL2/PBX1/TIMP2/DUSP1/PDGFRB/GAS1/EZH2/KLF4/KIF11/PKD2/CCND2/CAV2/BUB1B/STAT5B/E2F1/NEK2/CCNB1	20	BP
GO:0071559	response to transforming growth factor beta	12/186	239/17910	7.79591e-06	9.47819e-05	5.38116e-05	CAV1/FBN1/NR3C1/FOS/GDF15/THBS1/POSTN/MEF2C/ZEB1/CAV2/LEFTY2/TGFBR3	12	BP
GO:0051253	negative regulation of RNA metabolic process	30/186	1214/17910	7.969e-06	9.66551e-05	5.48751e-05	GATA6/HMGA1/CDKN2A/WT1/CAV1/JAZF1/NR3C1/TXNIP/KANK2/AR/SNCA/TFAP2A/MAF/FOXM1/EGR1/GAS6/FLNA/KLF2/MITF/EZH2/MEF2C/KLF4/ENO1/BIRC5/ZEB1/ATF3/SNAI2/AEBP1/E2F1/GLI3	30	BP
GO:0060193	positive regulation of lipase activity	7/186	70/17910	8.03252e-06	9.71934e-05	5.51808e-05	FGF2/EDNRA/GPIHBP1/PDGFRA/PDGFRB/AVPR1A/CCN1	7	BP
GO:0022402	cell cycle process	31/186	1280/17910	8.24397e-06	9.94084e-05	5.64383e-05	GATA6/CDKN2A/CCN2/ANLN/KANK2/CDKN3/BCL2/PBX1/THBS1/PRNP/DUSP1/FOXM1/ABCB1/RAD51/PDGFRB/GAS6/FLNA/TYMS/GAS1/EZH2/KLF4/KIF11/PKD2/CCND2/CAV2/BUB1B/PRC1/CCNA2/E2F1/NEK2/CCNB1	31	BP
GO:0001657	ureteric bud development	8/186	98/17910	8.25469e-06	9.94084e-05	5.64383e-05	WT1/FGF2/BCL2/PBX1/EPCAM/PKD2/SDC1/GLI3	8	BP
GO:0010810	regulation of cell-substrate adhesion	11/186	201/17910	8.36435e-06	0.000100491	5.70528e-05	CDKN2A/BCL2/KDR/THBS1/APOD/POSTN/FLNA/CCL21/TEK/CDH13/CCN1	11	BP
GO:0046683	response to organophosphorus	9/186	130/17910	8.66127e-06	0.000103582	5.88076e-05	WT1/FOS/DUSP1/IGFBP5/AQP1/TYMS/TEK/PKD2/SDC1	9	BP
GO:0022607	cellular component assembly	52/186	2765/17910	8.66238e-06	0.000103582	5.88076e-05	HMGA1/SELP/CDKN2A/SLC2A1/CAV1/CCN2/CYBA/BAIAP2L1/ANLN/AR/CXCL12/BCL2/KDR/SORBS1/THBS1/SNCA/TGM2/PKM/APOD/DMD/PRNP/THBS2/EXO1/PDGFRA/RAD51/AQP5/PDGFRB/GAS6/FLNA/MITF/SPTBN2/PMP22/CCL21/GSN/MEF2C/KIF11/TEK/CDH13/TPM1/PKD2/FLNC/F2RL1/CAV2/TNXB/SDC1/MYLK/ESPN/SNAI2/CASQ2/NEK2/CCNB1/TGFBR3	52	BP
GO:0072163	mesonephric epithelium development	8/186	99/17910	8.9015e-06	0.000105739	6.00322e-05	WT1/FGF2/BCL2/PBX1/EPCAM/PKD2/SDC1/GLI3	8	BP
GO:0072164	mesonephric tubule development	8/186	99/17910	8.9015e-06	0.000105739	6.00322e-05	WT1/FGF2/BCL2/PBX1/EPCAM/PKD2/SDC1/GLI3	8	BP
GO:0060538	skeletal muscle organ development	10/186	165/17910	8.90518e-06	0.000105739	6.00322e-05	WT1/CAV1/FOS/BCL2/EGR1/DCN/MYH14/MEF2C/CAV2/ATF3	10	BP
GO:0061615	glycolytic process through fructose-6-phosphate	5/186	28/17910	9.26695e-06	0.000109522	6.21805e-05	GAPDH/HK2/PKM/ENO1/TPI1	5	BP
GO:0061620	glycolytic process through glucose-6-phosphate	5/186	28/17910	9.26695e-06	0.000109522	6.21805e-05	GAPDH/HK2/PKM/ENO1/TPI1	5	BP
GO:0019899	enzyme binding	43/183	1941/16967	2.89065e-06	0.000111545	7.15949e-05	IRS1/GATA6/HMGA1/CDKN2A/SLC2A1/CAV1/NR3C1/TXNIP/AR/BCL2/BCHE/ERBB3/SNCA/GPIHBP1/TIMP2/DMD/PRNP/DUSP1/FOXM1/RAD51/EGR1/PDGFRB/GAS6/FLNA/SYNE1/AVPR1A/KLF4/KIF11/ENO1/UBE2T/BIRC5/PKD2/PGR/DSP/CCND2/LMNB1/PRC1/CCNA2/E2F1/TPI1/NEK2/CCNB1/GLI3	43	MF
GO:0051924	regulation of calcium ion transport	12/186	244/17910	9.61134e-06	0.000113329	6.43417e-05	CAV1/CYBA/CXCL12/BCL2/SNCA/DMD/PRNP/PDGFRB/PKD2/TRPC1/MYLK/CASQ2	12	BP
GO:0005856	cytoskeleton	41/186	2041/18675	8.51128e-06	0.000114051	7.1418e-05	SLC2A1/NR3C1/CYBA/GAPDH/BAIAP2L1/ANLN/KRT18/SORBS1/SNCA/DMD/TFAP2A/CDH1/RAD51/NDN/FLNA/SYNE1/PALLD/SPTBN2/MYH14/GSN/KIF11/TEK/TPM1/KRT7/BIRC5/PKD2/FLNC/DES/DSP/BUB1B/TPM2/LMNB1/MYLK/ESPN/PRC1/NEXN/E2F1/NEK2/CCNB1/ACTG2/GLI3	41	CC
GO:0044430	cytoskeletal part	34/186	1543/18675	8.76101e-06	0.000114137	7.14714e-05	SLC2A1/NR3C1/CYBA/ANLN/KRT18/SORBS1/TFAP2A/CDH1/RAD51/NDN/FLNA/PALLD/SPTBN2/MYH14/GSN/KIF11/TEK/TPM1/KRT7/BIRC5/PKD2/DES/DSP/BUB1B/TPM2/LMNB1/MYLK/ESPN/PRC1/E2F1/NEK2/CCNB1/ACTG2/GLI3	34	CC
GO:0030048	actin filament-based movement	9/186	132/17910	9.80492e-06	0.000115344	6.54856e-05	CAV1/DMD/FLNA/MYH14/KCNJ8/TPM1/DES/DSP/TPM2	9	BP
GO:1903727	positive regulation of phospholipid metabolic process	6/186	48/17910	9.88487e-06	0.000116016	6.58671e-05	IRS1/FGF2/PDGFRA/PDGFRB/CCL21/TEK	6	BP
GO:0002009	morphogenesis of an epithelium	18/186	527/17910	1.00441e-05	0.000117613	6.67736e-05	WT1/FGF2/AR/BCL2/PBX1/EDNRA/TGM2/TFAP2A/FLNA/IGFBP5/MEF2C/KLF4/PKD2/PGR/SNAI2/FGF7/CCN1/GLI3	18	BP
GO:0048661	positive regulation of smooth muscle cell proliferation	8/186	101/17910	1.03241e-05	0.000120337	6.83206e-05	MMP9/FGF2/CYBA/THBS1/TGM2/PDGFRB/IGFBP5/CDH13	8	BP
GO:2000379	positive regulation of reactive oxygen species metabolic process	8/186	101/17910	1.03241e-05	0.000120337	6.83206e-05	CYBA/THBS1/SNCA/PDGFRB/KLF2/KLF4/PKD2/F2RL1	8	BP
GO:0070371	ERK1 and ERK2 cascade	13/186	289/17910	1.06336e-05	0.000123399	7.00589e-05	CCN2/FGF2/KDR/DUSP1/PDGFRA/PDGFRB/GAS6/CCL21/KLF4/TEK/F2RL1/ATF3/CCN1	13	BP
GO:1903779	regulation of cardiac conduction	7/186	73/17910	1.06354e-05	0.000123399	7.00589e-05	CAV1/ABCC9/FLNA/ITPR1/TRPC1/NPR2/CASQ2	7	BP
GO:0072223	metanephric glomerular mesangium development	3/186	5/17910	1.08544e-05	0.000125654	7.13392e-05	WT1/EGR1/PDGFRB	3	BP
GO:0009059	macromolecule biosynthetic process	77/186	4806/17910	1.09239e-05	0.000126171	7.16324e-05	IRS1/ENPP1/SLC2A4/GATA6/HMGA1/CDKN2A/WT1/CAV1/JAZF1/FBN1/CCN2/NR3C1/FGF2/CAVIN1/FOS/TXNIP/GAPDH/KANK2/AR/SPP1/BCL2/KDR/PBX1/SORBS1/THBS1/SNCA/PTGIS/TFAP2A/MAF/PRNP/CDH1/DUSP1/FOXM1/EXO1/RAD51/EGR1/PDGFRB/NDN/GAS6/IL33/FLNA/EPCAM/IGFBP5/TYMS/KLF2/MITF/SFRP4/DCN/EZH2/RNASEH2A/CCL21/MEF2C/KLF4/CDH13/ENO1/BIRC5/RECQL4/PKD2/PGR/EFEMP1/CYP1B1/F2RL1/ZEB1/ATF3/SDC1/STAT5B/CCNA2/SNAI2/FGF7/AEBP1/E2F1/NR4A…	77	BP
GO:0034332	adherens junction organization	9/186	134/17910	1.10752e-05	0.000127629	7.24601e-05	BCL2/KDR/SORBS1/THBS1/APOD/CDH1/TEK/CDH13/DSP	9	BP
GO:0016528	sarcoplasm	7/186	76/18675	1.06326e-05	0.000131548	8.23742e-05	SLC2A4/HK2/THBS1/GSN/MEF2C/FLNC/CASQ2	7	CC
GO:0030018	Z disc	8/186	106/18675	1.09307e-05	0.000131548	8.23742e-05	SLC2A1/DMD/FLNA/PALLD/FLNC/DES/NEXN/CASQ2	8	CC
GO:0005925	focal adhesion	15/186	397/18675	1.09389e-05	0.000131548	8.23742e-05	HMGA1/CAV1/CYBA/SORBS1/TGM2/PDGFRB/FLNA/PALLD/GSN/TEK/CDH13/FLNC/LPP/CAV2/NEXN	15	CC
GO:0005887	integral component of plasma membrane	28/186	1158/18675	1.15904e-05	0.000132792	8.31533e-05	IRS1/ENPP1/SLC2A4/SELP/SLC2A1/CYBA/PTPRN2/KDR/EDNRA/SORBS1/PDGFRA/AQP5/ABCC9/KCNMA1/AQP1/SCNN1A/KCNJ8/TEK/PTH1R/PKD2/F2RL1/CAV2/SDC1/SLC52A2/CACNA1H/SLC22A3/NPR2/TGFBR3	28	CC
GO:0005924	cell-substrate adherens junction	15/186	399/18675	1.16087e-05	0.000132792	8.31533e-05	HMGA1/CAV1/CYBA/SORBS1/TGM2/PDGFRB/FLNA/PALLD/GSN/TEK/CDH13/FLNC/LPP/CAV2/NEXN	15	CC
GO:0030193	regulation of blood coagulation	7/186	74/17910	1.16444e-05	0.000133582	7.58402e-05	SELP/CAV1/PLAT/THBS1/PDGFRA/PRKG1/F2RL1	7	BP
GO:0042246	tissue regeneration	7/186	74/17910	1.16444e-05	0.000133582	7.58402e-05	PKM/APOD/CPQ/POSTN/EZH2/GSN/CCNB1	7	BP
GO:0001823	mesonephros development	8/186	103/17910	1.19338e-05	0.000136594	7.75499e-05	WT1/FGF2/BCL2/PBX1/EPCAM/PKD2/SDC1/GLI3	8	BP
GO:0043433	negative regulation of DNA-binding transcription factor activity	10/186	171/17910	1.21846e-05	0.000139151	7.90017e-05	CDKN2A/PTGIS/PRNP/GAS6/FLNA/SFRP4/EZH2/KLF4/PKD2/CYP1B1	10	BP
GO:0044271	cellular nitrogen compound biosynthetic process	76/186	4735/17910	1.22224e-05	0.000139269	7.9069e-05	ENPP1/GATA6/HMGA1/CDKN2A/WT1/CAV1/JAZF1/FBN1/CCN2/NR3C1/FGF2/CAVIN1/FOS/TXNIP/GAPDH/KANK2/AR/SPP1/HK2/PDK4/SCD/PBX1/FASN/THBS1/SNCA/PKM/PTGIS/DMD/TFAP2A/MAF/PRNP/CDH1/DUSP1/FOXM1/EGR1/PDGFRB/NDN/GAS6/IL33/IDH2/FLNA/EPCAM/IGFBP5/TYMS/KLF2/MITF/SFRP4/DCN/EZH2/MEF2C/KLF4/CDH13/ENO1/BIRC5/PKD2/PGR/EFEMP1/CYP1B1/F2RL1/ZEB1/ATF3/STAT5B/PDE8B/CCNA2/SNAI2/FGF7/AEBP1/E2F1/NPR2/NR4A1/CCN1/TPI1/NEK2/CCNB1/G…	76	BP
GO:1900046	regulation of hemostasis	7/186	75/17910	1.27315e-05	0.000144746	8.21783e-05	SELP/CAV1/PLAT/THBS1/PDGFRA/PRKG1/F2RL1	7	BP
GO:0010638	positive regulation of organelle organization	19/186	591/17910	1.323e-05	0.000150077	8.52052e-05	MMP9/CCN2/BAIAP2L1/HK2/BCL2/KDR/PDGFRB/FLNA/DCN/CCL21/GSN/TEK/TPM1/F2RL1/SDC1/SNAI2/E2F1/NEK2/CCNB1	19	BP
GO:0060326	cell chemotaxis	12/186	253/17910	1.3827e-05	0.0001565	8.88517e-05	RARRES2/FGF2/CXCL12/KDR/THBS1/DUSP1/PDGFRA/PDGFRB/GAS6/CCL21/F2RL1/NR4A1	12	BP
GO:0010675	regulation of cellular carbohydrate metabolic process	9/186	138/17910	1.40417e-05	0.000158226	8.98316e-05	IRS1/ENPP1/LEPR/PDK4/SORBS1/SNCA/IGFBP4/IGFBP5/PTH1R	9	BP
GO:0030879	mammary gland development	9/186	138/17910	1.40417e-05	0.000158226	8.98316e-05	CAV1/AR/HK2/FASN/IGFBP5/PGR/STAT5B/SOCS2/GLI3	9	BP
GO:0007399	nervous system development	44/186	2216/17910	1.42026e-05	0.000159491	9.05494e-05	LEPR/SLC2A1/SERPINF1/FGF2/FOS/CXCL12/SPP1/BCL2/BCHE/PBX1/EDNRA/ERBB3/SNCA/APOD/TIMP2/TFAP2A/MAOB/THBS2/CDH1/NDN/POSTN/GAS6/IL33/IDH2/FLNA/AQP1/SELENOP/SPTBN2/PMP22/EZH2/AKT3/AVPR1A/GSN/MEF2C/KLF4/AXL/PRKG1/PKD2/KIF1A/ZEB1/NCAM1/SOCS2/E2F1/GLI3	44	BP
GO:0032956	regulation of actin cytoskeleton organization	13/186	297/17910	1.42167e-05	0.000159491	9.05494e-05	CCN2/BAIAP2L1/CXCL12/PDGFRA/PDGFRB/FLNA/SPTBN2/CCL21/GSN/MEF2C/TEK/TPM1/F2RL1	13	BP
GO:0033674	positive regulation of kinase activity	18/186	541/17910	1.42988e-05	0.000160058	9.08716e-05	IRS1/FGF2/GDF15/ERBB3/THBS1/SNCA/PRNP/PDGFRA/EGR1/PDGFRB/GAS6/EZH2/CCL21/TEK/PKD2/CCND2/CCN1/CCNB1	18	BP
GO:0032102	negative regulation of response to external stimulus	14/186	343/17910	1.45342e-05	0.000162336	9.21649e-05	PLAT/SERPINF1/FGF2/KANK2/SPP1/THBS1/APOD/PTGIS/DUSP1/PDGFRA/KLF4/PRKG1/TEK/SNAI2	14	BP
GO:0010564	regulation of cell cycle process	22/186	764/17910	1.50199e-05	0.000167393	9.50362e-05	GATA6/CDKN2A/CCN2/ANLN/KANK2/BCL2/PBX1/DUSP1/FOXM1/RAD51/PDGFRB/EZH2/KLF4/KIF11/PKD2/CCND2/CAV2/BUB1B/PRC1/E2F1/NEK2/CCNB1	22	BP
GO:0007160	cell-matrix adhesion	11/186	214/17910	1.50898e-05	0.000167804	9.52694e-05	CDKN2A/CCN2/BCL2/KDR/SORBS1/THBS1/APOD/POSTN/CCL21/TEK/CDH13	11	BP
GO:0006351	transcription, DNA-templated	60/186	3444/17910	1.51363e-05	0.000167954	9.53542e-05	ENPP1/GATA6/HMGA1/CDKN2A/WT1/CAV1/JAZF1/FBN1/CCN2/NR3C1/FGF2/CAVIN1/FOS/TXNIP/KANK2/AR/SPP1/PBX1/SNCA/PTGIS/TFAP2A/MAF/PRNP/CDH1/FOXM1/EGR1/NDN/GAS6/IL33/FLNA/EPCAM/TYMS/KLF2/MITF/SFRP4/DCN/EZH2/MEF2C/KLF4/CDH13/ENO1/BIRC5/PKD2/PGR/EFEMP1/CYP1B1/F2RL1/ZEB1/ATF3/STAT5B/CCNA2/SNAI2/FGF7/AEBP1/E2F1/NR4A1/CCN1/CCNB1/GLI3/TGFBR3	60	BP
GO:0008201	heparin binding	10/183	148/16967	4.69346e-06	0.00017105	0.000109788	SELP/FBN1/FGF2/SOD3/THBS1/THBS2/POSTN/TNXB/FGF7/TGFBR3	10	MF
GO:0044262	cellular carbohydrate metabolic process	12/186	256/17910	1.55531e-05	0.000172203	9.77666e-05	IRS1/ENPP1/LEPR/SLC2A1/HK2/PDK4/SORBS1/SNCA/IGFBP4/IDH2/IGFBP5/PTH1R	12	BP
GO:0071804	cellular potassium ion transport	9/186	140/17910	1.57628e-05	0.000173767	9.86549e-05	CAV1/PRNP/ABCC9/KCNMA1/FLNA/AQP1/KCNJ8/PKD2/CASQ2	9	BP
GO:0071805	potassium ion transmembrane transport	9/186	140/17910	1.57628e-05	0.000173767	9.86549e-05	CAV1/PRNP/ABCC9/KCNMA1/FLNA/AQP1/KCNJ8/PKD2/CASQ2	9	BP
GO:0003682	chromatin binding	17/183	437/16967	5.32433e-06	0.000183829	0.000117991	GATA6/HMGA1/FOS/AR/TFAP2A/EXO1/RAD51/EGR1/MITF/EZH2/MEF2C/KLF4/UBE2T/ZEB1/STAT5B/SNAI2/GLI3	17	MF
GO:0098609	cell-cell adhesion	22/186	771/17910	1.72836e-05	0.00019012	0.000107939	SELP/CAV1/BAIAP2L1/CXCL12/BCL2/KRT18/PRNP/CDH1/PDGFRA/GAS6/FLNA/EPCAM/CCL21/KLF4/PRKG1/CDH13/CYP1B1/DSP/STAT5B/SNAI2/CCN1/GLI3	22	BP
GO:0001667	ameboidal-type cell migration	16/186	446/17910	1.75665e-05	0.000192814	0.000109469	MMP9/SERPINF1/FGF2/ANLN/KANK2/KDR/THBS1/DCN/AKT3/MEF2C/KLF4/TEK/CDH13/CYP1B1/FGF7/NR4A1	16	BP
GO:0060421	positive regulation of heart growth	6/186	53/17910	1.77141e-05	0.000194015	0.000110151	GATA6/WT1/FGF2/MEF2C/CCNB1/TGFBR3	6	BP
GO:1902532	negative regulation of intracellular signal transduction	18/186	550/17910	1.7825e-05	0.000194568	0.000110464	CAV1/MMP9/CXCL12/BCL2/THBS1/TIMP2/PRNP/DUSP1/FOXM1/KLF4/ENO1/ITPR1/PKD2/F2RL1/ATF3/SOCS2/SNAI2/CASQ2	18	BP
GO:0032642	regulation of chemokine production	7/186	79/17910	1.7956e-05	0.000194568	0.000110464	APOD/EGR1/POSTN/IL33/KLF4/F2RL1/SNAI2	7	BP
GO:0050818	regulation of coagulation	7/186	79/17910	1.7956e-05	0.000194568	0.000110464	SELP/CAV1/PLAT/THBS1/PDGFRA/PRKG1/F2RL1	7	BP
GO:0061333	renal tubule morphogenesis	7/186	79/17910	1.7956e-05	0.000194568	0.000110464	WT1/FGF2/BCL2/PBX1/MEF2C/PKD2/GLI3	7	BP
GO:0072028	nephron morphogenesis	7/186	79/17910	1.7956e-05	0.000194568	0.000110464	WT1/FGF2/BCL2/PBX1/PDGFRB/PKD2/GLI3	7	BP
GO:0006935	chemotaxis	18/186	551/17910	1.82613e-05	0.000197455	0.000112103	RARRES2/FGF2/CXCL12/KDR/THBS1/DUSP1/PDGFRA/PDGFRB/GAS6/SPTBN2/CCL21/CDH13/F2RL1/NCAM1/FGF7/NR4A1/CCN1/GLI3	18	BP
GO:0050931	pigment cell differentiation	5/186	32/17910	1.83593e-05	0.000198093	0.000112466	ENPP1/BCL2/MITF/MEF2C/GLI3	5	BP
GO:0072224	metanephric glomerulus development	4/186	16/17910	1.85912e-05	0.000200171	0.000113645	WT1/PDGFRA/EGR1/PDGFRB	4	BP
GO:0061041	regulation of wound healing	9/186	143/17910	1.86801e-05	0.000200702	0.000113947	SELP/CAV1/PLAT/FGF2/THBS1/PDGFRA/PRKG1/F2RL1/MYLK	9	BP
GO:0030141	secretory granule	22/186	806/18675	1.80753e-05	0.000201608	0.000126245	SLC2A4/SELP/CAV1/MMP9/CPE/PLAT/RARRES2/CYBA/PTPRN2/THBS1/SNCA/PKM/TIMP2/THBS2/GAS6/SELENOP/SCNN1A/GSN/ITPR1/DSP/CAV2/LEFTY2	22	CC
GO:0001725	stress fiber	6/186	56/18675	1.93345e-05	0.000201608	0.000126245	CYBA/SORBS1/MYH14/TEK/TPM1/MYLK	6	CC
GO:0097517	contractile actin filament bundle	6/186	56/18675	1.93345e-05	0.000201608	0.000126245	CYBA/SORBS1/MYH14/TEK/TPM1/MYLK	6	CC
GO:0005938	cell cortex	11/186	229/18675	1.93441e-05	0.000201608	0.000126245	SLC2A1/CAV1/CCN2/ANLN/SNCA/CDH1/FLNA/SPTBN2/GSN/ENO1/PKD2	11	CC
GO:0042330	taxis	18/186	553/17910	1.91626e-05	0.000205452	0.000116644	RARRES2/FGF2/CXCL12/KDR/THBS1/DUSP1/PDGFRA/PDGFRB/GAS6/SPTBN2/CCL21/CDH13/F2RL1/NCAM1/FGF7/NR4A1/CCN1/GLI3	18	BP
GO:0043271	negative regulation of ion transport	9/186	144/17910	1.97493e-05	0.000210853	0.00011971	CAV1/MMP9/BCL2/THBS1/SNCA/MAOB/SFRP4/PKD2/CASQ2	9	BP
GO:0045834	positive regulation of lipid metabolic process	9/186	144/17910	1.97493e-05	0.000210853	0.00011971	IRS1/FGF2/SORBS1/PDGFRA/PDGFRB/CCL21/AVPR1A/TEK/CCN1	9	BP
GO:0002040	sprouting angiogenesis	10/186	181/17910	1.99716e-05	0.000212374	0.000120574	FGF2/KDR/THBS1/PKM/KLF2/AKT3/KLF4/TEK/CDH13/NR4A1	10	BP
GO:0006091	generation of precursor metabolites and energy	17/186	502/17910	1.99754e-05	0.000212374	0.000120574	IRS1/ENPP1/LEPR/CYBA/GAPDH/HK2/SORBS1/SNCA/PKM/MAOB/ADH1B/IDH2/AVPR1A/ENO1/COX7A1/TPI1/CCNB1	17	BP
GO:0044770	cell cycle phase transition	19/186	609/17910	2.00604e-05	0.000212832	0.000120834	CDKN2A/ANLN/KANK2/CDKN3/BCL2/PBX1/DUSP1/FOXM1/ABCB1/TYMS/EZH2/KLF4/PKD2/CCND2/BUB1B/CCNA2/E2F1/NEK2/CCNB1	19	BP
GO:0048738	cardiac muscle tissue development	11/186	221/17910	2.03637e-05	0.0002156	0.000122405	GATA6/WT1/FGF2/ERBB3/PDGFRA/PDGFRB/MEF2C/TPM1/DSP/CCNB1/TGFBR3	11	BP
GO:0031674	I band	8/186	116/18675	2.11599e-05	0.000215739	0.000135094	SLC2A1/DMD/FLNA/PALLD/FLNC/DES/NEXN/CASQ2	8	CC
GO:0098660	inorganic ion transmembrane transport	21/186	722/17910	2.05244e-05	0.00021685	0.000123115	UCP2/CAV1/FGF2/CYBA/SNCA/DMD/PRNP/ABCC9/GAS6/KCNMA1/FLNA/AQP1/SCNN1A/CCL21/KCNJ8/ITPR1/PKD2/COX7A1/TRPC1/CACNA1H/CASQ2	21	BP
GO:1904019	epithelial cell apoptotic process	8/186	111/17910	2.06522e-05	0.000217748	0.000123624	KDR/KRT18/THBS1/GAS6/SFRP4/GSN/TEK/E2F1	8	BP
GO:0014074	response to purine-containing compound	9/186	145/17910	2.08701e-05	0.00021879	0.000124216	WT1/FOS/DUSP1/IGFBP5/AQP1/TEK/PKD2/SDC1/CASQ2	9	BP
GO:0042133	neurotransmitter metabolic process	9/186	145/17910	2.08701e-05	0.00021879	0.000124216	CAV1/BCHE/PTGIS/MAOB/KLF2/KLF4/PKD2/CYP1B1/DPYD	9	BP
GO:0001775	cell activation	31/186	1342/17910	2.09232e-05	0.00021879	0.000124216	LEPR/SELP/CAV1/MMP9/CCN2/CYBA/PTPRN2/BCL2/THBS1/SNCA/PKM/TIMP2/PRNP/EXO1/PDGFRA/EGR1/PDGFRB/GAS6/IL33/FLNA/CCL21/GSN/MEF2C/AXL/PRKG1/ITPR1/DSP/F2RL1/ZEB1/STAT5B/GLI3	31	BP
GO:0045934	negative regulation of nucleobase-containing compound metabolic process	31/186	1342/17910	2.09232e-05	0.00021879	0.000124216	GATA6/HMGA1/CDKN2A/WT1/CAV1/JAZF1/NR3C1/TXNIP/KANK2/AR/SNCA/TFAP2A/MAF/DUSP1/FOXM1/EGR1/GAS6/FLNA/KLF2/MITF/EZH2/MEF2C/KLF4/ENO1/BIRC5/ZEB1/ATF3/SNAI2/AEBP1/E2F1/GLI3	31	BP
GO:0034645	cellular macromolecule biosynthetic process	74/186	4634/17910	2.11272e-05	0.000220469	0.000125169	IRS1/ENPP1/GATA6/HMGA1/CDKN2A/WT1/CAV1/JAZF1/FBN1/CCN2/NR3C1/FGF2/CAVIN1/FOS/TXNIP/GAPDH/KANK2/AR/SPP1/BCL2/PBX1/SORBS1/THBS1/SNCA/PTGIS/TFAP2A/MAF/PRNP/CDH1/DUSP1/FOXM1/EXO1/RAD51/EGR1/PDGFRB/NDN/GAS6/IL33/FLNA/EPCAM/IGFBP5/TYMS/KLF2/MITF/SFRP4/DCN/EZH2/RNASEH2A/CCL21/MEF2C/KLF4/CDH13/ENO1/BIRC5/RECQL4/PKD2/PGR/EFEMP1/CYP1B1/F2RL1/ZEB1/ATF3/STAT5B/CCNA2/SNAI2/FGF7/AEBP1/E2F1/NR4A1/CCN1/NEK2/CCNB…	74	BP
GO:0000977	RNA polymerase II regulatory region sequence-specific DNA binding	20/183	594/16967	6.73667e-06	0.000220963	0.000141825	NR3C1/FOS/AR/PBX1/TFAP2A/FOXM1/EGR1/NDN/MITF/EZH2/MEF2C/KLF4/ENO1/PGR/ZEB1/ATF3/STAT5B/SNAI2/AEBP1/GLI3	20	MF
GO:0001012	RNA polymerase II regulatory region DNA binding	20/183	596/16967	7.07934e-06	0.000221145	0.000141942	NR3C1/FOS/AR/PBX1/TFAP2A/FOXM1/EGR1/NDN/MITF/EZH2/MEF2C/KLF4/ENO1/PGR/ZEB1/ATF3/STAT5B/SNAI2/AEBP1/GLI3	20	MF
GO:0034765	regulation of ion transmembrane transport	16/186	453/17910	2.12467e-05	0.000221262	0.000125619	CAV1/MMP9/CYBA/THBS1/SNCA/DMD/PRNP/ABCB1/KCNMA1/FLNA/MEF2C/KCNJ8/PKD2/TRPC1/CACNA1H/CASQ2	16	BP
GO:0072284	metanephric S-shaped body morphogenesis	3/186	6/17910	2.15426e-05	0.000223885	0.000127109	WT1/PDGFRB/PKD2	3	BP
GO:0009435	NAD biosynthetic process	6/186	55/17910	2.19873e-05	0.000227575	0.000129204	GAPDH/HK2/PKM/PTGIS/ENO1/TPI1	6	BP
GO:0019320	hexose catabolic process	6/186	55/17910	2.19873e-05	0.000227575	0.000129204	GAPDH/HK2/PKM/ENO1/TPI1/GALE	6	BP
GO:0048754	branching morphogenesis of an epithelial tube	9/186	146/17910	2.20446e-05	0.000227704	0.000129277	WT1/FGF2/AR/BCL2/PBX1/EDNRA/PKD2/PGR/GLI3	9	BP
GO:0006954	inflammatory response	22/186	784/17910	2.23209e-05	0.00022964	0.000130376	SELP/MMP9/AOC3/RARRES2/SERPINF1/FOS/CYBA/SPP1/THBS1/SNCA/TGM2/APOD/PTGIS/IGFBP4/IL33/CCL21/KLF4/AXL/TEK/F2RL1/SDC1/STAT5B	22	BP
GO:0051188	cofactor biosynthetic process	13/186	310/17910	2.23223e-05	0.00022964	0.000130376	CYBA/GAPDH/HK2/PDK4/SCD/FASN/SNCA/PKM/PTGIS/MAOB/IDH2/ENO1/TPI1	13	BP
GO:0005198	structural molecule activity	21/183	653/16967	7.90425e-06	0.00023569	0.000151277	HMGA1/FBN1/KRT18/THBS1/DMD/THBS2/POSTN/SPTBN2/DCN/MGP/TPM1/KRT7/EFEMP1/DES/DSP/TNXB/TPM2/LMNB1/NEXN/AEBP1/CCN1	21	MF
GO:0071236	cellular response to antibiotic	9/186	147/17910	2.32747e-05	0.000238954	0.000135664	EGR1/AQP1/KLF2/EZH2/MEF2C/KLF4/AXL/CYP1B1/PYCR1	9	BP
GO:0005201	extracellular matrix structural constituent	10/183	158/16967	8.39251e-06	0.000239369	0.000153639	FBN1/THBS1/THBS2/POSTN/DCN/MGP/EFEMP1/TNXB/AEBP1/CCN1	10	MF
GO:0030097	hemopoiesis	23/186	847/17910	2.40722e-05	0.000246581	0.000139994	LEPR/MMP9/FBN1/FOS/ANLN/BCL2/KDR/PBX1/FASN/THBS1/EGR1/GAS6/KLF2/MITF/MEF2C/KLF4/AXL/TEK/F2RL1/ZEB1/STAT5B/GLI3/TGFBR3	23	BP
GO:2000811	negative regulation of anoikis	4/186	17/17910	2.41146e-05	0.000246581	0.000139994	CAV1/PDK4/BCL2/SNAI2	4	BP
GO:0003073	regulation of systemic arterial blood pressure	7/186	83/17910	2.48367e-05	0.000253454	0.000143896	CYBA/AR/POSTN/GAS6/AVPR1A/TPM1/F2RL1	7	BP
GO:0043276	anoikis	5/186	34/17910	2.49451e-05	0.00025405	0.000144235	CAV1/PDK4/BCL2/SNAI2/E2F1	5	BP
GO:0097659	nucleic acid-templated transcription	60/186	3500/17910	2.50418e-05	0.000254525	0.000144504	ENPP1/GATA6/HMGA1/CDKN2A/WT1/CAV1/JAZF1/FBN1/CCN2/NR3C1/FGF2/CAVIN1/FOS/TXNIP/KANK2/AR/SPP1/PBX1/SNCA/PTGIS/TFAP2A/MAF/PRNP/CDH1/FOXM1/EGR1/NDN/GAS6/IL33/FLNA/EPCAM/TYMS/KLF2/MITF/SFRP4/DCN/EZH2/MEF2C/KLF4/CDH13/ENO1/BIRC5/PKD2/PGR/EFEMP1/CYP1B1/F2RL1/ZEB1/ATF3/STAT5B/CCNA2/SNAI2/FGF7/AEBP1/E2F1/NR4A1/CCN1/CCNB1/GLI3/TGFBR3	60	BP
GO:0002685	regulation of leukocyte migration	10/186	186/17910	2.52571e-05	0.000256201	0.000145456	SELP/RARRES2/CXCL12/THBS1/APOD/DUSP1/GAS6/IL33/CCL21/F2RL1	10	BP
GO:0044092	negative regulation of molecular function	27/186	1096/17910	2.53297e-05	0.000256425	0.000145583	LEPR/CDKN2A/CAV1/MMP9/AOC3/TXNIP/GAPDH/PTPRN2/THBS1/SNCA/PTGIS/TIMP2/PRNP/DUSP1/GAS6/FLNA/AQP1/SFRP4/EZH2/RECK/KLF4/BIRC5/PKD2/CYP1B1/E2F1/CASQ2/NEK2	27	BP
GO:0007548	sex differentiation	12/186	269/17910	2.53981e-05	0.000256607	0.000145686	GATA6/WT1/AR/BCL2/PBX1/PDGFRA/PDGFRB/FLNA/AXL/PGR/SDC1/STAT5B	12	BP
GO:0044085	cellular component biogenesis	53/186	2951/17910	2.57959e-05	0.000260108	0.000147674	HMGA1/SELP/CDKN2A/SLC2A1/CAV1/CCN2/CYBA/BAIAP2L1/ANLN/AR/CXCL12/BCL2/KDR/SORBS1/THBS1/SNCA/TGM2/PKM/APOD/DMD/PRNP/THBS2/EXO1/PDGFRA/RAD51/AQP5/PDGFRB/GAS6/FLNA/MITF/SPTBN2/PMP22/CCL21/GSN/MEF2C/KIF11/TEK/CDH13/TPM1/PKD2/FLNC/F2RL1/CAV2/TNXB/SDC1/MYLK/ESPN/SNAI2/CASQ2/CCN1/NEK2/CCNB1/TGFBR3	53	BP
GO:0032432	actin filament bundle	6/186	59/18675	2.61758e-05	0.000261201	0.000163562	CYBA/SORBS1/MYH14/TEK/TPM1/MYLK	6	CC
GO:0006355	regulation of transcription, DNA-templated	57/186	3266/17910	2.61766e-05	0.000263425	0.000149557	ENPP1/GATA6/HMGA1/CDKN2A/WT1/CAV1/JAZF1/FBN1/NR3C1/FGF2/FOS/TXNIP/KANK2/AR/SPP1/PBX1/SNCA/PTGIS/TFAP2A/MAF/PRNP/CDH1/FOXM1/EGR1/NDN/GAS6/IL33/FLNA/EPCAM/TYMS/KLF2/MITF/SFRP4/DCN/EZH2/MEF2C/KLF4/CDH13/ENO1/BIRC5/PKD2/PGR/EFEMP1/CYP1B1/F2RL1/ZEB1/ATF3/STAT5B/CCNA2/SNAI2/FGF7/AEBP1/E2F1/NR4A1/CCN1/GLI3/TGFBR3	57	BP
GO:0009410	response to xenobiotic stimulus	12/186	270/17910	2.63416e-05	0.000264562	0.000150203	AOC3/NR3C1/SERPINF1/BCHE/SNCA/EGR1/AQP1/CYP1B1/STAT5B/CCNA2/E2F1/CASQ2	12	BP
GO:0070252	actin-mediated cell contraction	8/186	115/17910	2.67083e-05	0.000267715	0.000151993	CAV1/DMD/FLNA/KCNJ8/TPM1/DES/DSP/TPM2	8	BP
GO:0010518	positive regulation of phospholipase activity	6/186	57/17910	2.70539e-05	0.000270645	0.000153657	FGF2/EDNRA/PDGFRA/PDGFRB/AVPR1A/CCN1	6	BP
GO:0019722	calcium-mediated signaling	10/186	188/17910	2.76846e-05	0.000276411	0.00015693	SELP/KDR/ERBB3/DMD/PRNP/AVPR1A/CDH13/ITPR1/PKD2/CASQ2	10	BP
GO:0032774	RNA biosynthetic process	60/186	3516/17910	2.88245e-05	0.000286883	0.000162875	ENPP1/GATA6/HMGA1/CDKN2A/WT1/CAV1/JAZF1/FBN1/CCN2/NR3C1/FGF2/CAVIN1/FOS/TXNIP/KANK2/AR/SPP1/PBX1/SNCA/PTGIS/TFAP2A/MAF/PRNP/CDH1/FOXM1/EGR1/NDN/GAS6/IL33/FLNA/EPCAM/TYMS/KLF2/MITF/SFRP4/DCN/EZH2/MEF2C/KLF4/CDH13/ENO1/BIRC5/PKD2/PGR/EFEMP1/CYP1B1/F2RL1/ZEB1/ATF3/STAT5B/CCNA2/SNAI2/FGF7/AEBP1/E2F1/NR4A1/CCN1/CCNB1/GLI3/TGFBR3	60	BP
GO:0014910	regulation of smooth muscle cell migration	7/186	85/17910	2.90157e-05	0.000286883	0.000162875	BCL2/PDGFRB/POSTN/IGFBP5/MEF2C/PRKG1/TPM1	7	BP
GO:0045185	maintenance of protein location	7/186	85/17910	2.90157e-05	0.000286883	0.000162875	CAV1/FBN1/HK2/FLNA/SYNE1/GSN/PKD2	7	BP
GO:0045844	positive regulation of striated muscle tissue development	7/186	85/17910	2.90157e-05	0.000286883	0.000162875	GATA6/FGF2/BCL2/ERBB3/MEF2C/CCNB1/TGFBR3	7	BP
GO:0048636	positive regulation of muscle organ development	7/186	85/17910	2.90157e-05	0.000286883	0.000162875	GATA6/FGF2/BCL2/ERBB3/MEF2C/CCNB1/TGFBR3	7	BP
GO:0009749	response to glucose	10/186	190/17910	3.03095e-05	0.000299093	0.000169807	UCP2/CCN2/SERPINF1/CYBA/TXNIP/PTPRN2/THBS1/EGR1/GAS6/TRH	10	BP
GO:0050900	leukocyte migration	16/186	467/17910	3.0719e-05	0.000302546	0.000171768	SELP/CAV1/MMP9/RARRES2/CXCL12/THBS1/APOD/DUSP1/GAS6/IL33/EPCAM/CCL21/TEK/F2RL1/SDC1/STAT5B	16	BP
GO:0032602	chemokine production	7/186	86/17910	3.13125e-05	0.00030661	0.000174075	APOD/EGR1/POSTN/IL33/KLF4/F2RL1/SNAI2	7	BP
GO:0048145	regulation of fibroblast proliferation	7/186	86/17910	3.13125e-05	0.00030661	0.000174075	PDGFRA/PDGFRB/GAS6/AQP1/CCNA2/E2F1/CCNB1	7	BP
GO:1901863	positive regulation of muscle tissue development	7/186	86/17910	3.13125e-05	0.00030661	0.000174075	GATA6/FGF2/BCL2/ERBB3/MEF2C/CCNB1/TGFBR3	7	BP
GO:0043542	endothelial cell migration	12/186	275/17910	3.15316e-05	0.000308161	0.000174956	SERPINF1/FGF2/KDR/THBS1/DCN/AKT3/MEF2C/KLF4/TEK/CDH13/CYP1B1/NR4A1	12	BP
GO:0009897	external side of plasma membrane	10/186	199/18675	3.16926e-05	0.000309663	0.000193909	SLC2A4/SELP/THBS1/GPIHBP1/PRNP/PDGFRA/CDH13/SDC1/NCAM1/TGFBR3	10	CC
GO:0001505	regulation of neurotransmitter levels	13/186	321/17910	3.20948e-05	0.000313062	0.000177739	CAV1/PTPRN2/BCHE/SNCA/PTGIS/MAOB/KLF2/MEF2C/KLF4/PKD2/CYP1B1/DPYD/SLC22A3	13	BP
GO:0007423	sensory organ development	17/186	522/17910	3.27396e-05	0.000318741	0.000180962	WT1/FBN1/SERPINF1/BCL2/TFAP2A/MAF/PDGFRA/AQP5/PDGFRB/MITF/TUB/KLF4/EFEMP1/CYP1B1/ZEB1/CCNA2/GLI3	17	BP
GO:0006007	glucose catabolic process	5/186	36/17910	3.3233e-05	0.000322309	0.000182988	GAPDH/HK2/PKM/ENO1/TPI1	5	BP
GO:0006734	NADH metabolic process	5/186	36/17910	3.3233e-05	0.000322309	0.000182988	GAPDH/HK2/PKM/ENO1/TPI1	5	BP
GO:0031214	biomineral tissue development	9/186	154/17910	3.36326e-05	0.000325564	0.000184836	ENPP1/SPP1/TFAP2A/GAS6/MGP/MEF2C/TMEM119/PTH1R/CCN1	9	BP
GO:0048144	fibroblast proliferation	7/186	87/17910	3.37568e-05	0.000326145	0.000185166	PDGFRA/PDGFRB/GAS6/AQP1/CCNA2/E2F1/CCNB1	7	BP
GO:0007610	behavior	18/186	578/17910	3.43031e-05	0.000330794	0.000187805	LEPR/SERPINF1/FOS/GDF15/CXCL12/BCL2/BCHE/THBS1/SNCA/PRNP/EGR1/SELENOP/SPTBN2/MYH14/AVPR1A/MEF2C/TRH/ESPN	18	BP
GO:0035637	multicellular organismal signaling	10/186	193/17910	3.46454e-05	0.000332832	0.000188962	CAV1/ABCC9/FLNA/MYH14/AVPR1A/ITPR1/DSP/TRPC1/NPR2/CASQ2	10	BP
GO:0060541	respiratory system development	10/186	193/17910	3.46454e-05	0.000332832	0.000188962	GATA6/WT1/CCN2/PDGFRA/PDGFRB/IGFBP5/KLF2/PGR/FGF7/GLI3	10	BP
GO:0048871	multicellular organismal homeostasis	16/186	472/17910	3.49145e-05	0.000334784	0.000190071	UCP2/LEPR/CAV1/CCN2/PDK4/BCL2/SCD/EGR1/NDN/AQP1/SCNN1A/AKT3/TMEM119/TUB/CTSK/PTH1R	16	BP
GO:0045861	negative regulation of proteolysis	13/186	324/17910	3.53368e-05	0.000337654	0.0001917	MMP9/PLAT/GAPDH/THBS1/SNCA/TIMP2/PRNP/GAS6/AQP1/GAS1/RECK/KLF4/BIRC5	13	BP
GO:0044267	cellular protein metabolic process	76/186	4871/17910	3.53467e-05	0.000337654	0.0001917	IRS1/ENPP1/GATA6/CDKN2A/CAV1/MMP9/CPE/PLAT/FBN1/CCN2/RARRES2/FGF2/GAPDH/PTPRN2/CDKN3/AR/GDF15/SPP1/PDK4/BCL2/KDR/ERBB3/THBS1/SNCA/TGM2/TIMP2/DMD/PRNP/DUSP1/FOXM1/PDGFRA/IGFBP4/EGR1/PDGFRB/GAS6/IL33/IGFBP5/AQP1/TYMS/GAS1/SPTBN2/DCN/EZH2/CCL21/AKT3/RECK/GSN/MEF2C/TMEM119/KLF4/AXL/CTSK/TEK/ENO1/UBE2T/BIRC5/PKD2/EFEMP1/DSP/F2RL1/CCND2/CAV2/BUB1B/ATF3/PPM1K/MYLK/NCAM1/SOCS2/CCNA2/SNAI2/FGF7/NPR2/CCN1/…	76	BP
GO:0003014	renal system process	8/186	120/17910	3.6307e-05	0.000344877	0.000195801	CYBA/BCL2/GAS6/KCNMA1/AQP1/AVPR1A/GSN/F2RL1	8	BP
GO:0009791	post-embryonic development	7/186	88/17910	3.63558e-05	0.000344877	0.000195801	FBN1/BCL2/NDN/SELENOP/KLF4/ITPR1/EFEMP1	7	BP
GO:0070167	regulation of biomineral tissue development	7/186	88/17910	3.63558e-05	0.000344877	0.000195801	ENPP1/TFAP2A/GAS6/MGP/MEF2C/TMEM119/CCN1	7	BP
GO:0001658	branching involved in ureteric bud morphogenesis	6/186	60/17910	3.63743e-05	0.000344877	0.000195801	WT1/FGF2/BCL2/PBX1/PKD2/GLI3	6	BP
GO:0048638	regulation of developmental growth	13/186	325/17910	3.64792e-05	0.000345165	0.000195964	GATA6/WT1/FGF2/AR/GDF15/CXCL12/SPP1/BCL2/MEF2C/STAT5B/SOCS2/CCNB1/TGFBR3	13	BP
GO:0098657	import into cell	21/186	751/17910	3.65405e-05	0.000345165	0.000195964	SLC2A4/LEPR/CAV1/CYBA/THBS1/SNCA/TGM2/PRNP/ABCC9/GAS6/SFRP4/CCL21/GSN/TUB/AXL/KCNJ8/CDH13/MASP1/F2RL1/CAV2/SLC22A3	21	BP
GO:0007519	skeletal muscle tissue development	9/186	156/17910	3.72255e-05	0.000350983	0.000199268	CAV1/FOS/BCL2/EGR1/DCN/MYH14/MEF2C/CAV2/ATF3	9	BP
GO:0061438	renal system vasculature morphogenesis	3/186	7/17910	3.74111e-05	0.000351429	0.000199521	PDGFRA/PDGFRB/PKD2	3	BP
GO:0061439	kidney vasculature morphogenesis	3/186	7/17910	3.74111e-05	0.000351429	0.000199521	PDGFRA/PDGFRB/PKD2	3	BP
GO:0009746	response to hexose	10/186	195/17910	3.7822e-05	0.000354633	0.00020134	UCP2/CCN2/SERPINF1/CYBA/TXNIP/PTPRN2/THBS1/EGR1/GAS6/TRH	10	BP
GO:0034405	response to fluid shear stress	5/186	37/17910	3.81039e-05	0.000356619	0.000202468	PDGFRB/KLF2/MEF2C/KLF4/PKD2	5	BP
GO:0051412	response to corticosterone	4/186	19/17910	3.86389e-05	0.000360961	0.000204933	FOS/MAOB/AVPR1A/TRH	4	BP
GO:0071453	cellular response to oxygen levels	11/186	237/17910	3.87302e-05	0.00036115	0.00020504	SLC2A4/GATA6/CAV1/BCL2/PTGIS/EGR1/AQP1/ENO1/CCNA2/E2F1/CCNB1	11	BP
GO:0007417	central nervous system development	24/186	935/17910	3.91131e-05	0.000364053	0.000206688	SLC2A1/CXCL12/BCL2/APOD/TIMP2/TFAP2A/MAOB/CDH1/NDN/FLNA/AQP1/SELENOP/SPTBN2/EZH2/AKT3/AVPR1A/GSN/AXL/PRKG1/PKD2/KIF1A/ZEB1/E2F1/GLI3	24	BP
GO:0002520	immune system development	24/186	938/17910	4.11528e-05	0.000382337	0.000217069	LEPR/MMP9/FBN1/FOS/ANLN/BCL2/KDR/PBX1/FASN/THBS1/EXO1/EGR1/GAS6/KLF2/MITF/MEF2C/KLF4/AXL/TEK/F2RL1/ZEB1/STAT5B/GLI3/TGFBR3	24	BP
GO:0046365	monosaccharide catabolic process	6/186	62/17910	4.39042e-05	0.000407156	0.000231159	GAPDH/HK2/PKM/ENO1/TPI1/GALE	6	BP
GO:0044448	cell cortex part	8/186	128/18675	4.30297e-05	0.000411855	0.000257901	SLC2A1/ANLN/CDH1/FLNA/SPTBN2/GSN/ENO1/PKD2	8	CC
GO:0043565	sequence-specific DNA binding	25/183	908/16967	1.52491e-05	0.000416809	0.000267529	HMGA1/WT1/NR3C1/FOS/AR/BCL2/PBX1/TFAP2A/FOXM1/EGR1/NDN/MITF/EZH2/MEF2C/KLF4/ENO1/PGR/ZEB1/ATF3/STAT5B/LMNB1/SNAI2/AEBP1/E2F1/GLI3	25	MF
GO:0014909	smooth muscle cell migration	7/186	91/17910	4.51568e-05	0.000417249	0.00023689	BCL2/PDGFRB/POSTN/IGFBP5/MEF2C/PRKG1/TPM1	7	BP
GO:1901655	cellular response to ketone	7/186	91/17910	4.51568e-05	0.000417249	0.00023689	NR3C1/SERPINF1/AR/SPP1/AQP1/KLF2/KLF4	7	BP
GO:0046661	male sex differentiation	9/186	160/17910	4.5393e-05	0.00041867	0.000237696	GATA6/WT1/AR/BCL2/PDGFRA/PDGFRB/FLNA/SDC1/STAT5B	9	BP
GO:2000134	negative regulation of G1/S transition of mitotic cell cycle	8/186	124/17910	4.59229e-05	0.00042279	0.000240035	CDKN2A/KANK2/BCL2/EZH2/KLF4/PKD2/E2F1/CCNB1	8	BP
GO:0034284	response to monosaccharide	10/186	200/17910	4.68726e-05	0.000430754	0.000244557	UCP2/CCN2/SERPINF1/CYBA/TXNIP/PTPRN2/THBS1/EGR1/GAS6/TRH	10	BP
GO:0055025	positive regulation of cardiac muscle tissue development	6/186	63/17910	4.81109e-05	0.000441335	0.000250564	GATA6/FGF2/ERBB3/MEF2C/CCNB1/TGFBR3	6	BP
GO:0099503	secretory vesicle	23/186	923/18675	4.78971e-05	0.000449275	0.000281332	SLC2A4/SELP/CAV1/MMP9/CPE/PLAT/RARRES2/CYBA/PTPRN2/THBS1/SNCA/PKM/TIMP2/THBS2/GAS6/SELENOP/SCNN1A/GSN/ITPR1/DSP/KIF1A/CAV2/LEFTY2	23	CC
GO:0044843	cell cycle G1/S phase transition	12/186	288/17910	4.9384e-05	0.000452197	0.000256731	CDKN2A/KANK2/CDKN3/BCL2/TYMS/EZH2/KLF4/PKD2/CCND2/CCNA2/E2F1/CCNB1	12	BP
GO:0060045	positive regulation of cardiac muscle cell proliferation	5/186	39/17910	4.94909e-05	0.000452361	0.000256824	GATA6/FGF2/MEF2C/CCNB1/TGFBR3	5	BP
GO:1903506	regulation of nucleic acid-templated transcription	57/186	3338/17910	4.96332e-05	0.000452847	0.0002571	ENPP1/GATA6/HMGA1/CDKN2A/WT1/CAV1/JAZF1/FBN1/NR3C1/FGF2/FOS/TXNIP/KANK2/AR/SPP1/PBX1/SNCA/PTGIS/TFAP2A/MAF/PRNP/CDH1/FOXM1/EGR1/NDN/GAS6/IL33/FLNA/EPCAM/TYMS/KLF2/MITF/SFRP4/DCN/EZH2/MEF2C/KLF4/CDH13/ENO1/BIRC5/PKD2/PGR/EFEMP1/CYP1B1/F2RL1/ZEB1/ATF3/STAT5B/CCNA2/SNAI2/FGF7/AEBP1/E2F1/NR4A1/CCN1/GLI3/TGFBR3	57	BP
GO:0042827	platelet dense granule	4/186	21/18675	4.99399e-05	0.000459251	0.00028758	SELP/RARRES2/SELENOP/ITPR1	4	CC
GO:0006952	defense response	35/186	1681/17910	5.05573e-05	0.000460452	0.000261418	SELP/CAV1/MMP9/AOC3/RARRES2/SERPINF1/FOS/CYBA/GAPDH/CXCL12/SPP1/BCL2/THBS1/SNCA/TGM2/APOD/PTGIS/IGFBP4/EGR1/ABCC9/IL33/FLNA/CCL21/GSN/MEF2C/KLF4/AXL/KCNJ8/CTSK/TEK/MASP1/F2RL1/SDC1/STAT5B/NCAM1	35	BP
GO:0048534	hematopoietic or lymphoid organ development	23/186	890/17910	5.17949e-05	0.000470879	0.000267338	LEPR/MMP9/FBN1/FOS/ANLN/BCL2/KDR/PBX1/FASN/THBS1/EGR1/GAS6/KLF2/MITF/MEF2C/KLF4/AXL/TEK/F2RL1/ZEB1/STAT5B/GLI3/TGFBR3	23	BP
GO:0072080	nephron tubule development	7/186	93/17910	5.1941e-05	0.000471365	0.000267613	WT1/FGF2/BCL2/PBX1/MEF2C/PKD2/GLI3	7	BP
GO:0009108	coenzyme biosynthetic process	11/186	245/17910	5.23507e-05	0.000474236	0.000269244	GAPDH/HK2/PDK4/SCD/FASN/SNCA/PKM/PTGIS/IDH2/ENO1/TPI1	11	BP
GO:0046622	positive regulation of organ growth	6/186	64/17910	5.26341e-05	0.000475616	0.000270027	GATA6/WT1/FGF2/MEF2C/CCNB1/TGFBR3	6	BP
GO:0044087	regulation of cellular component biogenesis	23/186	891/17910	5.26902e-05	0.000475616	0.000270027	SELP/CAV1/CCN2/BAIAP2L1/ANLN/KDR/THBS1/SNCA/APOD/THBS2/FLNA/MITF/SPTBN2/CCL21/GSN/MEF2C/TEK/TPM1/F2RL1/SDC1/ESPN/SNAI2/CCN1	23	BP
GO:2001141	regulation of RNA biosynthetic process	57/186	3348/17910	5.41182e-05	0.000487639	0.000276853	ENPP1/GATA6/HMGA1/CDKN2A/WT1/CAV1/JAZF1/FBN1/NR3C1/FGF2/FOS/TXNIP/KANK2/AR/SPP1/PBX1/SNCA/PTGIS/TFAP2A/MAF/PRNP/CDH1/FOXM1/EGR1/NDN/GAS6/IL33/FLNA/EPCAM/TYMS/KLF2/MITF/SFRP4/DCN/EZH2/MEF2C/KLF4/CDH13/ENO1/BIRC5/PKD2/PGR/EFEMP1/CYP1B1/F2RL1/ZEB1/ATF3/STAT5B/CCNA2/SNAI2/FGF7/AEBP1/E2F1/NR4A1/CCN1/GLI3/TGFBR3	57	BP
GO:0042641	actomyosin	6/186	67/18675	5.42794e-05	0.000489558	0.000306558	CYBA/SORBS1/MYH14/TEK/TPM1/MYLK	6	CC
GO:0006937	regulation of muscle contraction	9/186	164/17910	5.5026e-05	0.000494942	0.000280999	CAV1/CCN2/DMD/FLNA/PRKG1/ENO1/TPM1/DSP/CASQ2	9	BP
GO:0048705	skeletal system morphogenesis	10/186	204/17910	5.53872e-05	0.00049731	0.000282344	CCN2/TFAP2A/PDGFRA/SFRP4/MGP/MEF2C/TMEM119/TEK/ZEB1/GLI3	10	BP
GO:0035924	cellular response to vascular endothelial growth factor stimulus	6/186	65/17910	5.74911e-05	0.000515291	0.000292552	KDR/PDGFRA/PDGFRB/GAS1/DCN/NR4A1	6	BP
GO:0070588	calcium ion transmembrane transport	12/186	293/17910	5.82816e-05	0.000521456	0.000296052	FGF2/CYBA/SNCA/DMD/PRNP/GAS6/CCL21/ITPR1/PKD2/TRPC1/CACNA1H/CASQ2	12	BP
GO:0071498	cellular response to fluid shear stress	4/186	21/17910	5.87011e-05	0.000524286	0.000297659	KLF2/MEF2C/KLF4/PKD2	4	BP
GO:0032825	positive regulation of natural killer cell differentiation	3/186	8/17910	5.93998e-05	0.000526213	0.000298753	GAS6/AXL/STAT5B	3	BP
GO:0072050	S-shaped body morphogenesis	3/186	8/17910	5.93998e-05	0.000526213	0.000298753	WT1/PDGFRB/PKD2	3	BP
GO:0072102	glomerulus morphogenesis	3/186	8/17910	5.93998e-05	0.000526213	0.000298753	PDGFRA/PDGFRB/MEF2C	3	BP
GO:0007589	body fluid secretion	7/186	95/17910	5.95381e-05	0.000526213	0.000298753	CAV1/CYBA/HK2/AQP5/AQP1/STAT5B/SOCS2	7	BP
GO:0060993	kidney morphogenesis	7/186	95/17910	5.95381e-05	0.000526213	0.000298753	WT1/FGF2/BCL2/PBX1/PDGFRB/PKD2/GLI3	7	BP
GO:0061326	renal tubule development	7/186	95/17910	5.95381e-05	0.000526213	0.000298753	WT1/FGF2/BCL2/PBX1/MEF2C/PKD2/GLI3	7	BP
GO:0003206	cardiac chamber morphogenesis	8/186	129/17910	6.08444e-05	0.000536825	0.000304778	GATA6/CPE/MEF2C/TEK/TPM1/DSP/CCN1/TGFBR3	8	BP
GO:0019637	organophosphate metabolic process	26/186	1090/17910	6.2246e-05	0.000548239	0.000311258	IRS1/ENPP1/GATA6/FGF2/GAPDH/HK2/PDK4/SCD/FASN/SNCA/PKM/PTGIS/PDGFRA/PDGFRB/IDH2/TYMS/CCL21/KLF4/TEK/ENO1/PTH1R/SOCS2/PDE8B/NPR2/TPI1/CCNB1	26	BP
GO:0060675	ureteric bud morphogenesis	6/186	66/17910	6.26999e-05	0.000551281	0.000312985	WT1/FGF2/BCL2/PBX1/PKD2/GLI3	6	BP
GO:0019219	regulation of nucleobase-containing compound metabolic process	63/186	3853/17910	6.2887e-05	0.000551972	0.000313378	ENPP1/GATA6/HMGA1/CDKN2A/WT1/CAV1/JAZF1/FBN1/NR3C1/FGF2/FOS/TXNIP/KANK2/AR/SPP1/PDK4/PBX1/SNCA/PTGIS/TFAP2A/MAF/PRNP/CDH1/DUSP1/FOXM1/RAD51/EGR1/PDGFRB/NDN/GAS6/IL33/FLNA/EPCAM/TYMS/KLF2/MITF/SFRP4/DCN/EZH2/MEF2C/KLF4/CDH13/ENO1/BIRC5/PKD2/PGR/EFEMP1/CYP1B1/F2RL1/ZEB1/ATF3/STAT5B/CCNA2/SNAI2/FGF7/AEBP1/E2F1/NR4A1/CCN1/NEK2/CCNB1/GLI3/TGFBR3	63	BP
GO:0048469	cell maturation	9/186	167/17910	6.3335e-05	0.000553113	0.000314026	BCL2/TYMS/KLF2/CCL21/AXL/PTH1R/PGR/NPR2/CCNB1	9	BP
GO:0048066	developmental pigmentation	5/186	41/17910	6.33436e-05	0.000553113	0.000314026	ENPP1/BCL2/MITF/MEF2C/GLI3	5	BP
GO:0072210	metanephric nephron development	5/186	41/17910	6.33436e-05	0.000553113	0.000314026	WT1/PDGFRA/EGR1/PDGFRB/PKD2	5	BP
GO:0034220	ion transmembrane transport	25/186	1028/17910	6.41526e-05	0.000558292	0.000316966	UCP2/CAV1/MMP9/FGF2/CYBA/THBS1/SNCA/DMD/PRNP/ABCB1/ABCC9/GAS6/KCNMA1/FLNA/AQP1/SCNN1A/CCL21/MEF2C/KCNJ8/ITPR1/PKD2/COX7A1/TRPC1/CACNA1H/CASQ2	25	BP
GO:0001889	liver development	8/186	130/17910	6.42662e-05	0.000558292	0.000316966	UCP2/GATA6/PKM/TYMS/EZH2/PKD2/GLI3/TGFBR3	8	BP
GO:1902807	negative regulation of cell cycle G1/S phase transition	8/186	130/17910	6.42662e-05	0.000558292	0.000316966	CDKN2A/KANK2/BCL2/EZH2/KLF4/PKD2/E2F1/CCNB1	8	BP
GO:0090257	regulation of muscle system process	11/186	251/17910	6.50994e-05	0.000564566	0.000320527	CAV1/CCN2/DMD/FLNA/IGFBP5/KLF4/PRKG1/ENO1/TPM1/DSP/CASQ2	11	BP
GO:0032868	response to insulin	11/186	252/17910	6.74642e-05	0.000582993	0.00033099	IRS1/ENPP1/UCP2/SLC2A4/SLC2A1/RARRES2/BAIAP2L1/PDK4/SORBS1/EGR1/CAV2	11	BP
GO:0009790	embryo development	24/186	968/17910	6.74871e-05	0.000582993	0.00033099	GATA6/WT1/MMP9/FBN1/RARRES2/FGF2/AR/KDR/PBX1/EDNRA/TFAP2A/PDGFRA/KLF2/RECK/MEF2C/KLF4/TPM1/PKD2/EFEMP1/ZEB1/CCN1/NEK2/CCNB1/GLI3	24	BP
GO:0043410	positive regulation of MAPK cascade	16/186	499/17910	6.75685e-05	0.000582993	0.00033099	CCN2/FGF2/AR/GDF15/KDR/THBS1/TIMP2/PDGFRA/IGFBP4/PDGFRB/GAS6/EZH2/CCL21/TEK/F2RL1/CAV2	16	BP
GO:0098552	side of membrane	13/186	359/18675	6.61388e-05	0.000585266	0.000366489	SLC2A4/SELP/THBS1/GPIHBP1/PRNP/CDH1/PDGFRA/CDH13/PKD2/CAV2/SDC1/NCAM1/TGFBR3	13	CC
GO:0002062	chondrocyte differentiation	7/186	97/17910	6.80208e-05	0.000585901	0.000332641	CCN2/MAF/MEF2C/PTH1R/EFEMP1/SNAI2/GLI3	7	BP
GO:0045596	negative regulation of cell differentiation	20/186	725/17910	6.82208e-05	0.000586136	0.000332774	ENPP1/CAV1/MMP9/FBN1/SPP1/BCL2/PBX1/POSTN/IDH2/IGFBP5/PMP22/EZH2/TMEM119/EFEMP1/ZEB1/STAT5B/SNAI2/E2F1/NPR2/GLI3	20	BP
GO:0072171	mesonephric tubule morphogenesis	6/186	67/17910	6.82787e-05	0.000586136	0.000332774	WT1/FGF2/BCL2/PBX1/PKD2/GLI3	6	BP
GO:0008217	regulation of blood pressure	9/186	169/17910	6.94422e-05	0.000593118	0.000336738	CYBA/AR/EDNRA/POSTN/GAS6/AVPR1A/TPM1/F2RL1/NPR2	9	BP
GO:0022408	negative regulation of cell-cell adhesion	9/186	169/17910	6.94422e-05	0.000593118	0.000336738	CXCL12/PRNP/CDH1/EPCAM/CCL21/KLF4/PRKG1/SNAI2/GLI3	9	BP
GO:0030324	lung development	9/186	169/17910	6.94422e-05	0.000593118	0.000336738	GATA6/CCN2/PDGFRA/PDGFRB/IGFBP5/KLF2/PGR/FGF7/GLI3	9	BP
GO:0071456	cellular response to hypoxia	10/186	210/17910	7.06146e-05	0.00060212	0.000341848	SLC2A4/GATA6/BCL2/PTGIS/EGR1/AQP1/ENO1/CCNA2/E2F1/CCNB1	10	BP
GO:0010863	positive regulation of phospholipase C activity	5/186	42/17910	7.13022e-05	0.000606965	0.000344599	FGF2/EDNRA/PDGFRA/PDGFRB/AVPR1A	5	BP
GO:0060048	cardiac muscle contraction	8/186	132/17910	7.15912e-05	0.000608406	0.000345417	CAV1/CCN2/DMD/FLNA/KCNJ8/TPM1/DSP/CASQ2	8	BP
GO:0002376	immune system process	53/186	3063/17910	7.21243e-05	0.000611913	0.000347409	ENPP1/LEPR/SELP/CAV1/MMP9/FBN1/RARRES2/FOS/CYBA/GAPDH/PTPRN2/ANLN/CXCL12/BCL2/KDR/PBX1/FASN/THBS1/SNCA/PKM/APOD/TIMP2/PRNP/DUSP1/EXO1/EGR1/ABCC9/CTSF/GAS6/IL33/FLNA/EPCAM/KLF2/MITF/SPTBN2/CCL21/GSN/MEF2C/KLF4/AXL/KCNJ8/CTSK/KIF11/TEK/MASP1/DSP/F2RL1/ZEB1/SDC1/STAT5B/NCAM1/GLI3/TGFBR3	53	BP
GO:0042136	neurotransmitter biosynthetic process	7/186	98/17910	7.26182e-05	0.000613529	0.000348326	CAV1/PTGIS/KLF2/KLF4/PKD2/CYP1B1/DPYD	7	BP
GO:0050848	regulation of calcium-mediated signaling	7/186	98/17910	7.26182e-05	0.000613529	0.000348326	ERBB3/DMD/PRNP/CDH13/ITPR1/PKD2/CASQ2	7	BP
GO:0006941	striated muscle contraction	9/186	170/17910	7.2677e-05	0.000613529	0.000348326	CAV1/CCN2/DMD/FLNA/MYH14/KCNJ8/TPM1/DSP/CASQ2	9	BP
GO:0051701	interaction with host	10/186	211/17910	7.347e-05	0.000619195	0.000351543	CAV1/GAPDH/CDH1/GAS6/TYMS/GSN/AXL/CAV2/SLC52A2/NCAM1	10	BP
GO:0052547	regulation of peptidase activity	14/186	398/17910	7.372e-05	0.000620273	0.000352155	CAV1/MMP9/CCN2/GAPDH/THBS1/SNCA/TIMP2/GAS6/AQP1/RECK/GSN/KLF4/BIRC5/CCN1	14	BP
GO:0042698	ovulation cycle	6/186	68/17910	7.42466e-05	0.000623671	0.000354084	SERPINF1/PDGFRA/EGR1/AXL/PGR/STAT5B	6	BP
GO:0120036	plasma membrane bounded cell projection organization	30/186	1367/17910	7.45075e-05	0.00062483	0.000354742	CAV1/SERPINF1/ANLN/CXCL12/SPP1/BCL2/APOD/PRNP/CDH1/NDN/POSTN/FLNA/SPTBN2/PMP22/EZH2/CCL21/GSN/MEF2C/TUB/KLF4/PRKG1/CDH13/TPM1/PKD2/F2RL1/MYLK/ESPN/NCAM1/NEK2/GLI3	30	BP
GO:0061008	hepaticobiliary system development	8/186	133/17910	7.5506e-05	0.00063216	0.000358904	UCP2/GATA6/PKM/TYMS/EZH2/PKD2/GLI3/TGFBR3	8	BP
GO:0070301	cellular response to hydrogen peroxide	7/186	99/17910	7.74662e-05	0.000647506	0.000367616	AQP1/KLF2/EZH2/KLF4/AXL/CYP1B1/PYCR1	7	BP
GO:0051015	actin filament binding	9/183	143/16967	2.50182e-05	0.000656477	0.000421359	FLNA/SYNE1/MYH14/GSN/TPM1/FLNC/TPM2/ESPN/NEXN	9	MF
GO:0030260	entry into host cell	8/186	134/17910	7.95968e-05	0.000660966	0.000375258	CAV1/CDH1/GAS6/GSN/AXL/CAV2/SLC52A2/NCAM1	8	BP
GO:0044409	entry into host	8/186	134/17910	7.95968e-05	0.000660966	0.000375258	CAV1/CDH1/GAS6/GSN/AXL/CAV2/SLC52A2/NCAM1	8	BP
GO:0051806	entry into cell of other organism involved in symbiotic interaction	8/186	134/17910	7.95968e-05	0.000660966	0.000375258	CAV1/CDH1/GAS6/GSN/AXL/CAV2/SLC52A2/NCAM1	8	BP
GO:0051828	entry into other organism involved in symbiotic interaction	8/186	134/17910	7.95968e-05	0.000660966	0.000375258	CAV1/CDH1/GAS6/GSN/AXL/CAV2/SLC52A2/NCAM1	8	BP
GO:0060443	mammary gland morphogenesis	5/186	43/17910	8.00095e-05	0.000663309	0.000376588	CAV1/AR/IGFBP5/PGR/GLI3	5	BP
GO:0048662	negative regulation of smooth muscle cell proliferation	6/186	69/17910	8.06231e-05	0.000667308	0.000378858	APOD/IGFBP5/MEF2C/KLF4/PRKG1/TPM1	6	BP
GO:0042562	hormone binding	7/183	81/16967	2.68643e-05	0.000677806	0.000435049	NR3C1/AR/PKM/AVPR1A/CDH13/PTH1R/NPR2	7	MF
GO:0034329	cell junction assembly	10/186	214/17910	8.26323e-05	0.00068193	0.00038716	CAV1/BCL2/KDR/SORBS1/THBS1/APOD/FLNA/TEK/FLNC/SNAI2	10	BP
GO:0006082	organic acid metabolic process	26/186	1109/17910	8.26582e-05	0.00068193	0.00038716	IRS1/ENPP1/SLC2A1/CAV1/FGF2/GAPDH/HK2/PDK4/SCD/FASN/SNCA/PKM/PTGIS/ABCG2/IDH2/GPT2/TYMS/DCN/AVPR1A/ENO1/CYP1B1/DPYD/STAT5B/PPM1K/TPI1/PYCR1	26	BP
GO:0030323	respiratory tube development	9/186	173/17910	8.31523e-05	0.000684661	0.00038871	GATA6/CCN2/PDGFRA/PDGFRB/IGFBP5/KLF2/PGR/FGF7/GLI3	9	BP
GO:0060485	mesenchyme development	11/186	258/17910	8.32586e-05	0.000684661	0.00038871	WT1/BCL2/EDNRA/ERBB3/PDGFRB/EZH2/MEF2C/PKD2/SNAI2/ACTG2/TGFBR3	11	BP
GO:1901681	sulfur compound binding	11/183	221/16967	2.86137e-05	0.000695207	0.000446218	ENPP1/SELP/FBN1/FGF2/SOD3/THBS1/THBS2/POSTN/TNXB/FGF7/TGFBR3	11	MF
GO:0009892	negative regulation of metabolic process	56/186	3321/17910	8.51033e-05	0.0006987	0.000396681	ENPP1/GATA6/HMGA1/LEPR/CDKN2A/WT1/CAV1/MMP9/JAZF1/AOC3/PLAT/CCN2/NR3C1/SERPINF1/TXNIP/GAPDH/KANK2/AR/HK2/BCL2/KDR/THBS1/SNCA/APOD/PTGIS/TIMP2/DMD/TFAP2A/MAF/PRNP/DUSP1/FOXM1/EGR1/GAS6/FLNA/IGFBP5/AQP1/TYMS/GAS1/KLF2/MITF/EZH2/RECK/MEF2C/KLF4/ENO1/BIRC5/PGR/F2RL1/ZEB1/ATF3/SNAI2/AEBP1/E2F1/CCNB1/GLI3	56	BP
GO:0007584	response to nutrient	10/186	215/17910	8.58943e-05	0.000704056	0.000399722	CYBA/KANK2/SPP1/BCHE/PKM/POSTN/GAS6/TYMS/GSN/SNAI2	10	BP
GO:0060322	head development	20/186	738/17910	8.69605e-05	0.000711648	0.000404032	SLC2A1/CXCL12/BCL2/EDNRA/APOD/MAOB/CDH1/PDGFRA/FLNA/AQP1/SELENOP/SPTBN2/EZH2/AKT3/AVPR1A/AXL/PRKG1/KIF1A/E2F1/GLI3	20	BP
GO:0048471	perinuclear region of cytoplasm	19/186	705/18675	8.24187e-05	0.000715821	0.000448242	SLC2A4/CAV1/CCN2/SERPINF1/CYBA/GAPDH/CDKN3/SPP1/KRT18/SNCA/APOD/CDH1/RAD51/FLNA/GSN/CDH13/ITPR1/CAV2/BUB1B	19	CC
GO:0005178	integrin binding	8/183	113/16967	3.06529e-05	0.000718154	0.000460946	FBN1/FGF2/CXCL12/SPP1/KDR/THBS1/TIMP2/TNXB	8	MF
GO:1903426	regulation of reactive oxygen species biosynthetic process	7/186	101/17910	8.79556e-05	0.000718634	0.000407998	CAV1/CYBA/SNCA/PTGIS/KLF2/KLF4/PKD2	7	BP
GO:1900274	regulation of phospholipase C activity	5/186	44/17910	8.95126e-05	0.000730182	0.000414555	FGF2/EDNRA/PDGFRA/PDGFRB/AVPR1A	5	BP
GO:0051248	negative regulation of protein metabolic process	26/186	1116/17910	9.1579e-05	0.00074584	0.000423445	ENPP1/CDKN2A/CAV1/MMP9/PLAT/GAPDH/THBS1/SNCA/APOD/TIMP2/DMD/PRNP/DUSP1/FOXM1/GAS6/FLNA/IGFBP5/AQP1/TYMS/GAS1/RECK/KLF4/BIRC5/F2RL1/ATF3/CCNB1	26	BP
GO:0043168	anion binding	49/183	2573/16967	3.30179e-05	0.000746887	0.000479388	ENPP1/SELP/FBN1/FGF2/SOD3/HK2/PDK4/KDR/FASN/ERBB3/THBS1/SNCA/TGM2/PKM/MAOB/THBS2/ABCG2/ABCB1/PDGFRA/RAD51/PDGFRB/ABCC9/POSTN/GAS6/GPT2/TYMS/SPTBN2/MYH14/AKT3/AXL/PRKG1/KCNJ8/KIF11/TEK/UBE2T/RECQL4/ITPR1/DPYD/KIF1A/TRPC1/TNXB/BUB1B/MYLK/RAD54L/FGF7/NPR2/NEK2/ACTG2/TGFBR3	49	MF
GO:0008406	gonad development	10/186	217/17910	9.27471e-05	0.000753732	0.000427925	GATA6/WT1/AR/BCL2/PDGFRA/PDGFRB/FLNA/PGR/SDC1/STAT5B	10	BP
GO:0008584	male gonad development	8/186	137/17910	9.29882e-05	0.000753732	0.000427925	GATA6/WT1/AR/BCL2/PDGFRA/PDGFRB/FLNA/SDC1	8	BP
GO:0060341	regulation of cellular localization	22/186	863/17910	9.29929e-05	0.000753732	0.000427925	UCP2/SLC2A4/CAV1/CYBA/AR/BCL2/SORBS1/SNCA/APOD/DMD/PRNP/CDH1/GAS6/FLNA/GAS1/GSN/MEF2C/PKD2/TRPC1/E2F1/CASQ2/GLI3	22	BP
GO:0045930	negative regulation of mitotic cell cycle	12/186	308/17910	9.37845e-05	0.000758937	0.00043088	CDKN2A/KANK2/BCL2/TIMP2/DUSP1/GAS1/EZH2/KLF4/PKD2/BUB1B/E2F1/CCNB1	12	BP
GO:0019674	NAD metabolic process	6/186	71/17910	9.46834e-05	0.00076378	0.00043363	GAPDH/HK2/PKM/PTGIS/ENO1/TPI1	6	BP
GO:0030500	regulation of bone mineralization	6/186	71/17910	9.46834e-05	0.00076378	0.00043363	ENPP1/TFAP2A/MGP/MEF2C/TMEM119/CCN1	6	BP
GO:0030100	regulation of endocytosis	11/186	262/17910	9.54629e-05	0.000768847	0.000436506	SLC2A4/CAV1/CYBA/SNCA/GAS6/SFRP4/CCL21/TUB/AXL/CDH13/F2RL1	11	BP
GO:0046546	development of primary male sexual characteristics	8/186	138/17910	9.78465e-05	0.000786797	0.000446697	GATA6/WT1/AR/BCL2/PDGFRA/PDGFRB/FLNA/SDC1	8	BP
GO:2000045	regulation of G1/S transition of mitotic cell cycle	9/186	177/17910	9.9069e-05	0.000795369	0.000451564	CDKN2A/KANK2/BCL2/EZH2/KLF4/PKD2/CCND2/E2F1/CCNB1	9	BP
GO:0014812	muscle cell migration	7/186	103/17910	9.95744e-05	0.000796909	0.000452439	BCL2/PDGFRB/POSTN/IGFBP5/MEF2C/PRKG1/TPM1	7	BP
GO:0071887	leukocyte apoptotic process	7/186	103/17910	9.95744e-05	0.000796909	0.000452439	CDKN2A/CXCL12/GAS6/CCL21/MEF2C/AXL/GLI3	7	BP
GO:0032570	response to progesterone	5/186	45/17910	9.98601e-05	0.000797939	0.000453023	CAV1/FOS/TXNIP/THBS1/TYMS	5	BP
GO:2000209	regulation of anoikis	4/186	24/17910	0.000101712	0.000811461	0.0004607	CAV1/PDK4/BCL2/SNAI2	4	BP
GO:0009165	nucleotide biosynthetic process	13/186	360/17910	0.000103058	0.000820912	0.000466066	GAPDH/HK2/PDK4/SCD/FASN/SNCA/PKM/PTGIS/IDH2/TYMS/ENO1/NPR2/TPI1	13	BP
GO:0031669	cellular response to nutrient levels	10/186	220/17910	0.000103893	0.000824976	0.000468373	UCP2/SLC2A1/CYBA/KANK2/PDK4/BCL2/POSTN/GAS6/ATF3/SNAI2	10	BP
GO:0036294	cellular response to decreased oxygen levels	10/186	220/17910	0.000103893	0.000824976	0.000468373	SLC2A4/GATA6/BCL2/PTGIS/EGR1/AQP1/ENO1/CCNA2/E2F1/CCNB1	10	BP
GO:0071396	cellular response to lipid	17/186	575/17910	0.000107575	0.000852879	0.000484215	IRS1/NR3C1/SERPINF1/KANK2/AR/SPP1/PDK4/AQP1/MEF2C/KLF4/AXL/PGR/CCNA2/SNAI2/E2F1/NR4A1/CCNB1	17	BP
GO:0043270	positive regulation of ion transport	11/186	266/17910	0.000109165	0.000861465	0.000489089	CAV1/CXCL12/SNCA/DMD/ABCB1/PDGFRB/FLNA/AVPR1A/PKD2/TRPC1/MYLK	11	BP
GO:0045927	positive regulation of growth	11/186	266/17910	0.000109165	0.000861465	0.000489089	GATA6/WT1/FGF2/CYBA/CXCL12/BCL2/AVPR1A/MEF2C/STAT5B/CCNB1/TGFBR3	11	BP
GO:1902903	regulation of supramolecular fiber organization	12/186	313/17910	0.000109166	0.000861465	0.000489089	CCN2/BAIAP2L1/CXCL12/SNCA/FLNA/SPTBN2/CCL21/GSN/MEF2C/TPM1/F2RL1/AEBP1	12	BP
GO:0032330	regulation of chondrocyte differentiation	5/186	46/17910	0.000111102	0.000875381	0.00049699	CCN2/MAF/EFEMP1/SNAI2/GLI3	5	BP
GO:0002688	regulation of leukocyte chemotaxis	7/186	105/17910	0.000112413	0.000884339	0.000502076	RARRES2/CXCL12/THBS1/DUSP1/GAS6/CCL21/F2RL1	7	BP
GO:0045807	positive regulation of endocytosis	8/186	141/17910	0.000113699	0.000893073	0.000507035	CYBA/SNCA/GAS6/SFRP4/CCL21/TUB/AXL/F2RL1	8	BP
GO:0009607	response to biotic stimulus	23/186	938/17910	0.000114131	0.000894756	0.00050799	HMGA1/SELP/CAV1/RARRES2/FOS/CYBA/TXNIP/GAPDH/BAIAP2L1/CXCL12/BCL2/SNCA/MAOB/ABCC9/IL33/FLNA/DCN/MEF2C/AXL/KCNJ8/ENO1/F2RL1/NEXN	23	BP
GO:0030030	cell projection organization	30/186	1400/17910	0.000114265	0.000894756	0.00050799	CAV1/SERPINF1/ANLN/CXCL12/SPP1/BCL2/APOD/PRNP/CDH1/NDN/POSTN/FLNA/SPTBN2/PMP22/EZH2/CCL21/GSN/MEF2C/TUB/KLF4/PRKG1/CDH13/TPM1/PKD2/F2RL1/MYLK/ESPN/NCAM1/NEK2/GLI3	30	BP
GO:0010466	negative regulation of peptidase activity	10/186	223/17910	0.000116154	0.000906747	0.000514798	MMP9/GAPDH/THBS1/SNCA/TIMP2/GAS6/AQP1/RECK/KLF4/BIRC5	10	BP
GO:0045137	development of primary sexual characteristics	10/186	223/17910	0.000116154	0.000906747	0.000514798	GATA6/WT1/AR/BCL2/PDGFRA/PDGFRB/FLNA/PGR/SDC1/STAT5B	10	BP
GO:0097190	apoptotic signaling pathway	17/186	579/17910	0.000116928	0.000911396	0.000517438	CAV1/MMP9/AR/CXCL12/BCL2/KRT18/ERBB3/THBS1/PTGIS/IL33/GSN/ENO1/ITPR1/CYP1B1/ATF3/SNAI2/E2F1	17	BP
GO:0010959	regulation of metal ion transport	13/186	365/17910	0.000118234	0.000918753	0.000521614	CAV1/CYBA/CXCL12/BCL2/SNCA/DMD/PRNP/PDGFRB/FLNA/PKD2/TRPC1/MYLK/CASQ2	13	BP
GO:1901293	nucleoside phosphate biosynthetic process	13/186	365/17910	0.000118234	0.000918753	0.000521614	GAPDH/HK2/PDK4/SCD/FASN/SNCA/PKM/PTGIS/IDH2/TYMS/ENO1/NPR2/TPI1	13	BP
GO:0097367	carbohydrate derivative binding	42/183	2090/16967	4.21597e-05	0.000921891	0.000591714	ENPP1/SELP/FBN1/FGF2/SOD3/HK2/PDK4/KDR/ERBB3/THBS1/TGM2/PKM/PRNP/THBS2/ABCG2/ABCB1/PDGFRA/RAD51/PDGFRB/ABCC9/POSTN/DCN/MYH14/AKT3/AXL/PRKG1/KCNJ8/CTSK/KIF11/TEK/UBE2T/RECQL4/KIF1A/TNXB/BUB1B/MYLK/RAD54L/FGF7/NPR2/NEK2/ACTG2/TGFBR3	42	MF
GO:0009743	response to carbohydrate	10/186	224/17910	0.000120503	0.00093361	0.000530049	UCP2/CCN2/SERPINF1/CYBA/TXNIP/PTPRN2/THBS1/EGR1/GAS6/TRH	10	BP
GO:0000082	G1/S transition of mitotic cell cycle	11/186	269/17910	0.000120513	0.00093361	0.000530049	CDKN2A/KANK2/CDKN3/BCL2/TYMS/EZH2/KLF4/PKD2/CCND2/E2F1/CCNB1	11	BP
GO:0006732	coenzyme metabolic process	13/186	366/17910	0.00012149	0.000939746	0.000533533	SLC2A1/GAPDH/HK2/PDK4/SCD/FASN/SNCA/PKM/PTGIS/IDH2/TYMS/ENO1/TPI1	13	BP
GO:0051046	regulation of secretion	20/186	757/17910	0.000122577	0.000946715	0.00053749	IRS1/UCP2/SLC2A1/CYBA/GAPDH/CXCL12/SPP1/ERBB3/SNCA/MAOB/POSTN/GAS6/IL33/IDH2/AQP1/AVPR1A/MEF2C/ITPR1/F2RL1/SDC1	20	BP
GO:0032823	regulation of natural killer cell differentiation	3/186	10/17910	0.000125347	0.000963708	0.000547137	GAS6/AXL/STAT5B	3	BP
GO:0051593	response to folic acid	3/186	10/17910	0.000125347	0.000963708	0.000547137	BCHE/TYMS/GSN	3	BP
GO:0072203	cell proliferation involved in metanephros development	3/186	10/17910	0.000125347	0.000963708	0.000547137	WT1/EGR1/PDGFRB	3	BP
GO:0014902	myotube differentiation	7/186	107/17910	0.000126566	0.000970147	0.000550793	GDF15/BCL2/AVPR1A/MEF2C/TMEM119/CAV2/CACNA1H	7	BP
GO:1904659	glucose transmembrane transport	7/186	107/17910	0.000126566	0.000970147	0.000550793	IRS1/ENPP1/SLC2A4/SLC2A1/HK2/EDNRA/SORBS1	7	BP
GO:0048639	positive regulation of developmental growth	9/186	183/17910	0.000127688	0.000977271	0.000554838	GATA6/WT1/FGF2/CXCL12/BCL2/MEF2C/STAT5B/CCNB1/TGFBR3	9	BP
GO:0006366	transcription by RNA polymerase II	46/186	2581/17910	0.000128359	0.000980931	0.000556915	GATA6/HMGA1/WT1/CAV1/JAZF1/FBN1/CCN2/NR3C1/FGF2/FOS/TXNIP/KANK2/AR/PBX1/SNCA/TFAP2A/MAF/FOXM1/EGR1/NDN/IL33/FLNA/EPCAM/KLF2/MITF/SFRP4/DCN/EZH2/MEF2C/KLF4/CDH13/ENO1/PKD2/PGR/F2RL1/ZEB1/ATF3/STAT5B/SNAI2/AEBP1/E2F1/NR4A1/CCN1/CCNB1/GLI3/TGFBR3	46	BP
GO:0072078	nephron tubule morphogenesis	6/186	75/17910	0.000128634	0.000981557	0.000557271	WT1/FGF2/BCL2/PBX1/PKD2/GLI3	6	BP
GO:0061337	cardiac conduction	8/186	144/17910	0.000131618	0.00100282	0.000569345	CAV1/ABCC9/FLNA/ITPR1/DSP/TRPC1/NPR2/CASQ2	8	BP
GO:0007179	transforming growth factor beta receptor signaling pathway	9/186	184/17910	0.000133071	0.00101237	0.000574767	CAV1/FBN1/FOS/GDF15/THBS1/ZEB1/CAV2/LEFTY2/TGFBR3	9	BP
GO:0030282	bone mineralization	7/186	108/17910	0.000134166	0.00101918	0.000578631	ENPP1/TFAP2A/MGP/MEF2C/TMEM119/PTH1R/CCN1	7	BP
GO:0042593	glucose homeostasis	10/186	227/17910	0.000134388	0.00101934	0.000578722	IRS1/UCP2/SLC2A4/LEPR/SERPINF1/CYBA/PTPRN2/PDK4/GAS6/IGFBP5	10	BP
GO:0002686	negative regulation of leukocyte migration	5/186	48/17910	0.000136477	0.00103364	0.000586842	CXCL12/APOD/DUSP1/IL33/CCL21	5	BP
GO:0006809	nitric oxide biosynthetic process	6/186	76/17910	0.000138468	0.00104716	0.000594519	CAV1/PTGIS/KLF2/KLF4/PKD2/CYP1B1	6	BP
GO:0031965	nuclear membrane	11/186	281/18675	0.000123058	0.00104935	0.000657092	GATA6/GAPDH/BCL2/SNCA/PRNP/SYNE1/AQP1/ITPR1/CCND2/LMNB1/NR4A1	11	CC
GO:0033500	carbohydrate homeostasis	10/186	228/17910	0.000139306	0.00105194	0.000597229	IRS1/UCP2/SLC2A4/LEPR/SERPINF1/CYBA/PTPRN2/PDK4/GAS6/IGFBP5	10	BP
GO:0019934	cGMP-mediated signaling	4/186	26/17910	0.000140798	0.00106162	0.000602728	THBS1/AQP1/PRKG1/NPR2	4	BP
GO:0072009	nephron epithelium development	7/186	109/17910	0.000142132	0.0010701	0.000607539	WT1/FGF2/BCL2/PBX1/MEF2C/PKD2/GLI3	7	BP
GO:0070374	positive regulation of ERK1 and ERK2 cascade	9/186	186/17910	0.000144408	0.00108562	0.000616353	CCN2/FGF2/KDR/PDGFRA/PDGFRB/GAS6/CCL21/TEK/F2RL1	9	BP
GO:0007178	transmembrane receptor protein serine/threonine kinase signaling pathway	12/186	323/17910	0.000146528	0.00109993	0.000624479	CAV1/FBN1/FOS/GDF15/THBS1/EGR1/SFRP4/ZEB1/CAV2/CCN1/LEFTY2/TGFBR3	12	BP
GO:0072088	nephron epithelium morphogenesis	6/186	77/17910	0.000148889	0.00111601	0.000633603	WT1/FGF2/BCL2/PBX1/PKD2/GLI3	6	BP
GO:0051252	regulation of RNA metabolic process	58/186	3552/17910	0.00014934	0.00111774	0.000634589	ENPP1/GATA6/HMGA1/CDKN2A/WT1/CAV1/JAZF1/FBN1/NR3C1/FGF2/FOS/TXNIP/KANK2/AR/SPP1/PBX1/SNCA/PTGIS/TFAP2A/MAF/PRNP/CDH1/FOXM1/EGR1/NDN/GAS6/IL33/FLNA/EPCAM/TYMS/KLF2/MITF/SFRP4/DCN/EZH2/MEF2C/KLF4/CDH13/ENO1/BIRC5/PKD2/PGR/EFEMP1/CYP1B1/F2RL1/ZEB1/ATF3/STAT5B/CCNA2/SNAI2/FGF7/AEBP1/E2F1/NR4A1/CCN1/CCNB1/GLI3/TGFBR3	58	BP
GO:0046394	carboxylic acid biosynthetic process	14/186	426/17910	0.000150674	0.00112473	0.000638555	GAPDH/HK2/PDK4/SCD/FASN/PKM/PTGIS/GPT2/DCN/AVPR1A/ENO1/DPYD/TPI1/PYCR1	14	BP
GO:0055023	positive regulation of cardiac muscle tissue growth	5/186	49/17910	0.000150716	0.00112473	0.000638555	GATA6/FGF2/MEF2C/CCNB1/TGFBR3	5	BP
GO:0042995	cell projection	36/186	1917/18675	0.000136654	0.00112708	0.00070577	CAV1/AOC3/SERPINF1/FOS/CYBA/PTPRN2/ANLN/SPP1/SNCA/PKM/APOD/TIMP2/DMD/PRNP/CDH1/PDGFRA/AQP5/NDN/FLNA/AQP1/PALLD/SCNN1A/MYH14/GSN/TUB/TEK/CDH13/TPM1/PTH1R/PKD2/F2RL1/KIF1A/MYLK/ESPN/ACTG2/GLI3	36	CC
GO:0005913	cell-cell adherens junction	6/186	79/18675	0.00013698	0.00112708	0.00070577	BAIAP2L1/KRT18/SORBS1/CDH1/DES/DSP	6	CC
GO:0016053	organic acid biosynthetic process	14/186	427/17910	0.000154385	0.00115041	0.000653138	GAPDH/HK2/PDK4/SCD/FASN/PKM/PTGIS/GPT2/DCN/AVPR1A/ENO1/DPYD/TPI1/PYCR1	14	BP
GO:0007015	actin filament organization	12/186	325/17910	0.000155188	0.00115471	0.000655575	CCN2/BAIAP2L1/CXCL12/BCL2/SORBS1/FLNA/SPTBN2/CCL21/GSN/TPM1/F2RL1/ESPN	12	BP
GO:1901990	regulation of mitotic cell cycle phase transition	14/186	428/17910	0.000158174	0.0011752	0.000667212	CDKN2A/ANLN/KANK2/BCL2/PBX1/DUSP1/EZH2/KLF4/PKD2/CCND2/BUB1B/E2F1/NEK2/CCNB1	14	BP
GO:0008643	carbohydrate transport	8/186	148/17910	0.000159078	0.0011802	0.000670047	IRS1/ENPP1/SLC2A4/SLC2A1/HK2/EDNRA/SORBS1/AQP1	8	BP
GO:0010827	regulation of glucose transmembrane transport	6/186	78/17910	0.00015992	0.00118299	0.000671633	IRS1/ENPP1/SLC2A1/HK2/EDNRA/SORBS1	6	BP
GO:0051279	regulation of release of sequestered calcium ion into cytosol	6/186	78/17910	0.00015992	0.00118299	0.000671633	CYBA/SNCA/DMD/PKD2/TRPC1/CASQ2	6	BP
GO:0051090	regulation of DNA-binding transcription factor activity	14/186	429/17910	0.000162043	0.00119695	0.00067956	ENPP1/CDKN2A/CAV1/FOS/AR/PTGIS/PRNP/GAS6/FLNA/SFRP4/EZH2/KLF4/PKD2/CYP1B1	14	BP
GO:0008645	hexose transmembrane transport	7/186	112/17910	0.000168361	0.00124181	0.000705029	IRS1/ENPP1/SLC2A4/SLC2A1/HK2/EDNRA/SORBS1	7	BP
GO:0002521	leukocyte differentiation	15/186	485/17910	0.00017005	0.00125245	0.000711069	LEPR/MMP9/FBN1/FOS/BCL2/FASN/EGR1/GAS6/MITF/MEF2C/AXL/F2RL1/ZEB1/STAT5B/GLI3	15	BP
GO:0003093	regulation of glomerular filtration	3/186	11/17910	0.000171035	0.00125426	0.000712093	CYBA/GAS6/F2RL1	3	BP
GO:0032060	bleb assembly	3/186	11/17910	0.000171035	0.00125426	0.000712093	ANLN/PMP22/MYLK	3	BP
GO:0072110	glomerular mesangial cell proliferation	3/186	11/17910	0.000171035	0.00125426	0.000712093	WT1/EGR1/PDGFRB	3	BP
GO:0043154	negative regulation of cysteine-type endopeptidase activity involved in apoptotic process	6/186	79/17910	0.000171588	0.0012565	0.000713369	MMP9/THBS1/SNCA/GAS6/AQP1/KLF4	6	BP
GO:0030863	cortical cytoskeleton	6/186	81/18675	0.000157328	0.00127218	0.000796631	SLC2A1/ANLN/CDH1/FLNA/SPTBN2/GSN	6	CC
GO:0007088	regulation of mitotic nuclear division	8/186	150/17910	0.000174482	0.00127586	0.000724356	ANLN/DUSP1/PDGFRB/KIF11/CAV2/BUB1B/NEK2/CCNB1	8	BP
GO:0009925	basal plasma membrane	4/186	28/18675	0.000161788	0.00128608	0.000805331	AQP5/AQP1/TEK/PKD2	4	CC
GO:0051707	response to other organism	22/186	903/17910	0.000177712	0.0012973	0.000736532	HMGA1/SELP/CAV1/RARRES2/FOS/CYBA/GAPDH/BAIAP2L1/CXCL12/BCL2/SNCA/MAOB/ABCC9/IL33/FLNA/DCN/MEF2C/AXL/KCNJ8/ENO1/F2RL1/NEXN	22	BP
GO:0010906	regulation of glucose metabolic process	7/186	113/17910	0.000177926	0.0012973	0.000736532	IRS1/ENPP1/LEPR/PDK4/SORBS1/IGFBP4/IGFBP5	7	BP
GO:0051186	cofactor metabolic process	16/186	543/17910	0.00017906	0.0013037	0.000740164	SLC2A1/CYBA/GAPDH/HK2/PDK4/SCD/FASN/SNCA/PKM/PTGIS/MAOB/IDH2/GPT2/TYMS/ENO1/TPI1	16	BP
GO:0030239	myofibril assembly	5/186	51/17910	0.000182578	0.00132742	0.000753629	PDGFRA/PDGFRB/MEF2C/TPM1/CASQ2	5	BP
GO:0043207	response to external biotic stimulus	22/186	905/17910	0.00018334	0.00133105	0.000755693	HMGA1/SELP/CAV1/RARRES2/FOS/CYBA/GAPDH/BAIAP2L1/CXCL12/BCL2/SNCA/MAOB/ABCC9/IL33/FLNA/DCN/MEF2C/AXL/KCNJ8/ENO1/F2RL1/NEXN	22	BP
GO:0015749	monosaccharide transmembrane transport	7/186	114/17910	0.000187926	0.00136239	0.000773488	IRS1/ENPP1/SLC2A4/SLC2A1/HK2/EDNRA/SORBS1	7	BP
GO:0034698	response to gonadotropin	4/186	28/17910	0.00018973	0.00137156	0.000778692	GATA6/WT1/CCNA2/TGFBR3	4	BP
GO:0048730	epidermis morphogenesis	4/186	28/17910	0.00018973	0.00137156	0.000778692	BCL2/IGFBP5/KLF4/FGF7	4	BP
GO:0140014	mitotic nuclear division	10/186	237/17910	0.000190833	0.0013775	0.000782064	ANLN/DUSP1/PDGFRB/FLNA/KIF11/CAV2/BUB1B/PRC1/NEK2/CCNB1	10	BP
GO:1901861	regulation of muscle tissue development	8/186	152/17910	0.000191094	0.0013775	0.000782064	GATA6/FGF2/BCL2/ERBB3/IGFBP5/MEF2C/CCNB1/TGFBR3	8	BP
GO:0002690	positive regulation of leukocyte chemotaxis	6/186	81/17910	0.00019694	0.00140766	0.000799188	RARRES2/CXCL12/THBS1/GAS6/CCL21/F2RL1	6	BP
GO:0007045	cell-substrate adherens junction assembly	6/186	81/17910	0.00019694	0.00140766	0.000799188	BCL2/KDR/SORBS1/THBS1/APOD/TEK	6	BP
GO:0046209	nitric oxide metabolic process	6/186	81/17910	0.00019694	0.00140766	0.000799188	CAV1/PTGIS/KLF2/KLF4/PKD2/CYP1B1	6	BP
GO:0046849	bone remodeling	6/186	81/17910	0.00019694	0.00140766	0.000799188	LEPR/PDK4/MITF/TMEM119/CTSK/PTH1R	6	BP
GO:0048041	focal adhesion assembly	6/186	81/17910	0.00019694	0.00140766	0.000799188	BCL2/KDR/SORBS1/THBS1/APOD/TEK	6	BP
GO:0055117	regulation of cardiac muscle contraction	6/186	81/17910	0.00019694	0.00140766	0.000799188	CAV1/CCN2/DMD/FLNA/DSP/CASQ2	6	BP
GO:0045165	cell fate commitment	10/186	238/17910	0.000197438	0.00140924	0.000800084	GATA6/WT1/FGF2/AR/BCL2/GAS1/MITF/MEF2C/KLF4/GLI3	10	BP
GO:0006813	potassium ion transport	9/186	194/17910	0.000198158	0.00141239	0.000801875	CAV1/PRNP/ABCC9/KCNMA1/FLNA/AQP1/KCNJ8/PKD2/CASQ2	9	BP
GO:0002694	regulation of leukocyte activation	15/186	492/17910	0.000198548	0.00141319	0.000802329	CAV1/BCL2/THBS1/SNCA/PRNP/GAS6/IL33/CCL21/GSN/MEF2C/AXL/F2RL1/ZEB1/STAT5B/GLI3	15	BP
GO:1902806	regulation of cell cycle G1/S phase transition	9/186	195/17910	0.000205916	0.00146359	0.000830939	CDKN2A/KANK2/BCL2/EZH2/KLF4/PKD2/CCND2/E2F1/CCNB1	9	BP
GO:0034219	carbohydrate transmembrane transport	7/186	116/17910	0.000209289	0.00148548	0.00084337	IRS1/ENPP1/SLC2A4/SLC2A1/HK2/EDNRA/SORBS1	7	BP
GO:2000106	regulation of leukocyte apoptotic process	6/186	82/17910	0.000210676	0.00149325	0.000847778	CDKN2A/CXCL12/GAS6/CCL21/MEF2C/AXL	6	BP
GO:0043281	regulation of cysteine-type endopeptidase activity involved in apoptotic process	9/186	196/17910	0.000213925	0.00151416	0.000859652	MMP9/CCN2/THBS1/SNCA/GAS6/AQP1/GSN/KLF4/CCN1	9	BP
GO:0044703	multi-organism reproductive process	23/186	980/17910	0.000216466	0.00153002	0.000868655	UCP2/LEPR/SLC2A1/WT1/MMP9/FOS/AR/SPP1/BCL2/PTGIS/SYNE1/IGFBP5/SELENOP/AVPR1A/RECK/TMEM119/AXL/PGR/STAT5B/CACNA1H/E2F1/NPR2/CCNB1	23	BP
GO:0097237	cellular response to toxic substance	10/186	241/17910	0.000218417	0.00154166	0.000875264	KDR/ABCG2/EGR1/AQP1/KLF2/EZH2/KLF4/AXL/CYP1B1/PYCR1	10	BP
GO:0032869	cellular response to insulin stimulus	9/186	197/17910	0.000222192	0.00156613	0.000889156	IRS1/ENPP1/UCP2/SLC2A4/RARRES2/BAIAP2L1/PDK4/SORBS1/CAV2	9	BP
GO:0019900	kinase binding	19/183	647/16967	7.47842e-05	0.00158253	0.00101574	IRS1/GATA6/CDKN2A/SLC2A1/CAV1/NR3C1/DUSP1/FOXM1/PDGFRB/GAS6/FLNA/AVPR1A/KIF11/DSP/CCND2/PRC1/CCNA2/E2F1/CCNB1	19	MF
GO:0022898	regulation of transmembrane transporter activity	10/186	242/17910	0.000225813	0.00158945	0.000902396	CAV1/MMP9/BCL2/SNCA/DMD/PRNP/ABCB1/MEF2C/PKD2/CASQ2	10	BP
GO:0099568	cytoplasmic region	13/186	402/18675	0.000203429	0.00159014	0.000995732	SLC2A1/CAV1/CCN2/ANLN/SNCA/CDH1/FLNA/SPTBN2/GSN/ENO1/PKD2/KIF1A/GLI3	13	CC
GO:1904995	negative regulation of leukocyte adhesion to vascular endothelial cell	3/186	12/17910	0.000226305	0.00159071	0.000903112	CXCL12/CCL21/KLF4	3	BP
GO:0045859	regulation of protein kinase activity	19/186	732/17910	0.000228314	0.00160261	0.000909871	CDKN2A/CAV1/FGF2/CDKN3/GDF15/ERBB3/THBS1/SNCA/PRNP/DUSP1/EGR1/PDGFRB/GAS6/EZH2/CCL21/PKD2/CCND2/CCN1/CCNB1	19	BP
GO:0032269	negative regulation of cellular protein metabolic process	24/186	1049/17910	0.000228727	0.0016033	0.000910259	ENPP1/CDKN2A/CAV1/MMP9/PLAT/GAPDH/THBS1/SNCA/TIMP2/DMD/PRNP/DUSP1/FOXM1/GAS6/IGFBP5/AQP1/TYMS/GAS1/RECK/KLF4/BIRC5/F2RL1/ATF3/CCNB1	24	BP
GO:0006109	regulation of carbohydrate metabolic process	9/186	198/17910	0.000230722	0.00161505	0.000916934	IRS1/ENPP1/LEPR/PDK4/SORBS1/SNCA/IGFBP4/IGFBP5/PTH1R	9	BP
GO:0005794	Golgi apparatus	29/186	1441/18675	0.000216039	0.00166102	0.00104012	SLC2A1/CAV1/AOC3/CPE/CCN2/CYBA/SOD3/GDF15/SPP1/KDR/FASN/SNCA/TFAP2A/PRNP/CDH1/CPQ/PDGFRA/PDGFRB/POSTN/GAS6/SYNE1/DCN/PRKG1/PKD2/F2RL1/CAV2/SDC1/NCAM1/FGF7	29	CC
GO:0060420	regulation of heart growth	6/186	84/17910	0.000240411	0.00167825	0.000952815	GATA6/WT1/FGF2/MEF2C/CCNB1/TGFBR3	6	BP
GO:2001057	reactive nitrogen species metabolic process	6/186	84/17910	0.000240411	0.00167825	0.000952815	CAV1/PTGIS/KLF2/KLF4/PKD2/CYP1B1	6	BP
GO:0045860	positive regulation of protein kinase activity	15/186	501/17910	0.000241209	0.00168152	0.000954667	FGF2/GDF15/ERBB3/THBS1/SNCA/PRNP/EGR1/PDGFRB/GAS6/EZH2/CCL21/PKD2/CCND2/CCN1/CCNB1	15	BP
GO:0006357	regulation of transcription by RNA polymerase II	43/186	2420/17910	0.000243159	0.00169278	0.000961064	GATA6/HMGA1/WT1/CAV1/JAZF1/FBN1/NR3C1/FGF2/FOS/TXNIP/KANK2/AR/PBX1/SNCA/TFAP2A/MAF/FOXM1/EGR1/NDN/IL33/EPCAM/KLF2/MITF/SFRP4/DCN/EZH2/MEF2C/KLF4/CDH13/ENO1/PKD2/PGR/F2RL1/ZEB1/ATF3/STAT5B/SNAI2/AEBP1/E2F1/NR4A1/CCN1/GLI3/TGFBR3	43	BP
GO:0051928	positive regulation of calcium ion transport	7/186	119/17910	0.000244969	0.00170305	0.000966894	CAV1/CXCL12/SNCA/PDGFRB/PKD2/TRPC1/MYLK	7	BP
GO:0032689	negative regulation of interferon-gamma production	4/186	30/17910	0.000249863	0.00173471	0.000984866	PRNP/GAS6/IL33/AXL	4	BP
GO:0031532	actin cytoskeleton reorganization	6/186	85/17910	0.000256466	0.00177812	0.00100951	BAIAP2L1/PDGFRA/FLNA/GSN/TEK/FGF7	6	BP
GO:0010632	regulation of epithelial cell migration	11/186	294/17910	0.000260768	0.00180548	0.00102505	MMP9/SERPINF1/FGF2/KDR/THBS1/DCN/AKT3/MEF2C/KLF4/TEK/FGF7	11	BP
GO:0048008	platelet-derived growth factor receptor signaling pathway	5/186	55/17910	0.000261474	0.0018079	0.00102642	TXNIP/SNCA/APOD/PDGFRA/PDGFRB	5	BP
GO:0005829	cytosol	71/186	4909/18675	0.000239458	0.00181139	0.00113428	IRS1/SLC2A4/HMGA1/CDKN2A/SLC2A1/WT1/JAZF1/CCN2/NR3C1/CAVIN1/FOS/TXNIP/GAPDH/BAIAP2L1/CDKN3/AR/HK2/BCL2/FASN/KRT18/SORBS1/SNCA/TGM2/PKM/APOD/DMD/TFAP2A/PRNP/RAD51/ADH1B/NDN/IDH2/FLNA/TYMS/PALLD/SPTBN2/MYH14/RNASEH2A/GSN/TUB/PRKG1/KIF11/ENO1/TPM1/KRT7/BIRC5/MASP1/FLNC/PGR/DES/DPYD/LPP/CCND2/KIF1A/ZEB1/BUB1B/TPM2/STAT5B/MYLK/NCAM1/SOCS2/PDE8B/PRC1/CCNA2/NR4A1/TPI1/NEK2/CCNB1/ACTG2/GALE/GLI3	71	CC
GO:0010629	negative regulation of gene expression	41/186	2278/17910	0.000268905	0.00185676	0.00105416	GATA6/HMGA1/CDKN2A/WT1/CAV1/JAZF1/CCN2/NR3C1/SERPINF1/TXNIP/GAPDH/KANK2/AR/KDR/THBS1/SNCA/TFAP2A/MAF/PRNP/FOXM1/EGR1/GAS6/FLNA/IGFBP5/TYMS/GAS1/KLF2/MITF/EZH2/MEF2C/KLF4/ENO1/BIRC5/PGR/ZEB1/ATF3/SNAI2/AEBP1/E2F1/CCNB1/GLI3	41	BP
GO:0002687	positive regulation of leukocyte migration	7/186	121/17910	0.000271364	0.00186613	0.00105948	SELP/RARRES2/CXCL12/THBS1/GAS6/CCL21/F2RL1	7	BP
GO:0043500	muscle adaptation	7/186	121/17910	0.000271364	0.00186613	0.00105948	GATA6/CYBA/IGFBP5/EZH2/GSN/MEF2C/KLF4	7	BP
GO:0046718	viral entry into host cell	7/186	121/17910	0.000271364	0.00186613	0.00105948	CAV1/GAS6/GSN/AXL/CAV2/SLC52A2/NCAM1	7	BP
GO:0044089	positive regulation of cellular component biogenesis	15/186	507/17910	0.000273868	0.00188081	0.00106781	CAV1/CCN2/BAIAP2L1/ANLN/KDR/THBS2/FLNA/MITF/CCL21/GSN/TEK/TPM1/F2RL1/SDC1/ESPN	15	BP
GO:0030864	cortical actin cytoskeleton	5/186	57/18675	0.000255617	0.00188786	0.00118216	SLC2A1/ANLN/CDH1/SPTBN2/GSN	5	CC
GO:0042383	sarcolemma	7/186	125/18675	0.000257618	0.00188786	0.00118216	SLC2A4/SLC2A1/DMD/AQP1/KCNJ8/FLNC/DES	7	CC
GO:0048598	embryonic morphogenesis	16/186	565/17910	0.000279583	0.00191747	0.00108863	GATA6/MMP9/FBN1/FGF2/AR/PBX1/TFAP2A/PDGFRA/RECK/MEF2C/KLF4/PKD2/EFEMP1/ZEB1/CCN1/GLI3	16	BP
GO:0003007	heart morphogenesis	10/186	249/17910	0.000283709	0.00194314	0.0011032	GATA6/CPE/MEF2C/TEK/TPM1/PKD2/DSP/SNAI2/CCN1/TGFBR3	10	BP
GO:0035767	endothelial cell chemotaxis	4/186	31/17910	0.000284566	0.00194479	0.00110414	FGF2/KDR/THBS1/NR4A1	4	BP
GO:0014888	striated muscle adaptation	5/186	56/17910	0.000284715	0.00194479	0.00110414	GATA6/IGFBP5/EZH2/GSN/MEF2C	5	BP
GO:0060021	roof of mouth development	6/186	87/17910	0.000291101	0.00198042	0.00112437	TFAP2A/PDGFRA/MEF2C/SNAI2/GLI3/TGFBR3	6	BP
GO:1903035	negative regulation of response to wounding	6/186	87/17910	0.000291101	0.00198042	0.00112437	PLAT/FGF2/SPP1/THBS1/PDGFRA/PRKG1	6	BP
GO:2000117	negative regulation of cysteine-type endopeptidase activity	6/186	87/17910	0.000291101	0.00198042	0.00112437	MMP9/THBS1/SNCA/GAS6/AQP1/KLF4	6	BP
GO:0043568	positive regulation of insulin-like growth factor receptor signaling pathway	3/186	13/17910	0.000291952	0.00198355	0.00112615	AR/IGFBP4/IGFBP5	3	BP
GO:0031032	actomyosin structure organization	8/186	163/17910	0.00030736	0.00208267	0.00118242	CCN2/SORBS1/PDGFRA/PDGFRB/MYH14/MEF2C/TPM1/CASQ2	8	BP
GO:0050680	negative regulation of epithelial cell proliferation	8/186	163/17910	0.00030736	0.00208267	0.00118242	CAV1/SERPINF1/AR/THBS1/MEF2C/CAV2/SNAI2/TGFBR3	8	BP
GO:1904035	regulation of epithelial cell apoptotic process	6/186	88/17910	0.000309741	0.00209044	0.00118683	KDR/THBS1/GAS6/SFRP4/GSN/TEK	6	BP
GO:1904705	regulation of vascular smooth muscle cell proliferation	6/186	88/17910	0.000309741	0.00209044	0.00118683	MMP9/FGF2/IGFBP5/MEF2C/PRKG1/TPM1	6	BP
GO:1990874	vascular smooth muscle cell proliferation	6/186	88/17910	0.000309741	0.00209044	0.00118683	MMP9/FGF2/IGFBP5/MEF2C/PRKG1/TPM1	6	BP
GO:0019752	carboxylic acid metabolic process	23/186	1006/17910	0.000314703	0.00210959	0.0011977	IRS1/SLC2A1/CAV1/FGF2/GAPDH/HK2/PDK4/SCD/FASN/SNCA/PKM/PTGIS/IDH2/GPT2/TYMS/DCN/AVPR1A/ENO1/CYP1B1/DPYD/PPM1K/TPI1/PYCR1	23	BP
GO:0019065	receptor-mediated endocytosis of virus by host cell	2/186	3/17910	0.000319635	0.00210959	0.0011977	CAV1/CAV2	2	BP
GO:0019860	uracil metabolic process	2/186	3/17910	0.000319635	0.00210959	0.0011977	TYMS/DPYD	2	BP
GO:0035983	response to trichostatin A	2/186	3/17910	0.000319635	0.00210959	0.0011977	EZH2/MEF2C	2	BP
GO:0035984	cellular response to trichostatin A	2/186	3/17910	0.000319635	0.00210959	0.0011977	EZH2/MEF2C	2	BP
GO:0035986	senescence-associated heterochromatin focus assembly	2/186	3/17910	0.000319635	0.00210959	0.0011977	HMGA1/CDKN2A	2	BP
GO:0038086	VEGF-activated platelet-derived growth factor receptor signaling pathway	2/186	3/17910	0.000319635	0.00210959	0.0011977	PDGFRA/PDGFRB	2	BP
GO:0038091	positive regulation of cell proliferation by VEGF-activated platelet derived growth factor receptor signaling pathway	2/186	3/17910	0.000319635	0.00210959	0.0011977	PDGFRA/PDGFRB	2	BP
GO:0060748	tertiary branching involved in mammary gland duct morphogenesis	2/186	3/17910	0.000319635	0.00210959	0.0011977	AR/PGR	2	BP
GO:0071409	cellular response to cycloheximide	2/186	3/17910	0.000319635	0.00210959	0.0011977	KLF2/KLF4	2	BP
GO:0072275	metanephric glomerulus morphogenesis	2/186	3/17910	0.000319635	0.00210959	0.0011977	PDGFRA/PDGFRB	2	BP
GO:0072276	metanephric glomerulus vasculature morphogenesis	2/186	3/17910	0.000319635	0.00210959	0.0011977	PDGFRA/PDGFRB	2	BP
GO:0072277	metanephric glomerular capillary formation	2/186	3/17910	0.000319635	0.00210959	0.0011977	PDGFRA/PDGFRB	2	BP
GO:0075509	endocytosis involved in viral entry into host cell	2/186	3/17910	0.000319635	0.00210959	0.0011977	CAV1/CAV2	2	BP
GO:0097017	renal protein absorption	2/186	3/17910	0.000319635	0.00210959	0.0011977	GAS6/GSN	2	BP
GO:1902174	positive regulation of keratinocyte apoptotic process	2/186	3/17910	0.000319635	0.00210959	0.0011977	SFRP4/GSN	2	BP
GO:2000111	positive regulation of macrophage apoptotic process	2/186	3/17910	0.000319635	0.00210959	0.0011977	CDKN2A/MEF2C	2	BP
GO:0005899	insulin receptor complex	2/186	3/18675	0.000294067	0.00211528	0.00132457	IRS1/SORBS1	2	CC
GO:0031091	platelet alpha granule	6/186	91/18675	0.000297673	0.00211528	0.00132457	SELP/THBS1/SNCA/THBS2/GAS6/LEFTY2	6	CC
GO:0046688	response to copper ion	4/186	32/17910	0.000322595	0.00212087	0.0012041	SOD3/SNCA/PRNP/AQP1	4	BP
GO:0071295	cellular response to vitamin	4/186	32/17910	0.000322595	0.00212087	0.0012041	KANK2/POSTN/GAS6/SNAI2	4	BP
GO:0097421	liver regeneration	4/186	32/17910	0.000322595	0.00212087	0.0012041	UCP2/TYMS/EZH2/GLI3	4	BP
GO:0010605	negative regulation of macromolecule metabolic process	51/186	3087/17910	0.000334564	0.00219671	0.00124716	ENPP1/GATA6/HMGA1/CDKN2A/WT1/CAV1/MMP9/JAZF1/PLAT/CCN2/NR3C1/SERPINF1/TXNIP/GAPDH/KANK2/AR/KDR/THBS1/SNCA/APOD/TIMP2/DMD/TFAP2A/MAF/PRNP/DUSP1/FOXM1/EGR1/GAS6/FLNA/IGFBP5/AQP1/TYMS/GAS1/KLF2/MITF/EZH2/RECK/MEF2C/KLF4/ENO1/BIRC5/PGR/F2RL1/ZEB1/ATF3/SNAI2/AEBP1/E2F1/CCNB1/GLI3	51	BP
GO:0060043	regulation of cardiac muscle cell proliferation	5/186	58/17910	0.000335865	0.00220241	0.0012504	GATA6/FGF2/MEF2C/CCNB1/TGFBR3	5	BP
GO:0007420	brain development	18/186	694/17910	0.000338368	0.00221596	0.00125809	SLC2A1/CXCL12/BCL2/APOD/MAOB/CDH1/FLNA/AQP1/SELENOP/SPTBN2/EZH2/AKT3/AVPR1A/AXL/PRKG1/KIF1A/E2F1/GLI3	18	BP
GO:0022008	neurogenesis	30/186	1492/17910	0.000344344	0.0022522	0.00127867	LEPR/SERPINF1/CXCL12/SPP1/BCL2/BCHE/PBX1/ERBB3/APOD/TIMP2/CDH1/NDN/POSTN/GAS6/IL33/IDH2/FLNA/SPTBN2/PMP22/EZH2/GSN/MEF2C/KLF4/AXL/PRKG1/ZEB1/NCAM1/SOCS2/E2F1/GLI3	30	BP
GO:0034333	adherens junction assembly	6/186	90/17910	0.000349822	0.00227923	0.00129401	BCL2/KDR/SORBS1/THBS1/APOD/TEK	6	BP
GO:0060349	bone morphogenesis	6/186	90/17910	0.000349822	0.00227923	0.00129401	TFAP2A/SFRP4/MEF2C/TMEM119/TEK/GLI3	6	BP
GO:1901888	regulation of cell junction assembly	6/186	90/17910	0.000349822	0.00227923	0.00129401	CAV1/KDR/THBS1/APOD/TEK/SNAI2	6	BP
GO:0010951	negative regulation of endopeptidase activity	9/186	210/17910	0.000356153	0.00231677	0.00131533	MMP9/GAPDH/THBS1/SNCA/GAS6/AQP1/RECK/KLF4/BIRC5	9	BP
GO:0002696	positive regulation of leukocyte activation	11/186	305/17910	0.000356496	0.00231677	0.00131533	CAV1/BCL2/THBS1/GAS6/IL33/CCL21/MEF2C/AXL/F2RL1/STAT5B/GLI3	11	BP
GO:1901987	regulation of cell cycle phase transition	14/186	464/17910	0.000360296	0.00233847	0.00132765	CDKN2A/ANLN/KANK2/BCL2/PBX1/DUSP1/EZH2/KLF4/PKD2/CCND2/BUB1B/E2F1/NEK2/CCNB1	14	BP
GO:0010039	response to iron ion	4/186	33/17910	0.000364132	0.00235735	0.00133836	BCL2/SNCA/TFAP2A/CCNB1	4	BP
GO:0048048	embryonic eye morphogenesis	4/186	33/17910	0.000364132	0.00235735	0.00133836	FBN1/TFAP2A/EFEMP1/ZEB1	4	BP
GO:0032409	regulation of transporter activity	10/186	257/17910	0.000364604	0.0023574	0.00133839	CAV1/MMP9/BCL2/SNCA/DMD/PRNP/ABCB1/MEF2C/PKD2/CASQ2	10	BP
GO:0120025	plasma membrane bounded cell projection	34/186	1854/18675	0.000337392	0.00236175	0.00147891	CAV1/AOC3/SERPINF1/FOS/CYBA/PTPRN2/ANLN/SNCA/PKM/APOD/TIMP2/DMD/PRNP/CDH1/PDGFRA/AQP5/FLNA/AQP1/PALLD/SCNN1A/MYH14/GSN/TUB/TEK/CDH13/TPM1/PTH1R/PKD2/F2RL1/KIF1A/MYLK/ESPN/ACTG2/GLI3	34	CC
GO:0048569	post-embryonic animal organ development	3/186	14/17910	0.00036874	0.00237508	0.00134843	FBN1/KLF4/EFEMP1	3	BP
GO:0072216	positive regulation of metanephros development	3/186	14/17910	0.00036874	0.00237508	0.00134843	WT1/EGR1/PDGFRB	3	BP
GO:0072567	chemokine (C-X-C motif) ligand 2 production	3/186	14/17910	0.00036874	0.00237508	0.00134843	POSTN/KLF4/F2RL1	3	BP
GO:0043473	pigmentation	6/186	91/17910	0.000371328	0.00238872	0.00135618	ENPP1/BCL2/MITF/MEF2C/SNAI2/GLI3	6	BP
GO:0016049	cell growth	14/186	466/17910	0.000376151	0.00241669	0.00137205	ENPP1/CDKN2A/WT1/CYBA/CXCL12/SPP1/BCL2/IGFBP4/NDN/POSTN/IGFBP5/AVPR1A/ENO1/SOCS2	14	BP
GO:0030162	regulation of proteolysis	19/186	762/17910	0.000376904	0.00241847	0.00137306	CAV1/MMP9/PLAT/CCN2/GAPDH/THBS1/SNCA/TIMP2/PRNP/GAS6/IL33/AQP1/GAS1/RECK/GSN/KLF4/ENO1/BIRC5/CCN1	19	BP
GO:0002576	platelet degranulation	7/186	128/17910	0.000382309	0.00244697	0.00138925	SELP/RARRES2/THBS1/GAS6/FLNA/SELENOP/LEFTY2	7	BP
GO:0008286	insulin receptor signaling pathway	7/186	128/17910	0.000382309	0.00244697	0.00138925	IRS1/ENPP1/RARRES2/BAIAP2L1/PDK4/SORBS1/CAV2	7	BP
GO:0060249	anatomical structure homeostasis	13/186	413/17910	0.000392543	0.00250932	0.00142464	CCN2/PDK4/BCL2/DMD/EXO1/RAD51/AKT3/TMEM119/TUB/CTSK/RECQL4/PTH1R/NEK2	13	BP
GO:0097191	extrinsic apoptotic signaling pathway	9/186	213/17910	0.000395042	0.00252211	0.00143191	CAV1/AR/BCL2/KRT18/ERBB3/THBS1/IL33/ATF3/SNAI2	9	BP
GO:0043436	oxoacid metabolic process	24/186	1091/17910	0.000405766	0.00258733	0.00146893	IRS1/ENPP1/SLC2A1/CAV1/FGF2/GAPDH/HK2/PDK4/SCD/FASN/SNCA/PKM/PTGIS/IDH2/GPT2/TYMS/DCN/AVPR1A/ENO1/CYP1B1/DPYD/PPM1K/TPI1/PYCR1	24	BP
GO:0003205	cardiac chamber development	8/186	170/17910	0.000407613	0.00259395	0.0014727	GATA6/CPE/MEF2C/TEK/TPM1/DSP/CCN1/TGFBR3	8	BP
GO:0071214	cellular response to abiotic stimulus	11/186	310/17910	0.000408918	0.00259395	0.0014727	SLC2A4/SLC2A1/CYBA/RAD51/AQP5/EGR1/AQP1/AVPR1A/PKD2/MYLK/SNAI2	11	BP
GO:0104004	cellular response to environmental stimulus	11/186	310/17910	0.000408918	0.00259395	0.0014727	SLC2A4/SLC2A1/CYBA/RAD51/AQP5/EGR1/AQP1/AVPR1A/PKD2/MYLK/SNAI2	11	BP
GO:0018149	peptide cross-linking	4/186	34/17910	0.000409357	0.00259395	0.0014727	THBS1/TGM2/DCN/DSP	4	BP
GO:0050849	negative regulation of calcium-mediated signaling	4/186	34/17910	0.000409357	0.00259395	0.0014727	PRNP/ITPR1/PKD2/CASQ2	4	BP
GO:0044070	regulation of anion transport	6/186	93/17910	0.000417434	0.00264185	0.00149989	THBS1/SNCA/PRNP/ABCB1/SFRP4/AVPR1A	6	BP
GO:0048645	animal organ formation	5/186	61/17910	0.00042526	0.00268803	0.0015261	GATA6/WT1/AR/MEF2C/GLI3	5	BP
GO:1904062	regulation of cation transmembrane transport	11/186	312/17910	0.000431626	0.00272487	0.00154702	CAV1/MMP9/CYBA/SNCA/DMD/PRNP/FLNA/MEF2C/PKD2/TRPC1/CASQ2	11	BP
GO:0051783	regulation of nuclear division	8/186	172/17910	0.000440685	0.00277861	0.00157753	ANLN/DUSP1/PDGFRB/KIF11/CAV2/BUB1B/NEK2/CCNB1	8	BP
GO:0043255	regulation of carbohydrate biosynthetic process	6/186	94/17910	0.000442103	0.0027841	0.00158065	IRS1/ENPP1/LEPR/SORBS1/SNCA/PTH1R	6	BP
GO:0045120	pronucleus	3/186	15/18675	0.000404994	0.00279327	0.00174912	SLC2A1/EZH2/CCNA2	3	CC
GO:0072075	metanephric mesenchyme development	3/186	15/17910	0.000457411	0.00287338	0.00163134	WT1/PDGFRB/PKD2	3	BP
GO:0072109	glomerular mesangium development	3/186	15/17910	0.000457411	0.00287338	0.00163134	WT1/EGR1/PDGFRB	3	BP
GO:0060416	response to growth hormone	4/186	35/17910	0.000458453	0.00287637	0.00163303	GDF15/IGFBP5/STAT5B/SOCS2	4	BP
GO:0048565	digestive tract development	7/186	132/17910	0.000460396	0.002885	0.00163793	GATA6/RARRES2/BCL2/PDGFRA/TYMS/CCNB1/GLI3	7	BP
GO:0043232	intracellular non-membrane-bounded organelle	65/186	4464/18675	0.000430989	0.00292947	0.00183441	HMGA1/CDKN2A/SLC2A1/WT1/CAV1/JAZF1/NR3C1/CYBA/GAPDH/BAIAP2L1/ANLN/AR/SCD/KRT18/SORBS1/SNCA/APOD/DMD/TFAP2A/MAF/CDH1/RAD51/ABCC9/NDN/IL33/FLNA/SYNE1/TYMS/PALLD/KLF2/SPTBN2/MYH14/EZH2/GSN/KLF4/KCNJ8/KIF11/TEK/ENO1/UBE2T/TPM1/KRT7/BIRC5/RECQL4/ITPR1/PKD2/FLNC/DES/DSP/CCND2/BUB1B/ATF3/TPM2/LMNB1/MYLK/ESPN/PRC1/NEXN/SNAI2/E2F1/CASQ2/NEK2/CCNB1/ACTG2/GLI3	65	CC
GO:0019901	protein kinase binding	17/183	568/16967	0.000144758	0.00296755	0.00190472	IRS1/GATA6/CDKN2A/CAV1/NR3C1/DUSP1/FOXM1/PDGFRB/GAS6/AVPR1A/KIF11/DSP/CCND2/PRC1/CCNA2/E2F1/CCNB1	17	MF
GO:0009152	purine ribonucleotide biosynthetic process	10/186	266/17910	0.000477752	0.00299007	0.00169759	GAPDH/HK2/PDK4/SCD/FASN/SNCA/PKM/ENO1/NPR2/TPI1	10	BP
GO:0032787	monocarboxylic acid metabolic process	16/186	594/17910	0.000484395	0.00302792	0.00171907	IRS1/CAV1/GAPDH/HK2/PDK4/SCD/FASN/SNCA/PKM/PTGIS/IDH2/DCN/AVPR1A/ENO1/CYP1B1/TPI1	16	BP
GO:0043228	non-membrane-bounded organelle	65/186	4473/18675	0.000456763	0.00306032	0.00191635	HMGA1/CDKN2A/SLC2A1/WT1/CAV1/JAZF1/NR3C1/CYBA/GAPDH/BAIAP2L1/ANLN/AR/SCD/KRT18/SORBS1/SNCA/APOD/DMD/TFAP2A/MAF/CDH1/RAD51/ABCC9/NDN/IL33/FLNA/SYNE1/TYMS/PALLD/KLF2/SPTBN2/MYH14/EZH2/GSN/KLF4/KCNJ8/KIF11/TEK/ENO1/UBE2T/TPM1/KRT7/BIRC5/RECQL4/ITPR1/PKD2/FLNC/DES/DSP/CCND2/BUB1B/ATF3/TPM2/LMNB1/MYLK/ESPN/PRC1/NEXN/SNAI2/E2F1/CASQ2/NEK2/CCNB1/ACTG2/GLI3	65	CC
GO:0006942	regulation of striated muscle contraction	6/186	96/17910	0.000494842	0.00308185	0.00174969	CAV1/CCN2/DMD/FLNA/DSP/CASQ2	6	BP
GO:0007044	cell-substrate junction assembly	6/186	96/17910	0.000494842	0.00308185	0.00174969	BCL2/KDR/SORBS1/THBS1/APOD/TEK	6	BP
GO:0097327	response to antineoplastic agent	6/186	96/17910	0.000494842	0.00308185	0.00174969	NR3C1/SERPINF1/CDH1/RAD51/EGR1/AQP1	6	BP
GO:0010468	regulation of gene expression	71/186	4819/17910	0.000495899	0.00308465	0.00175128	ENPP1/GATA6/HMGA1/CDKN2A/WT1/CAV1/JAZF1/FBN1/CCN2/NR3C1/SERPINF1/FGF2/FOS/TXNIP/GAPDH/KANK2/AR/SPP1/BCL2/KDR/PBX1/ERBB3/THBS1/SNCA/PTGIS/TFAP2A/MAF/PRNP/CDH1/FOXM1/PDGFRA/EGR1/NDN/GAS6/IL33/FLNA/EPCAM/IGFBP5/TYMS/GAS1/KLF2/MITF/SFRP4/DCN/EZH2/GSN/MEF2C/TMEM119/KLF4/CDH13/ENO1/BIRC5/PKD2/PGR/EFEMP1/CYP1B1/F2RL1/ZEB1/ATF3/STAT5B/CCNA2/SNAI2/FGF7/AEBP1/E2F1/NR4A1/CCN1/CCNB1/ACTG2/GLI3/TGFBR3	71	BP
GO:0052548	regulation of endopeptidase activity	12/186	370/17910	0.000504016	0.00313131	0.00177777	MMP9/CCN2/GAPDH/THBS1/SNCA/GAS6/AQP1/RECK/GSN/KLF4/BIRC5/CCN1	12	BP
GO:0072330	monocarboxylic acid biosynthetic process	11/186	318/17910	0.000506198	0.00314102	0.00178329	GAPDH/HK2/PDK4/SCD/FASN/PKM/PTGIS/DCN/AVPR1A/ENO1/TPI1	11	BP
GO:0048009	insulin-like growth factor receptor signaling pathway	4/186	36/17910	0.000511606	0.00316685	0.00179795	IRS1/AR/IGFBP4/IGFBP5	4	BP
GO:0098801	regulation of renal system process	4/186	36/17910	0.000511606	0.00316685	0.00179795	CYBA/GAS6/AVPR1A/F2RL1	4	BP
GO:0030900	forebrain development	12/186	371/17910	0.000516218	0.00319151	0.00181195	SLC2A1/CXCL12/CDH1/FLNA/AQP1/EZH2/AVPR1A/AXL/PRKG1/KIF1A/E2F1/GLI3	12	BP
GO:2000378	negative regulation of reactive oxygen species metabolic process	5/186	64/17910	0.000531523	0.00328214	0.00186341	CAV1/HK2/BCL2/PTGIS/TFAP2A	5	BP
GO:2000116	regulation of cysteine-type endopeptidase activity	9/186	222/17910	0.000533252	0.00328882	0.0018672	MMP9/CCN2/THBS1/SNCA/GAS6/AQP1/GSN/KLF4/CCN1	9	BP
GO:0008202	steroid metabolic process	11/186	321/17910	0.000547352	0.00337169	0.00191425	LEPR/SPP1/SCD/PBX1/FASN/PDGFRA/EGR1/CYP1B1/STAT5B/CACNA1H/SNAI2	11	BP
GO:0002027	regulation of heart rate	6/186	98/17910	0.000552356	0.00339839	0.00192941	CAV1/DMD/AVPR1A/TPM1/DSP/CASQ2	6	BP
GO:0001977	renal system process involved in regulation of blood volume	3/186	16/17910	0.000558677	0.00343313	0.00194913	CYBA/GAS6/F2RL1	3	BP
GO:0014912	negative regulation of smooth muscle cell migration	4/186	37/17910	0.000569	0.00349234	0.00198275	IGFBP5/MEF2C/PRKG1/TPM1	4	BP
GO:0045428	regulation of nitric oxide biosynthetic process	5/186	65/17910	0.000571025	0.00350054	0.0019874	CAV1/PTGIS/KLF2/KLF4/PKD2	5	BP
GO:0010596	negative regulation of endothelial cell migration	6/186	99/17910	0.000582994	0.00356961	0.00202662	SERPINF1/FGF2/THBS1/DCN/MEF2C/KLF4	6	BP
GO:0044344	cellular response to fibroblast growth factor stimulus	7/186	138/17910	0.000600882	0.00367471	0.00208629	CCN2/FGF2/THBS1/SNCA/POSTN/FGF7/NR4A1	7	BP
GO:0051048	negative regulation of secretion	9/186	226/17910	0.00060628	0.00370327	0.0021025	IRS1/UCP2/ERBB3/SNCA/MAOB/GAS6/IL33/IDH2/F2RL1	9	BP
GO:1903672	positive regulation of sprouting angiogenesis	5/186	66/17910	0.000612691	0.00373793	0.00212218	FGF2/KDR/PKM/AKT3/KLF4	5	BP
GO:0005862	muscle thin filament tropomyosin	2/186	4/18675	0.000584273	0.00375375	0.00235057	TPM1/TPM2	2	CC
GO:0008282	inward rectifying potassium channel	2/186	4/18675	0.000584273	0.00375375	0.00235057	ABCC9/KCNJ8	2	CC
GO:0035985	senescence-associated heterochromatin focus	2/186	4/18675	0.000584273	0.00375375	0.00235057	HMGA1/CDKN2A	2	CC
GO:0043277	apoptotic cell clearance	4/186	38/17910	0.000630822	0.00382371	0.00217088	THBS1/TGM2/GAS6/AXL	4	BP
GO:0003104	positive regulation of glomerular filtration	2/186	4/17910	0.000634894	0.00382371	0.00217088	GAS6/F2RL1	2	BP
GO:0015670	carbon dioxide transport	2/186	4/17910	0.000634894	0.00382371	0.00217088	AQP5/AQP1	2	BP
GO:0032571	response to vitamin K	2/186	4/17910	0.000634894	0.00382371	0.00217088	POSTN/GAS6	2	BP
GO:0034699	response to luteinizing hormone	2/186	4/17910	0.000634894	0.00382371	0.00217088	CCNA2/TGFBR3	2	BP
GO:0046898	response to cycloheximide	2/186	4/17910	0.000634894	0.00382371	0.00217088	KLF2/KLF4	2	BP
GO:0070836	caveola assembly	2/186	4/17910	0.000634894	0.00382371	0.00217088	CAV1/CAV2	2	BP
GO:0071462	cellular response to water stimulus	2/186	4/17910	0.000634894	0.00382371	0.00217088	AVPR1A/PKD2	2	BP
GO:0090521	glomerular visceral epithelial cell migration	2/186	4/17910	0.000634894	0.00382371	0.00217088	ANLN/KANK2	2	BP
GO:1903237	negative regulation of leukocyte tethering or rolling	2/186	4/17910	0.000634894	0.00382371	0.00217088	CXCL12/CCL21	2	BP
GO:0044255	cellular lipid metabolic process	22/186	991/17910	0.000635027	0.00382371	0.00217088	IRS1/GATA6/CAV1/RARRES2/FGF2/PDK4/SCD/FASN/SNCA/GPIHBP1/APOD/PTGIS/PDGFRA/PDGFRB/CCL21/AVPR1A/KLF4/TEK/CYP1B1/SDC1/SOCS2/CCN1	22	BP
GO:0090287	regulation of cellular response to growth factor stimulus	10/186	276/17910	0.000636244	0.0038265	0.00217246	CAV1/FBN1/FGF2/THBS1/SFRP4/DCN/ZEB1/CAV2/CCN1/TGFBR3	10	BP
GO:0110053	regulation of actin filament organization	9/186	228/17910	0.000645754	0.0038791	0.00220233	CCN2/BAIAP2L1/CXCL12/FLNA/SPTBN2/CCL21/GSN/TPM1/F2RL1	9	BP
GO:0002042	cell migration involved in sprouting angiogenesis	6/186	101/17910	0.000648219	0.00388472	0.00220552	FGF2/KDR/THBS1/AKT3/KLF4/NR4A1	6	BP
GO:0055024	regulation of cardiac muscle tissue development	6/186	101/17910	0.000648219	0.00388472	0.00220552	GATA6/FGF2/ERBB3/MEF2C/CCNB1/TGFBR3	6	BP
GO:0050918	positive chemotaxis	5/186	67/17910	0.000656595	0.00393029	0.00223139	FGF2/KDR/CDH13/F2RL1/FGF7	5	BP
GO:0051129	negative regulation of cellular component organization	17/186	673/17910	0.000667261	0.00398944	0.00226497	HMGA1/CAV1/AR/SPP1/THBS1/SNCA/APOD/PRNP/DUSP1/POSTN/SPTBN2/PMP22/CCL21/GSN/ESPN/NEK2/CCNB1	17	BP
GO:0061298	retina vasculature development in camera-type eye	3/186	17/17910	0.000673226	0.00401565	0.00227985	PDGFRA/PDGFRB/CYP1B1	3	BP
GO:0071280	cellular response to copper ion	3/186	17/17910	0.000673226	0.00401565	0.00227985	SNCA/PRNP/AQP1	3	BP
GO:0006897	endocytosis	17/186	675/17910	0.000689639	0.00410873	0.0023327	SLC2A4/LEPR/CAV1/CYBA/THBS1/SNCA/TGM2/GAS6/SFRP4/CCL21/GSN/TUB/AXL/CDH13/MASP1/F2RL1/CAV2	17	BP
GO:0009260	ribonucleotide biosynthetic process	10/186	279/17910	0.000691489	0.00411493	0.00233622	GAPDH/HK2/PDK4/SCD/FASN/SNCA/PKM/ENO1/NPR2/TPI1	10	BP
GO:0030049	muscle filament sliding	4/186	39/17910	0.00069726	0.00412992	0.00234473	DMD/TPM1/DES/TPM2	4	BP
GO:0030501	positive regulation of bone mineralization	4/186	39/17910	0.00069726	0.00412992	0.00234473	TFAP2A/MEF2C/TMEM119/CCN1	4	BP
GO:0033275	actin-myosin filament sliding	4/186	39/17910	0.00069726	0.00412992	0.00234473	DMD/TPM1/DES/TPM2	4	BP
GO:0090279	regulation of calcium ion import	4/186	39/17910	0.00069726	0.00412992	0.00234473	CXCL12/PRNP/PDGFRB/PKD2	4	BP
GO:0046323	glucose import	5/186	68/17910	0.000702814	0.00414831	0.00235517	IRS1/ENPP1/SLC2A4/HK2/SORBS1	5	BP
GO:0060038	cardiac muscle cell proliferation	5/186	68/17910	0.000702814	0.00414831	0.00235517	GATA6/FGF2/MEF2C/CCNB1/TGFBR3	5	BP
GO:1903524	positive regulation of blood circulation	5/186	68/17910	0.000702814	0.00414831	0.00235517	CAV1/CCN2/AVPR1A/TPM1/F2RL1	5	BP
GO:0007596	blood coagulation	11/186	331/17910	0.000705288	0.00415809	0.00236072	GATA6/SELP/CAV1/PLAT/THBS1/PDGFRA/GAS6/FLNA/PRKG1/ITPR1/F2RL1	11	BP
GO:0010594	regulation of endothelial cell migration	9/186	231/17910	0.000708886	0.00417446	0.00237001	SERPINF1/FGF2/KDR/THBS1/DCN/AKT3/MEF2C/KLF4/TEK	9	BP
GO:0006164	purine nucleotide biosynthetic process	10/186	280/17910	0.000710761	0.00417875	0.00237245	GAPDH/HK2/PDK4/SCD/FASN/SNCA/PKM/ENO1/NPR2/TPI1	10	BP
GO:0019359	nicotinamide nucleotide biosynthetic process	7/186	142/17910	0.000712082	0.00417875	0.00237245	GAPDH/HK2/PKM/PTGIS/IDH2/ENO1/TPI1	7	BP
GO:0019363	pyridine nucleotide biosynthetic process	7/186	142/17910	0.000712082	0.00417875	0.00237245	GAPDH/HK2/PKM/PTGIS/IDH2/ENO1/TPI1	7	BP
GO:0051641	cellular localization	43/186	2548/17910	0.000732046	0.00429096	0.00243615	UCP2/SLC2A4/HMGA1/CAV1/CPE/FGF2/CYBA/TXNIP/PTPRN2/AR/HK2/BCL2/KRT18/SORBS1/SNCA/GPIHBP1/APOD/DMD/PRNP/CDH1/GAS6/FLNA/SYNE1/GAS1/SPTBN2/EZH2/CCL21/GSN/MEF2C/TUB/CDH13/ITPR1/PKD2/KIF1A/CAV2/TRPC1/BUB1B/FGF7/E2F1/CASQ2/NEK2/CCNB1/GLI3	43	BP
GO:0090066	regulation of anatomical structure size	13/186	442/17910	0.000740278	0.00433095	0.00245886	CAV1/BAIAP2L1/CXCL12/SPP1/EDNRA/KCNMA1/AQP1/SPTBN2/CCL21/AKT3/GSN/PRKG1/F2RL1	13	BP
GO:0055123	digestive system development	7/186	143/17910	0.000742279	0.00433095	0.00245886	GATA6/RARRES2/BCL2/PDGFRA/TYMS/CCNB1/GLI3	7	BP
GO:0062013	positive regulation of small molecule metabolic process	7/186	143/17910	0.000742279	0.00433095	0.00245886	IRS1/SORBS1/SNCA/AVPR1A/ENO1/PTH1R/CCNB1	7	BP
GO:1903670	regulation of sprouting angiogenesis	7/186	143/17910	0.000742279	0.00433095	0.00245886	FGF2/KDR/THBS1/PKM/KLF2/AKT3/KLF4	7	BP
GO:0070509	calcium ion import	5/186	69/17910	0.000751422	0.00437928	0.0024863	CXCL12/PRNP/PDGFRB/PKD2/CACNA1H	5	BP
GO:1901615	organic hydroxy compound metabolic process	14/186	500/17910	0.000752501	0.00438054	0.00248701	LEPR/FGF2/BCL2/SCD/FASN/SNCA/MAOB/CPQ/ADH1B/PTH1R/CYP1B1/TRPC1/CACNA1H/SNAI2	14	BP
GO:0045785	positive regulation of cell adhesion	12/186	388/17910	0.000765014	0.00444829	0.00252548	CAV1/CXCL12/KDR/TGM2/FLNA/CCL21/TEK/CDH13/TPM1/STAT5B/CCN1/GLI3	12	BP
GO:0033574	response to testosterone	4/186	40/17910	0.000768501	0.00445836	0.0025312	AR/SPP1/THBS1/DUSP1	4	BP
GO:0038084	vascular endothelial growth factor signaling pathway	4/186	40/17910	0.000768501	0.00445836	0.0025312	KDR/PDGFRA/PDGFRB/DCN	4	BP
GO:0072521	purine-containing compound metabolic process	15/186	560/17910	0.000769794	0.00446077	0.00253256	ENPP1/GAPDH/HK2/PDK4/SCD/FASN/SNCA/PKM/ABCG2/ENO1/DPYD/PDE8B/NPR2/TPI1/CCNB1	15	BP
GO:1903169	regulation of calcium ion transmembrane transport	7/186	144/17910	0.00077348	0.00447702	0.00254179	CYBA/SNCA/DMD/PRNP/PKD2/TRPC1/CASQ2	7	BP
GO:0046390	ribose phosphate biosynthetic process	10/186	284/17910	0.00079234	0.00458097	0.00260081	GAPDH/HK2/PDK4/SCD/FASN/SNCA/PKM/ENO1/NPR2/TPI1	10	BP
GO:0007599	hemostasis	11/186	336/17910	0.00079748	0.00460378	0.00261376	GATA6/SELP/CAV1/PLAT/THBS1/PDGFRA/GAS6/FLNA/PRKG1/ITPR1/F2RL1	11	BP
GO:0051345	positive regulation of hydrolase activity	17/186	684/17910	0.000798495	0.00460378	0.00261376	CAV1/CCN2/FGF2/EDNRA/SNCA/GPIHBP1/PDGFRA/PDGFRB/EZH2/CCL21/AVPR1A/GSN/MEF2C/TPM1/F2RL1/CAV2/CCN1	17	BP
GO:1901991	negative regulation of mitotic cell cycle phase transition	9/186	235/17910	0.000800818	0.00460378	0.00261376	CDKN2A/KANK2/BCL2/DUSP1/EZH2/KLF4/PKD2/E2F1/CCNB1	9	BP
GO:0001779	natural killer cell differentiation	3/186	18/17910	0.000801721	0.00460378	0.00261376	GAS6/AXL/STAT5B	3	BP
GO:0071371	cellular response to gonadotropin stimulus	3/186	18/17910	0.000801721	0.00460378	0.00261376	GATA6/WT1/CCNA2	3	BP
GO:0090196	regulation of chemokine secretion	3/186	18/17910	0.000801721	0.00460378	0.00261376	POSTN/IL33/F2RL1	3	BP
GO:0048592	eye morphogenesis	7/186	145/17910	0.000805711	0.00461106	0.00261789	FBN1/BCL2/TFAP2A/AQP5/EFEMP1/ZEB1/GLI3	7	BP
GO:0071774	response to fibroblast growth factor	7/186	145/17910	0.000805711	0.00461106	0.00261789	CCN2/FGF2/THBS1/SNCA/POSTN/FGF7/NR4A1	7	BP
GO:0072525	pyridine-containing compound biosynthetic process	7/186	145/17910	0.000805711	0.00461106	0.00261789	GAPDH/HK2/PKM/PTGIS/IDH2/ENO1/TPI1	7	BP
GO:0050817	coagulation	11/186	337/17910	0.00081707	0.00467081	0.00265181	GATA6/SELP/CAV1/PLAT/THBS1/PDGFRA/GAS6/FLNA/PRKG1/ITPR1/F2RL1	11	BP
GO:0060348	bone development	8/186	189/17910	0.000819378	0.00467874	0.00265632	FBN1/TFAP2A/SFRP4/MEF2C/TMEM119/TEK/NPR2/GLI3	8	BP
GO:0031670	cellular response to nutrient	5/186	71/17910	0.000856121	0.00488306	0.00277232	CYBA/KANK2/POSTN/GAS6/SNAI2	5	BP
GO:1901343	negative regulation of vasculature development	8/186	191/17910	0.000877304	0.00499827	0.00283773	WT1/SERPINF1/THBS1/THBS2/KLF2/DCN/KLF4/TEK	8	BP
GO:0048285	organelle fission	12/186	395/17910	0.000893262	0.00508349	0.00288611	ANLN/KDR/DUSP1/PDGFRB/FLNA/DCN/KIF11/CAV2/BUB1B/PRC1/NEK2/CCNB1	12	BP
GO:0044403	symbiont process	20/186	884/17910	0.000896885	0.0050984	0.00289458	HMGA1/CAV1/GAPDH/CXCL12/BCL2/KDR/KRT18/CDH1/PDGFRA/GAS6/AQP1/TYMS/GSN/AXL/KRT7/F2RL1/CAV2/SLC52A2/NCAM1/CCNA2	20	BP
GO:0008544	epidermis development	13/186	452/17910	0.000908757	0.00516012	0.00292961	CCN2/TXNIP/BCL2/KRT18/IGFBP5/PALLD/SFRP4/EZH2/KLF4/CTSK/KRT7/DSP/FGF7	13	BP
GO:0043627	response to estrogen	5/186	72/17910	0.000912368	0.00517248	0.00293663	GATA6/CAV1/PDGFRB/TEK/GLI3	5	BP
GO:0001558	regulation of cell growth	12/186	396/17910	0.00091297	0.00517248	0.00293663	ENPP1/CDKN2A/WT1/CYBA/CXCL12/SPP1/BCL2/IGFBP4/IGFBP5/AVPR1A/ENO1/SOCS2	12	BP
GO:0001701	in utero embryonic development	11/186	342/17910	0.000921114	0.00521281	0.00295953	GATA6/AR/EDNRA/PDGFRA/KLF2/TPM1/PKD2/CCN1/NEK2/CCNB1/GLI3	11	BP
GO:0001953	negative regulation of cell-matrix adhesion	4/186	42/17910	0.000926149	0.00523547	0.00297239	CDKN2A/THBS1/APOD/POSTN	4	BP
GO:0001818	negative regulation of cytokine production	10/186	290/17910	0.000929052	0.00524605	0.0029784	GATA6/THBS1/APOD/PRNP/GAS6/IL33/KLF2/KLF4/AXL/F2RL1	10	BP
GO:0031941	filamentous actin	3/186	19/18675	0.000837576	0.00530842	0.00332409	FLNA/PKD2/ESPN	3	CC
GO:0010523	negative regulation of calcium ion transport into cytosol	3/186	19/17910	0.000944799	0.00531473	0.0030174	BCL2/PKD2/CASQ2	3	BP
GO:0072074	kidney mesenchyme development	3/186	19/17910	0.000944799	0.00531473	0.0030174	WT1/PDGFRB/PKD2	3	BP
GO:0016202	regulation of striated muscle tissue development	7/186	149/17910	0.000945399	0.00531473	0.0030174	GATA6/FGF2/BCL2/ERBB3/MEF2C/CCNB1/TGFBR3	7	BP
GO:0035264	multicellular organism growth	7/186	149/17910	0.000945399	0.00531473	0.0030174	AR/GDF15/BCL2/KLF2/SPTBN2/STAT5B/SOCS2	7	BP
GO:0072522	purine-containing compound biosynthetic process	10/186	291/17910	0.000953616	0.005355	0.00304026	GAPDH/HK2/PDK4/SCD/FASN/SNCA/PKM/ENO1/NPR2/TPI1	10	BP
GO:0005884	actin filament	5/186	74/18675	0.000858165	0.00536639	0.00336039	FLNA/PALLD/TEK/PKD2/ESPN	5	CC
GO:0042180	cellular ketone metabolic process	9/186	241/17910	0.000956738	0.0053666	0.00304684	IRS1/CAV1/PDK4/SNCA/EGR1/AVPR1A/STAT5B/CACNA1H/TPI1	9	BP
GO:0010948	negative regulation of cell cycle process	11/186	344/17910	0.000965696	0.00541088	0.00307198	CDKN2A/KANK2/BCL2/DUSP1/RAD51/EZH2/KLF4/PKD2/E2F1/NEK2/CCNB1	11	BP
GO:0003208	cardiac ventricle morphogenesis	5/186	73/17910	0.00097132	0.00542445	0.00307968	CPE/MEF2C/TPM1/DSP/TGFBR3	5	BP
GO:0051881	regulation of mitochondrial membrane potential	5/186	73/17910	0.00097132	0.00542445	0.00307968	UCP2/BCL2/KDR/DCN/PYCR1	5	BP
GO:0061045	negative regulation of wound healing	5/186	73/17910	0.00097132	0.00542445	0.00307968	PLAT/FGF2/THBS1/PDGFRA/PRKG1	5	BP
GO:0001817	regulation of cytokine production	17/186	698/17910	0.00099701	0.00556181	0.00315767	GATA6/CYBA/GAPDH/THBS1/APOD/PRNP/EGR1/POSTN/GAS6/IL33/KLF2/KLF4/AXL/CYP1B1/F2RL1/STAT5B/SNAI2	17	BP
GO:0046890	regulation of lipid biosynthetic process	8/186	195/17910	0.00100302	0.00558917	0.00317321	PDK4/SCD/FASN/SORBS1/EGR1/AVPR1A/SNAI2/CCN1	8	BP
GO:0032989	cellular component morphogenesis	21/186	959/17910	0.00100677	0.00560395	0.0031816	AR/CXCL12/SPP1/BCL2/KDR/PDGFRA/PDGFRB/NDN/POSTN/FLNA/PALLD/KLF2/SPTBN2/MYH14/MEF2C/AXL/TEK/TPM1/NCAM1/CASQ2/GLI3	21	BP
GO:0018108	peptidyl-tyrosine phosphorylation	11/186	346/17910	0.00101205	0.00562717	0.00319478	CAV1/KDR/ERBB3/PRNP/PDGFRA/PDGFRB/GAS6/AXL/TEK/EFEMP1/FGF7	11	BP
GO:0010811	positive regulation of cell-substrate adhesion	6/186	110/17910	0.00101459	0.00562932	0.003196	KDR/FLNA/CCL21/TEK/CDH13/CCN1	6	BP
GO:0060284	regulation of cell development	20/186	893/17910	0.00101465	0.00562932	0.003196	FBN1/SERPINF1/CXCL12/SPP1/BCL2/PBX1/TIMP2/POSTN/IDH2/FLNA/PMP22/EZH2/RECK/MEF2C/KLF4/ZEB1/SOCS2/E2F1/NPR2/GLI3	20	BP
GO:0030856	regulation of epithelial cell differentiation	7/186	151/17910	0.00102205	0.00566419	0.00321579	CAV1/MMP9/SFRP4/EZH2/CTSK/ZEB1/STAT5B	7	BP
GO:0086001	cardiac muscle cell action potential	5/186	74/17910	0.00103306	0.00571894	0.00324688	CAV1/DMD/FLNA/KCNJ8/DSP	5	BP
GO:0070997	neuron death	11/186	347/17910	0.00103591	0.00572849	0.0032523	SERPINF1/FOS/GAPDH/BCL2/ERBB3/SNCA/TFAP2A/PRNP/EGR1/MEF2C/AXL	11	BP
GO:0045926	negative regulation of growth	9/186	244/17910	0.00104347	0.00576402	0.00327248	ENPP1/CDKN2A/WT1/GDF15/SPP1/BCL2/IGFBP5/ENO1/SOCS2	9	BP
GO:0001816	cytokine production	18/186	765/17910	0.00104983	0.00577381	0.00327804	GATA6/CYBA/GAPDH/THBS1/APOD/MAF/PRNP/EGR1/POSTN/GAS6/IL33/KLF2/KLF4/AXL/CYP1B1/F2RL1/STAT5B/SNAI2	18	BP
GO:0032847	regulation of cellular pH reduction	2/186	5/17910	0.00105092	0.00577381	0.00327804	BCL2/AVPR1A	2	BP
GO:0060591	chondroblast differentiation	2/186	5/17910	0.00105092	0.00577381	0.00327804	FGF2/CCN1	2	BP
GO:0072103	glomerulus vasculature morphogenesis	2/186	5/17910	0.00105092	0.00577381	0.00327804	PDGFRA/PDGFRB	2	BP
GO:0072104	glomerular capillary formation	2/186	5/17910	0.00105092	0.00577381	0.00327804	PDGFRA/PDGFRB	2	BP
GO:0005911	cell-cell junction	12/186	414/18675	0.000936777	0.0057809	0.00361996	SLC2A1/BAIAP2L1/KRT18/SORBS1/CDH1/FLNA/EPCAM/PMP22/TEK/PKD2/DES/DSP	12	CC
GO:0001764	neuron migration	7/186	152/17910	0.00106217	0.00582929	0.00330953	CXCL12/NDN/GAS6/FLNA/MEF2C/AXL/PRKG1	7	BP
GO:0046620	regulation of organ growth	6/186	111/17910	0.00106347	0.00583018	0.00331003	GATA6/WT1/FGF2/MEF2C/CCNB1/TGFBR3	6	BP
GO:1903530	regulation of secretion by cell	17/186	703/17910	0.00107745	0.00590041	0.00334991	IRS1/UCP2/SLC2A1/GAPDH/CXCL12/SPP1/SNCA/MAOB/POSTN/GAS6/IL33/IDH2/AVPR1A/MEF2C/ITPR1/F2RL1/SDC1	17	BP
GO:0018212	peptidyl-tyrosine modification	11/186	349/17910	0.00108502	0.00593549	0.00336982	CAV1/KDR/ERBB3/PRNP/PDGFRA/PDGFRB/GAS6/AXL/TEK/EFEMP1/FGF7	11	BP
GO:0016192	vesicle-mediated transport	34/186	1899/17910	0.00108751	0.00594271	0.00337392	ENPP1/SLC2A4/LEPR/SELP/CAV1/MMP9/RARRES2/CYBA/PTPRN2/KRT18/THBS1/SNCA/TGM2/GPIHBP1/PKM/TIMP2/GAS6/FLNA/GAS1/SELENOP/SFRP4/SPTBN2/CCL21/GSN/TUB/AXL/KIF11/CDH13/MASP1/DSP/F2RL1/CAV2/SDC1/LEFTY2	34	BP
GO:0032816	positive regulation of natural killer cell activation	3/186	20/17910	0.00110307	0.00601075	0.00341255	GAS6/AXL/STAT5B	3	BP
GO:0090195	chemokine secretion	3/186	20/17910	0.00110307	0.00601075	0.00341255	POSTN/IL33/F2RL1	3	BP
GO:0048634	regulation of muscle organ development	7/186	153/17910	0.00110351	0.00601075	0.00341255	GATA6/FGF2/BCL2/ERBB3/MEF2C/CCNB1/TGFBR3	7	BP
GO:0060419	heart growth	6/186	112/17910	0.00111414	0.00605658	0.00343857	GATA6/WT1/FGF2/MEF2C/CCNB1/TGFBR3	6	BP
GO:0043009	chordate embryonic development	15/186	581/17910	0.00111431	0.00605658	0.00343857	GATA6/AR/PBX1/EDNRA/TFAP2A/PDGFRA/KLF2/MEF2C/TPM1/PKD2/ZEB1/CCN1/NEK2/CCNB1/GLI3	15	BP
GO:0005788	endoplasmic reticulum lumen	10/186	306/18675	0.0010197	0.00612609	0.00383611	FBN1/PTPRN2/SPP1/BCHE/THBS1/IGFBP4/GAS6/IGFBP5/CASQ2/CCN1	10	CC
GO:1902911	protein kinase complex	5/186	77/18675	0.00102761	0.00612609	0.00383611	IRS1/SORBS1/CCND2/CCNA2/CCNB1	5	CC
GO:0045178	basal part of cell	4/186	45/18675	0.0010319	0.00612609	0.00383611	AQP5/AQP1/TEK/PKD2	4	CC
GO:0002064	epithelial cell development	8/186	199/17910	0.00114276	0.00619798	0.00351885	AR/FASN/FLNA/TYMS/PALLD/PGR/F2RL1/SDC1	8	BP
GO:0034764	positive regulation of transmembrane transport	8/186	199/17910	0.00114276	0.00619798	0.00351885	IRS1/SORBS1/SNCA/DMD/ABCB1/FLNA/PKD2/TRPC1	8	BP
GO:0035051	cardiocyte differentiation	7/186	154/17910	0.0011461	0.00620949	0.00352539	GATA6/WT1/PDGFRA/PDGFRB/MEF2C/CCNB1/TGFBR3	7	BP
GO:0005635	nuclear envelope	12/186	420/18675	0.00105993	0.00621382	0.00389105	GATA6/GAPDH/BCL2/BCHE/SNCA/PRNP/SYNE1/AQP1/ITPR1/CCND2/LMNB1/NR4A1	12	CC
GO:0016773	phosphotransferase activity, alcohol group as acceptor	17/183	611/16967	0.000340246	0.00628001	0.00403082	HK2/PDK4/KDR/PKM/PDGFRA/PDGFRB/AKT3/AXL/PRKG1/TEK/EFEMP1/BUB1B/MYLK/CCNA2/NPR2/NEK2/TGFBR3	17	MF
GO:0005017	platelet-derived growth factor-activated receptor activity	2/183	3/16967	0.000344635	0.00628001	0.00403082	PDGFRA/PDGFRB	2	MF
GO:0044729	hemi-methylated DNA-binding	2/183	3/16967	0.000344635	0.00628001	0.00403082	WT1/EGR1	2	MF
GO:0055056	D-glucose transmembrane transporter activity	2/183	3/16967	0.000344635	0.00628001	0.00403082	SLC2A4/SLC2A1	2	MF
GO:0061756	leukocyte adhesion to vascular endothelial cell	4/186	45/17910	0.00120336	0.00649893	0.00368971	SELP/CXCL12/CCL21/KLF4	4	BP
GO:0070316	regulation of G0 to G1 transition	4/186	45/17910	0.00120336	0.00649893	0.00368971	CCN2/RAD51/EZH2/E2F1	4	BP
GO:0071675	regulation of mononuclear cell migration	4/186	45/17910	0.00120336	0.00649893	0.00368971	RARRES2/CXCL12/THBS1/DUSP1	4	BP
GO:1901137	carbohydrate derivative biosynthetic process	17/186	711/17910	0.00121764	0.00656905	0.00372952	SLC2A4/GAPDH/HK2/PDK4/BCL2/SCD/FASN/SNCA/PKM/PDGFRB/TYMS/DCN/CCL21/ENO1/SDC1/NPR2/TPI1	17	BP
GO:0046660	female sex differentiation	6/186	114/17910	0.00122101	0.00658025	0.00373588	WT1/BCL2/PDGFRA/AXL/PGR/STAT5B	6	BP
GO:0034109	homotypic cell-cell adhesion	5/186	77/17910	0.00123578	0.00665281	0.00377708	PDGFRA/GAS6/FLNA/PRKG1/DSP	5	BP
GO:0080135	regulation of cellular response to stress	17/186	713/17910	0.00125502	0.0067492	0.0038318	HMGA1/CDKN2A/CAV1/CCN2/CXCL12/SPP1/BCL2/DUSP1/FOXM1/RAD51/CCL21/AKT3/KLF4/ENO1/F2RL1/SNAI2/PYCR1	17	BP
GO:1903531	negative regulation of secretion by cell	8/186	202/17910	0.00125744	0.00675507	0.00383514	IRS1/UCP2/SNCA/MAOB/GAS6/IL33/IDH2/F2RL1	8	BP
GO:0032469	endoplasmic reticulum calcium ion homeostasis	3/186	21/17910	0.00127714	0.00680425	0.00386306	BCL2/TGM2/ITPR1	3	BP
GO:0051900	regulation of mitochondrial depolarization	3/186	21/17910	0.00127714	0.00680425	0.00386306	BCL2/KDR/DCN	3	BP
GO:0060396	growth hormone receptor signaling pathway	3/186	21/17910	0.00127714	0.00680425	0.00386306	GDF15/STAT5B/SOCS2	3	BP
GO:0072111	cell proliferation involved in kidney development	3/186	21/17910	0.00127714	0.00680425	0.00386306	WT1/EGR1/PDGFRB	3	BP
GO:1903010	regulation of bone development	3/186	21/17910	0.00127714	0.00680425	0.00386306	FBN1/TMEM119/GLI3	3	BP
GO:1904753	negative regulation of vascular associated smooth muscle cell migration	3/186	21/17910	0.00127714	0.00680425	0.00386306	MEF2C/PRKG1/TPM1	3	BP
GO:0010822	positive regulation of mitochondrion organization	6/186	115/17910	0.0012773	0.00680425	0.00386306	MMP9/HK2/BCL2/KDR/DCN/E2F1	6	BP
GO:0017015	regulation of transforming growth factor beta receptor signaling pathway	6/186	115/17910	0.0012773	0.00680425	0.00386306	CAV1/FBN1/THBS1/ZEB1/CAV2/TGFBR3	6	BP
GO:0045321	leukocyte activation	24/186	1186/17910	0.00130161	0.00690102	0.00391799	LEPR/CAV1/MMP9/CYBA/PTPRN2/BCL2/THBS1/SNCA/PKM/TIMP2/PRNP/EXO1/EGR1/GAS6/IL33/CCL21/GSN/MEF2C/AXL/DSP/F2RL1/ZEB1/STAT5B/GLI3	24	BP
GO:0030857	negative regulation of epithelial cell differentiation	4/186	46/17910	0.00130739	0.00690102	0.00391799	CAV1/MMP9/EZH2/ZEB1	4	BP
GO:0048806	genitalia development	4/186	46/17910	0.00130739	0.00690102	0.00391799	WT1/AR/PDGFRA/AXL	4	BP
GO:0061614	pri-miRNA transcription by RNA polymerase II	4/186	46/17910	0.00130739	0.00690102	0.00391799	WT1/NR3C1/FOS/KLF4	4	BP
GO:0070169	positive regulation of biomineral tissue development	4/186	46/17910	0.00130739	0.00690102	0.00391799	TFAP2A/MEF2C/TMEM119/CCN1	4	BP
GO:1904738	vascular associated smooth muscle cell migration	4/186	46/17910	0.00130739	0.00690102	0.00391799	IGFBP5/MEF2C/PRKG1/TPM1	4	BP
GO:1904752	regulation of vascular associated smooth muscle cell migration	4/186	46/17910	0.00130739	0.00690102	0.00391799	IGFBP5/MEF2C/PRKG1/TPM1	4	BP
GO:2000107	negative regulation of leukocyte apoptotic process	4/186	46/17910	0.00130739	0.00690102	0.00391799	CXCL12/GAS6/CCL21/AXL	4	BP
GO:0048568	embryonic organ development	12/186	413/17910	0.00130769	0.00690102	0.00391799	FBN1/RARRES2/KDR/PBX1/TFAP2A/PDGFRA/MEF2C/PKD2/EFEMP1/ZEB1/CCN1/GLI3	12	BP
GO:0001570	vasculogenesis	5/186	78/17910	0.00130947	0.00690326	0.00391927	WT1/CAV1/KDR/PDGFRB/TGFBR3	5	BP
GO:0045296	cadherin binding	11/183	297/16967	0.000389571	0.00690698	0.00443324	BAIAP2L1/ANLN/KDR/FASN/KRT18/PKM/CDH1/FLNA/SPTBN2/CDH13/ENO1	11	MF
GO:0000987	proximal promoter sequence-specific DNA binding	14/183	452/16967	0.000401815	0.0069366	0.00445225	NR3C1/AR/PBX1/TFAP2A/NDN/MITF/EZH2/KLF4/PGR/ZEB1/STAT5B/SNAI2/E2F1/GLI3	14	MF
GO:0010633	negative regulation of epithelial cell migration	6/186	116/17910	0.00133556	0.00703348	0.0039932	SERPINF1/FGF2/THBS1/DCN/MEF2C/KLF4	6	BP
GO:0009117	nucleotide metabolic process	16/186	654/17910	0.00133935	0.00704614	0.00400039	ENPP1/GAPDH/HK2/PDK4/SCD/FASN/SNCA/PKM/PTGIS/IDH2/TYMS/ENO1/PDE8B/NPR2/TPI1/CCNB1	16	BP
GO:0005902	microvillus	5/186	80/18675	0.00122071	0.00706807	0.00442597	AOC3/PDGFRA/AQP5/TEK/ESPN	5	CC
GO:0001933	negative regulation of protein phosphorylation	12/186	415/17910	0.00136224	0.00715917	0.00406456	ENPP1/CDKN2A/CAV1/SNCA/DMD/PRNP/DUSP1/FOXM1/KLF4/F2RL1/ATF3/CCNB1	12	BP
GO:0050954	sensory perception of mechanical stimulus	7/186	159/17910	0.00137882	0.00723586	0.0041081	CXCL12/TFAP2A/MYH14/TUB/BIRC5/ESPN/SNAI2	7	BP
GO:1901988	negative regulation of cell cycle phase transition	9/186	254/17910	0.00137972	0.00723586	0.0041081	CDKN2A/KANK2/BCL2/DUSP1/EZH2/KLF4/PKD2/E2F1/CCNB1	9	BP
GO:0051495	positive regulation of cytoskeleton organization	8/186	205/17910	0.00138111	0.00723586	0.0041081	CCN2/BAIAP2L1/FLNA/CCL21/GSN/TEK/TPM1/F2RL1	8	BP
GO:0055021	regulation of cardiac muscle tissue growth	5/186	79/17910	0.00138636	0.00725589	0.00411947	GATA6/FGF2/MEF2C/CCNB1/TGFBR3	5	BP
GO:0034754	cellular hormone metabolic process	6/186	117/17910	0.00139582	0.00728292	0.00413482	SPP1/PDGFRA/EGR1/CYP1B1/STAT5B/CACNA1H	6	BP
GO:0048706	embryonic skeletal system development	6/186	117/17910	0.00139582	0.00728292	0.00413482	PBX1/TFAP2A/PDGFRA/MEF2C/ZEB1/GLI3	6	BP
GO:1903844	regulation of cellular response to transforming growth factor beta stimulus	6/186	117/17910	0.00139582	0.00728292	0.00413482	CAV1/FBN1/THBS1/ZEB1/CAV2/TGFBR3	6	BP
GO:0014911	positive regulation of smooth muscle cell migration	4/186	47/17910	0.00141754	0.00738107	0.00419054	BCL2/PDGFRB/POSTN/IGFBP5	4	BP
GO:0045023	G0 to G1 transition	4/186	47/17910	0.00141754	0.00738107	0.00419054	CCN2/RAD51/EZH2/E2F1	4	BP
GO:0070201	regulation of establishment of protein localization	17/186	723/17910	0.00145687	0.00757811	0.00430241	IRS1/UCP2/SLC2A1/GAPDH/BCL2/APOD/PRNP/CDH1/POSTN/GAS6/IL33/IDH2/FLNA/ITPR1/F2RL1/E2F1/GLI3	17	BP
GO:0031639	plasminogen activation	3/186	22/17910	0.00146755	0.00758708	0.0043075	PLAT/THBS1/ENO1	3	BP
GO:0032682	negative regulation of chemokine production	3/186	22/17910	0.00146755	0.00758708	0.0043075	APOD/KLF4/F2RL1	3	BP
GO:0035584	calcium-mediated signaling using intracellular calcium source	3/186	22/17910	0.00146755	0.00758708	0.0043075	SELP/KDR/PRNP	3	BP
GO:0044342	type B pancreatic cell proliferation	3/186	22/17910	0.00146755	0.00758708	0.0043075	IGFBP4/IGFBP5/NR4A1	3	BP
GO:0050927	positive regulation of positive chemotaxis	3/186	22/17910	0.00146755	0.00758708	0.0043075	KDR/CDH13/F2RL1	3	BP
GO:0071378	cellular response to growth hormone stimulus	3/186	22/17910	0.00146755	0.00758708	0.0043075	GDF15/STAT5B/SOCS2	3	BP
GO:0015672	monovalent inorganic cation transport	13/186	477/17910	0.00147564	0.00762112	0.00432683	UCP2/CAV1/DMD/PRNP/ABCC9/KCNMA1/FLNA/AQP1/SCNN1A/KCNJ8/PKD2/COX7A1/CASQ2	13	BP
GO:0051346	negative regulation of hydrolase activity	12/186	420/17910	0.00150693	0.00777482	0.00441409	LEPR/MMP9/GAPDH/PTPRN2/THBS1/SNCA/TIMP2/GAS6/AQP1/RECK/KLF4/BIRC5	12	BP
GO:0009792	embryo development ending in birth or egg hatching	15/186	600/17910	0.00153048	0.00788248	0.00447521	GATA6/AR/PBX1/EDNRA/TFAP2A/PDGFRA/KLF2/MEF2C/TPM1/PKD2/ZEB1/CCN1/NEK2/CCNB1/GLI3	15	BP
GO:0071900	regulation of protein serine/threonine kinase activity	13/186	479/17910	0.00153149	0.00788248	0.00447521	CDKN2A/CAV1/FGF2/CDKN3/GDF15/THBS1/SNCA/DUSP1/PDGFRB/EZH2/PKD2/CCND2/CCNB1	13	BP
GO:0031103	axon regeneration	4/186	48/17910	0.001534	0.00788248	0.00447521	SPP1/BCL2/APOD/KLF4	4	BP
GO:2001258	negative regulation of cation channel activity	4/186	48/17910	0.001534	0.00788248	0.00447521	CAV1/MMP9/PKD2/CASQ2	4	BP
GO:0006753	nucleoside phosphate metabolic process	16/186	663/17910	0.00154066	0.00790873	0.00449011	ENPP1/GAPDH/HK2/PDK4/SCD/FASN/SNCA/PKM/PTGIS/IDH2/TYMS/ENO1/PDE8B/NPR2/TPI1/CCNB1	16	BP
GO:0015696	ammonium transport	5/186	81/17910	0.00155004	0.00794055	0.00450818	CXCL12/SNCA/MAOB/AQP1/SLC22A3	5	BP
GO:0060627	regulation of vesicle-mediated transport	13/186	480/17910	0.00156007	0.00794055	0.00450818	SLC2A4/CAV1/CYBA/SNCA/GAS6/GAS1/SFRP4/CCL21/TUB/AXL/CDH13/F2RL1/SDC1	13	BP
GO:0034137	positive regulation of toll-like receptor 2 signaling pathway	2/186	6/17910	0.00156561	0.00794055	0.00450818	CYBA/F2RL1	2	BP
GO:0035502	metanephric part of ureteric bud development	2/186	6/17910	0.00156561	0.00794055	0.00450818	WT1/PKD2	2	BP
GO:0042908	xenobiotic transport	2/186	6/17910	0.00156561	0.00794055	0.00450818	SLC2A1/ABCG2	2	BP
GO:0048050	post-embryonic eye morphogenesis	2/186	6/17910	0.00156561	0.00794055	0.00450818	FBN1/EFEMP1	2	BP
GO:0060745	mammary gland branching involved in pregnancy	2/186	6/17910	0.00156561	0.00794055	0.00450818	AR/PGR	2	BP
GO:0070562	regulation of vitamin D receptor signaling pathway	2/186	6/17910	0.00156561	0.00794055	0.00450818	KANK2/SNAI2	2	BP
GO:0071503	response to heparin	2/186	6/17910	0.00156561	0.00794055	0.00450818	GPIHBP1/EGR1	2	BP
GO:0072298	regulation of metanephric glomerulus development	2/186	6/17910	0.00156561	0.00794055	0.00450818	WT1/EGR1	2	BP
GO:0097283	keratinocyte apoptotic process	2/186	6/17910	0.00156561	0.00794055	0.00450818	SFRP4/GSN	2	BP
GO:1902172	regulation of keratinocyte apoptotic process	2/186	6/17910	0.00156561	0.00794055	0.00450818	SFRP4/GSN	2	BP
GO:0060070	canonical Wnt signaling pathway	10/186	311/17910	0.00156837	0.00794663	0.00451163	CAV1/IGFBP4/EGR1/MITF/SFRP4/RECK/KLF4/SDC1/SNAI2/GLI3	10	BP
GO:0044419	interspecies interaction between organisms	20/186	928/17910	0.00160792	0.00813888	0.00462078	HMGA1/CAV1/GAPDH/CXCL12/BCL2/KDR/KRT18/CDH1/PDGFRA/GAS6/AQP1/TYMS/GSN/AXL/KRT7/F2RL1/CAV2/SLC52A2/NCAM1/CCNA2	20	BP
GO:0031088	platelet dense granule membrane	2/186	6/18675	0.00144159	0.0082452	0.00516308	SELP/ITPR1	2	CC
GO:0004672	protein kinase activity	15/183	517/16967	0.000496518	0.00826954	0.00530779	PDK4/KDR/PDGFRA/PDGFRB/AKT3/AXL/PRKG1/TEK/EFEMP1/BUB1B/MYLK/CCNA2/NPR2/NEK2/TGFBR3	15	MF
GO:0005518	collagen binding	5/183	61/16967	0.00050424	0.00826954	0.00530779	MMP9/THBS1/DCN/CTSK/AEBP1	5	MF
GO:0014855	striated muscle cell proliferation	5/186	82/17910	0.00163702	0.00827793	0.00469972	GATA6/FGF2/MEF2C/CCNB1/TGFBR3	5	BP
GO:0060562	epithelial tube morphogenesis	10/186	313/17910	0.00164439	0.00829867	0.0047115	WT1/FGF2/AR/BCL2/PBX1/EDNRA/MEF2C/PKD2/PGR/GLI3	10	BP
GO:1901214	regulation of neuron death	10/186	313/17910	0.00164439	0.00829867	0.0047115	SERPINF1/FOS/BCL2/ERBB3/SNCA/TFAP2A/PRNP/EGR1/MEF2C/AXL	10	BP
GO:0007595	lactation	4/186	49/17910	0.00165695	0.00834187	0.00473603	CAV1/HK2/STAT5B/SOCS2	4	BP
GO:0030195	negative regulation of blood coagulation	4/186	49/17910	0.00165695	0.00834187	0.00473603	PLAT/THBS1/PDGFRA/PRKG1	4	BP
GO:0055007	cardiac muscle cell differentiation	6/186	121/17910	0.00165787	0.00834187	0.00473603	GATA6/WT1/PDGFRA/PDGFRB/MEF2C/CCNB1	6	BP
GO:0030539	male genitalia development	3/186	23/17910	0.00167487	0.00836939	0.00475165	WT1/AR/PDGFRA	3	BP
GO:0031579	membrane raft organization	3/186	23/17910	0.00167487	0.00836939	0.00475165	CAV1/GSN/CAV2	3	BP
GO:0034123	positive regulation of toll-like receptor signaling pathway	3/186	23/17910	0.00167487	0.00836939	0.00475165	CAV1/CYBA/F2RL1	3	BP
GO:0050926	regulation of positive chemotaxis	3/186	23/17910	0.00167487	0.00836939	0.00475165	KDR/CDH13/F2RL1	3	BP
GO:0051882	mitochondrial depolarization	3/186	23/17910	0.00167487	0.00836939	0.00475165	BCL2/KDR/DCN	3	BP
GO:0060445	branching involved in salivary gland morphogenesis	3/186	23/17910	0.00167487	0.00836939	0.00475165	TGM2/SNAI2/FGF7	3	BP
GO:0072215	regulation of metanephros development	3/186	23/17910	0.00167487	0.00836939	0.00475165	WT1/EGR1/PDGFRB	3	BP
GO:0071702	organic substance transport	40/186	2416/17910	0.00168377	0.00840563	0.00477223	IRS1/ENPP1/UCP2/SLC2A4/SLC2A1/CAV1/CPE/CAVIN1/CYBA/TXNIP/GAPDH/PTPRN2/CXCL12/SPP1/HK2/KRT18/EDNRA/SORBS1/THBS1/SNCA/GPIHBP1/APOD/PRNP/MAOB/CDH1/ABCB1/AQP5/POSTN/GAS6/IL33/IDH2/FLNA/AQP1/AVPR1A/ITPR1/F2RL1/KIF1A/SLC52A2/SLC22A3/GLI3	40	BP
GO:0021700	developmental maturation	9/186	262/17910	0.00170738	0.00851512	0.00483439	BCL2/TYMS/KLF2/CCL21/AXL/PTH1R/PGR/NPR2/CCNB1	9	BP
GO:0031410	cytoplasmic vesicle	36/186	2179/18675	0.00151622	0.00856753	0.00536492	SLC2A4/SELP/SLC2A1/CAV1/MMP9/AOC3/CPE/PLAT/RARRES2/SERPINF1/CYBA/PTPRN2/KDR/FASN/THBS1/SNCA/PKM/TIMP2/THBS2/CDH1/AQP5/PDGFRB/GAS6/IL33/SELENOP/SCNN1A/AVPR1A/GSN/CTSK/ITPR1/PKD2/DSP/F2RL1/KIF1A/CAV2/LEFTY2	36	CC
GO:0097708	intracellular vesicle	36/186	2182/18675	0.00155322	0.00857735	0.00537107	SLC2A4/SELP/SLC2A1/CAV1/MMP9/AOC3/CPE/PLAT/RARRES2/SERPINF1/CYBA/PTPRN2/KDR/FASN/THBS1/SNCA/PKM/TIMP2/THBS2/CDH1/AQP5/PDGFRB/GAS6/IL33/SELENOP/SCNN1A/AVPR1A/GSN/CTSK/ITPR1/PKD2/DSP/F2RL1/KIF1A/CAV2/LEFTY2	36	CC
GO:0005783	endoplasmic reticulum	31/186	1785/18675	0.00155453	0.00857735	0.00537107	SLC2A4/CAV1/AOC3/FBN1/CAVIN1/FOS/CYBA/PTPRN2/SPP1/HK2/BCL2/BCHE/SCD/KDR/THBS1/SNCA/TGM2/APOD/PTGIS/PRNP/CPQ/IGFBP4/AQP5/GAS6/IGFBP5/TMEM119/ITPR1/PKD2/CYP1B1/CASQ2/CCN1	31	CC
GO:0032535	regulation of cellular component size	10/186	315/17910	0.00172336	0.00858639	0.00487485	BAIAP2L1/CXCL12/SPP1/KCNMA1/AQP1/SPTBN2/CCL21/AKT3/GSN/F2RL1	10	BP
GO:0000079	regulation of cyclin-dependent protein serine/threonine kinase activity	5/186	83/17910	0.00172752	0.00858852	0.00487606	CDKN2A/CDKN3/PKD2/CCND2/CCNB1	5	BP
GO:0032410	negative regulation of transporter activity	5/186	83/17910	0.00172752	0.00858852	0.00487606	CAV1/MMP9/SNCA/PKD2/CASQ2	5	BP
GO:0034763	negative regulation of transmembrane transport	6/186	122/17910	0.00172886	0.00858852	0.00487606	ENPP1/CAV1/MMP9/THBS1/PKD2/CASQ2	6	BP
GO:0002931	response to ischemia	4/186	50/17910	0.0017866	0.00884079	0.00501928	CAV1/HK2/BCL2/EGR1	4	BP
GO:0014009	glial cell proliferation	4/186	50/17910	0.0017866	0.00884079	0.00501928	LEPR/IL33/IDH2/E2F1	4	BP
GO:0086009	membrane repolarization	4/186	50/17910	0.0017866	0.00884079	0.00501928	CAV1/FLNA/KCNJ8/CASQ2	4	BP
GO:1900047	negative regulation of hemostasis	4/186	50/17910	0.0017866	0.00884079	0.00501928	PLAT/THBS1/PDGFRA/PRKG1	4	BP
GO:0001508	action potential	6/186	123/17910	0.00180213	0.00890899	0.00505801	CAV1/DMD/FLNA/MYH14/KCNJ8/DSP	6	BP
GO:0001894	tissue homeostasis	8/186	214/17910	0.00181108	0.00894452	0.00507818	CCN2/PDK4/BCL2/AKT3/TMEM119/TUB/CTSK/PTH1R	8	BP
GO:0055086	nucleobase-containing small molecule metabolic process	17/186	740/17910	0.00186314	0.00919163	0.00521847	ENPP1/GAPDH/HK2/PDK4/SCD/FASN/SNCA/PKM/PTGIS/IDH2/TYMS/ENO1/DPYD/PDE8B/NPR2/TPI1/CCNB1	17	BP
GO:0090092	regulation of transmembrane receptor protein serine/threonine kinase signaling pathway	8/186	215/17910	0.00186473	0.00919163	0.00521847	CAV1/FBN1/THBS1/SFRP4/ZEB1/CAV2/CCN1/TGFBR3	8	BP
GO:0030325	adrenal gland development	3/186	24/17910	0.0018996	0.00931832	0.0052904	WT1/PBX1/PDGFRA	3	BP
GO:0031069	hair follicle morphogenesis	3/186	24/17910	0.0018996	0.00931832	0.0052904	BCL2/IGFBP5/FGF7	3	BP
GO:0032958	inositol phosphate biosynthetic process	3/186	24/17910	0.0018996	0.00931832	0.0052904	FGF2/SNCA/PTH1R	3	BP
GO:0043567	regulation of insulin-like growth factor receptor signaling pathway	3/186	24/17910	0.0018996	0.00931832	0.0052904	AR/IGFBP4/IGFBP5	3	BP
GO:2001026	regulation of endothelial cell chemotaxis	3/186	24/17910	0.0018996	0.00931832	0.0052904	FGF2/KDR/THBS1	3	BP
GO:0048704	embryonic skeletal system morphogenesis	5/186	85/17910	0.00191946	0.00939761	0.00533541	TFAP2A/PDGFRA/MEF2C/ZEB1/GLI3	5	BP
GO:0090049	regulation of cell migration involved in sprouting angiogenesis	5/186	85/17910	0.00191946	0.00939761	0.00533541	FGF2/KDR/THBS1/AKT3/KLF4	5	BP
GO:0001954	positive regulation of cell-matrix adhesion	4/186	51/17910	0.00192311	0.00940639	0.0053404	KDR/CCL21/TEK/CDH13	4	BP
GO:0008307	structural constituent of muscle	4/183	36/16967	0.000588999	0.00942398	0.00604877	DMD/TPM1/TPM2/NEXN	4	MF
GO:0006094	gluconeogenesis	5/186	86/17910	0.00202108	0.00987607	0.00560705	LEPR/GAPDH/ENO1/ATF3/TPI1	5	BP
GO:0042476	odontogenesis	6/186	126/17910	0.00203614	0.00994012	0.00564342	TFAP2A/PDGFRA/AQP5/AQP1/SDC1/GLI3	6	BP
GO:0007566	embryo implantation	4/186	52/17910	0.00206668	0.0100506	0.00570613	MMP9/SPP1/PTGIS/RECK	4	BP
GO:0048747	muscle fiber development	4/186	52/17910	0.00206668	0.0100506	0.00570613	BCL2/DMD/FLNC/CAV2	4	BP
GO:0071320	cellular response to cAMP	4/186	52/17910	0.00206668	0.0100506	0.00570613	WT1/IGFBP5/AQP1/PKD2	4	BP
GO:2000242	negative regulation of reproductive process	4/186	52/17910	0.00206668	0.0100506	0.00570613	WT1/SERPINF1/DUSP1/NPR2	4	BP
GO:0019199	transmembrane receptor protein kinase activity	5/183	65/16967	0.000676222	0.0102034	0.00654901	KDR/PDGFRA/PDGFRB/EFEMP1/TGFBR3	5	MF
GO:0072341	modified amino acid binding	5/183	65/16967	0.000676222	0.0102034	0.00654901	FASN/THBS1/GAS6/TYMS/AXL	5	MF
GO:0038085	vascular endothelial growth factor binding	2/183	4/16967	0.000684371	0.0102034	0.00654901	PDGFRA/PDGFRB	2	MF
GO:1904029	regulation of cyclin-dependent protein kinase activity	5/186	87/17910	0.00212656	0.0103319	0.00586586	CDKN2A/CDKN3/PKD2/CCND2/CCNB1	5	BP
GO:0003071	renal system process involved in regulation of systemic arterial blood pressure	3/186	25/17910	0.00214226	0.0103784	0.00589227	CYBA/GAS6/F2RL1	3	BP
GO:0050901	leukocyte tethering or rolling	3/186	25/17910	0.00214226	0.0103784	0.00589227	SELP/CXCL12/CCL21	3	BP
GO:0060314	regulation of ryanodine-sensitive calcium-release channel activity	3/186	25/17910	0.00214226	0.0103784	0.00589227	DMD/PKD2/CASQ2	3	BP
GO:0006771	riboflavin metabolic process	2/186	7/17910	0.00217689	0.0104763	0.00594782	ENPP1/SLC52A2	2	BP
GO:0033034	positive regulation of myeloid cell apoptotic process	2/186	7/17910	0.00217689	0.0104763	0.00594782	CDKN2A/MEF2C	2	BP
GO:0034141	positive regulation of toll-like receptor 3 signaling pathway	2/186	7/17910	0.00217689	0.0104763	0.00594782	CAV1/F2RL1	2	BP
GO:0038001	paracrine signaling	2/186	7/17910	0.00217689	0.0104763	0.00594782	FGF2/PGR	2	BP
GO:0044854	plasma membrane raft assembly	2/186	7/17910	0.00217689	0.0104763	0.00594782	CAV1/CAV2	2	BP
GO:0060437	lung growth	2/186	7/17910	0.00217689	0.0104763	0.00594782	PDGFRB/FGF7	2	BP
GO:2000510	positive regulation of dendritic cell chemotaxis	2/186	7/17910	0.00217689	0.0104763	0.00594782	GAS6/CCL21	2	BP
GO:0045667	regulation of osteoblast differentiation	6/186	128/17910	0.00220444	0.0105988	0.0060174	IGFBP5/MEF2C/TMEM119/SNAI2/CCN1/GLI3	6	BP
GO:0035384	thioester biosynthetic process	4/186	53/17910	0.00221748	0.0106313	0.00603586	PDK4/SCD/FASN/SNCA	4	BP
GO:0050819	negative regulation of coagulation	4/186	53/17910	0.00221748	0.0106313	0.00603586	PLAT/THBS1/PDGFRA/PRKG1	4	BP
GO:0071616	acyl-CoA biosynthetic process	4/186	53/17910	0.00221748	0.0106313	0.00603586	PDK4/SCD/FASN/SNCA	4	BP
GO:0010634	positive regulation of epithelial cell migration	7/186	173/17910	0.00223019	0.0106793	0.00606307	MMP9/FGF2/KDR/THBS1/AKT3/TEK/FGF7	7	BP
GO:0009150	purine ribonucleotide metabolic process	13/186	500/17910	0.00223168	0.0106793	0.00606307	ENPP1/GAPDH/HK2/PDK4/SCD/FASN/SNCA/PKM/ENO1/PDE8B/NPR2/TPI1/CCNB1	13	BP
GO:0001227	DNA-binding transcription repressor activity, RNA polymerase II-specific	9/183	224/16967	0.000741553	0.0108102	0.0069385	TFAP2A/FOXM1/MITF/ENO1/ZEB1/ATF3/SNAI2/AEBP1/E2F1	9	MF
GO:0001649	osteoblast differentiation	8/186	222/17910	0.00227637	0.0108829	0.00617867	FASN/IGFBP5/MEF2C/TMEM119/PTH1R/SNAI2/CCN1/GLI3	8	BP
GO:0043086	negative regulation of catalytic activity	17/186	756/17910	0.00232893	0.0111237	0.00631538	LEPR/CDKN2A/CAV1/MMP9/AOC3/TXNIP/GAPDH/PTPRN2/THBS1/SNCA/TIMP2/DUSP1/GAS6/AQP1/RECK/KLF4/BIRC5	17	BP
GO:0019319	hexose biosynthetic process	5/186	89/17910	0.0023495	0.0112052	0.00636166	LEPR/GAPDH/ENO1/ATF3/TPI1	5	BP
GO:0010817	regulation of hormone levels	13/186	503/17910	0.0023504	0.0112052	0.00636166	IRS1/UCP2/SLC2A1/CPE/PTPRN2/SPP1/CPQ/PDGFRA/EGR1/ITPR1/CYP1B1/STAT5B/CACNA1H	13	BP
GO:0010524	positive regulation of calcium ion transport into cytosol	4/186	54/17910	0.0023757	0.0112997	0.0064153	CAV1/SNCA/PKD2/TRPC1	4	BP
GO:0061005	cell differentiation involved in kidney development	4/186	54/17910	0.0023757	0.0112997	0.0064153	WT1/MMP9/MEF2C/GLI3	4	BP
GO:0015893	drug transport	7/186	175/17910	0.00237912	0.0112997	0.0064153	CXCL12/SNCA/ABCG2/AQP5/AQP1/SLC52A2/SLC22A3	7	BP
GO:1901292	nucleoside phosphate catabolic process	7/186	175/17910	0.00237912	0.0112997	0.0064153	ENPP1/GAPDH/HK2/PKM/ENO1/PDE8B/TPI1	7	BP
GO:0042044	fluid transport	3/186	26/17910	0.00240332	0.0113721	0.00645644	AQP5/AQP1/ITPR1	3	BP
GO:0061037	negative regulation of cartilage development	3/186	26/17910	0.00240332	0.0113721	0.00645644	CTSK/EFEMP1/SNAI2	3	BP
GO:0072273	metanephric nephron morphogenesis	3/186	26/17910	0.00240332	0.0113721	0.00645644	WT1/PDGFRB/PKD2	3	BP
GO:1903959	regulation of anion transmembrane transport	3/186	26/17910	0.00240332	0.0113721	0.00645644	THBS1/PRNP/ABCB1	3	BP
GO:0098805	whole membrane	28/186	1586/18675	0.00211176	0.0115164	0.0072115	IRS1/ENPP1/SLC2A4/SELP/SLC2A1/CAV1/CPE/CAVIN1/CYBA/PTPRN2/HK2/BCL2/KDR/SORBS1/SNCA/PTGIS/DMD/PRNP/MAOB/CDH1/KCNMA1/SYNE1/TEK/CDH13/ITPR1/PGR/DSP/CAV2	28	CC
GO:0046649	lymphocyte activation	15/186	630/17910	0.00244927	0.0115788	0.00657375	LEPR/CAV1/BCL2/PRNP/EXO1/EGR1/GAS6/CCL21/GSN/MEF2C/AXL/F2RL1/ZEB1/STAT5B/GLI3	15	BP
GO:0003231	cardiac ventricle development	6/186	131/17910	0.00247631	0.0116957	0.00664015	CPE/MEF2C/TPM1/DSP/CCN1/TGFBR3	6	BP
GO:0097193	intrinsic apoptotic signaling pathway	9/186	277/17910	0.00248851	0.0117424	0.00666668	CAV1/MMP9/CXCL12/BCL2/ENO1/ITPR1/CYP1B1/SNAI2/E2F1	9	BP
GO:0008144	drug binding	32/183	1658/16967	0.000828834	0.0117804	0.0075612	ENPP1/HK2/PDK4/KDR/FASN/ERBB3/PKM/ABCG2/ABCB1/PDGFRA/RAD51/PDGFRB/ABCC9/GPT2/TYMS/MYH14/AKT3/AXL/PRKG1/KCNJ8/KIF11/TEK/UBE2T/RECQL4/CYP1B1/KIF1A/BUB1B/MYLK/RAD54L/NPR2/NEK2/ACTG2	32	MF
GO:0000978	RNA polymerase II proximal promoter sequence-specific DNA binding	13/183	432/16967	0.000844019	0.0117804	0.0075612	NR3C1/AR/PBX1/TFAP2A/NDN/MITF/EZH2/KLF4/PGR/ZEB1/STAT5B/SNAI2/GLI3	13	MF
GO:0016301	kinase activity	17/183	664/16967	0.000866995	0.0118489	0.00760522	HK2/PDK4/KDR/PKM/PDGFRA/PDGFRB/AKT3/AXL/PRKG1/TEK/EFEMP1/BUB1B/MYLK/CCNA2/NPR2/NEK2/TGFBR3	17	MF
GO:0016525	negative regulation of angiogenesis	7/186	177/17910	0.00253559	0.0119535	0.00678651	SERPINF1/THBS1/THBS2/KLF2/DCN/KLF4/TEK	7	BP
GO:0031102	neuron projection regeneration	4/186	55/17910	0.00254152	0.0119593	0.00678978	SPP1/BCL2/APOD/KLF4	4	BP
GO:0042306	regulation of protein import into nucleus	4/186	55/17910	0.00254152	0.0119593	0.00678978	APOD/CDH1/FLNA/GLI3	4	BP
GO:0022407	regulation of cell-cell adhesion	11/186	389/17910	0.00254874	0.0119822	0.00680277	CAV1/CXCL12/PRNP/CDH1/EPCAM/CCL21/KLF4/PRKG1/STAT5B/SNAI2/GLI3	11	BP
GO:0007009	plasma membrane organization	5/186	91/17910	0.00258898	0.0121488	0.00689741	CAV1/BAIAP2L1/AR/GSN/CAV2	5	BP
GO:0010927	cellular component assembly involved in morphogenesis	5/186	91/17910	0.00258898	0.0121488	0.00689741	PDGFRA/PDGFRB/MEF2C/TPM1/CASQ2	5	BP
GO:2001235	positive regulation of apoptotic signaling pathway	7/186	178/17910	0.00261674	0.0122678	0.00696494	CAV1/MMP9/BCL2/THBS1/GSN/ATF3/E2F1	7	BP
GO:0048699	generation of neurons	26/186	1398/17910	0.00266787	0.012496	0.00709448	SERPINF1/CXCL12/SPP1/BCL2/BCHE/PBX1/APOD/TIMP2/CDH1/NDN/POSTN/GAS6/IDH2/FLNA/SPTBN2/PMP22/EZH2/MEF2C/KLF4/AXL/PRKG1/ZEB1/NCAM1/SOCS2/E2F1/GLI3	26	BP
GO:0001958	endochondral ossification	3/186	27/17910	0.00268324	0.0125448	0.00712223	MEF2C/TMEM119/TEK	3	BP
GO:0036075	replacement ossification	3/186	27/17910	0.00268324	0.0125448	0.00712223	MEF2C/TMEM119/TEK	3	BP
GO:0019362	pyridine nucleotide metabolic process	7/186	179/17910	0.00269988	0.0125879	0.00714666	GAPDH/HK2/PKM/PTGIS/IDH2/ENO1/TPI1	7	BP
GO:0046496	nicotinamide nucleotide metabolic process	7/186	179/17910	0.00269988	0.0125879	0.00714666	GAPDH/HK2/PKM/PTGIS/IDH2/ENO1/TPI1	7	BP
GO:2000181	negative regulation of blood vessel morphogenesis	7/186	179/17910	0.00269988	0.0125879	0.00714666	SERPINF1/THBS1/THBS2/KLF2/DCN/KLF4/TEK	7	BP
GO:0002683	negative regulation of immune system process	12/186	451/17910	0.00271468	0.0126127	0.00716074	FBN1/CXCL12/THBS1/APOD/PRNP/DUSP1/IL33/CCL21/AXL/F2RL1/STAT5B/GLI3	12	BP
GO:0071398	cellular response to fatty acid	4/186	56/17910	0.00271512	0.0126127	0.00716074	IRS1/PDK4/E2F1/CCNB1	4	BP
GO:0086002	cardiac muscle cell action potential involved in contraction	4/186	56/17910	0.00271512	0.0126127	0.00716074	CAV1/FLNA/KCNJ8/DSP	4	BP
GO:0086065	cell communication involved in cardiac conduction	4/186	56/17910	0.00271512	0.0126127	0.00716074	CAV1/FLNA/DSP/CASQ2	4	BP
GO:0009259	ribonucleotide metabolic process	13/186	514/17910	0.00283108	0.0131272	0.00745287	ENPP1/GAPDH/HK2/PDK4/SCD/FASN/SNCA/PKM/ENO1/PDE8B/NPR2/TPI1/CCNB1	13	BP
GO:0090407	organophosphate biosynthetic process	15/186	640/17910	0.00284244	0.0131272	0.00745287	FGF2/GAPDH/HK2/PDK4/SCD/FASN/SNCA/PKM/PTGIS/IDH2/TYMS/ENO1/PTH1R/NPR2/TPI1	15	BP
GO:0046364	monosaccharide biosynthetic process	5/186	93/17910	0.00284569	0.0131272	0.00745287	LEPR/GAPDH/ENO1/ATF3/TPI1	5	BP
GO:1901216	positive regulation of neuron death	5/186	93/17910	0.00284569	0.0131272	0.00745287	FOS/SNCA/TFAP2A/PRNP/EGR1	5	BP
GO:0042326	negative regulation of phosphorylation	12/186	454/17910	0.00286462	0.0131272	0.00745287	ENPP1/CDKN2A/CAV1/SNCA/DMD/PRNP/DUSP1/FOXM1/KLF4/F2RL1/ATF3/CCNB1	12	BP
GO:0090068	positive regulation of cell cycle process	9/186	283/17910	0.00287094	0.0131272	0.00745287	GATA6/CCN2/PBX1/PDGFRB/EZH2/PKD2/CCND2/E2F1/CCNB1	9	BP
GO:2000241	regulation of reproductive process	6/186	135/17910	0.0028771	0.0131272	0.00745287	WT1/SERPINF1/AR/DUSP1/CACNA1H/NPR2	6	BP
GO:0000733	DNA strand renaturation	2/186	8/17910	0.00288272	0.0131272	0.00745287	RECQL4/RAD54L	2	BP
GO:0003223	ventricular compact myocardium morphogenesis	2/186	8/17910	0.00288272	0.0131272	0.00745287	DSP/TGFBR3	2	BP
GO:0006268	DNA unwinding involved in DNA replication	2/186	8/17910	0.00288272	0.0131272	0.00745287	HMGA1/RAD51	2	BP
GO:0035926	chemokine (C-C motif) ligand 2 secretion	2/186	8/17910	0.00288272	0.0131272	0.00745287	POSTN/F2RL1	2	BP
GO:0042045	epithelial fluid transport	2/186	8/17910	0.00288272	0.0131272	0.00745287	AQP1/ITPR1	2	BP
GO:0042726	flavin-containing compound metabolic process	2/186	8/17910	0.00288272	0.0131272	0.00745287	ENPP1/SLC52A2	2	BP
GO:0046602	regulation of mitotic centrosome separation	2/186	8/17910	0.00288272	0.0131272	0.00745287	KIF11/NEK2	2	BP
GO:0048563	post-embryonic animal organ morphogenesis	2/186	8/17910	0.00288272	0.0131272	0.00745287	FBN1/EFEMP1	2	BP
GO:0060056	mammary gland involution	2/186	8/17910	0.00288272	0.0131272	0.00745287	CAV1/IGFBP5	2	BP
GO:0061476	response to anticoagulant	2/186	8/17910	0.00288272	0.0131272	0.00745287	GPIHBP1/EGR1	2	BP
GO:0071476	cellular hypotonic response	2/186	8/17910	0.00288272	0.0131272	0.00745287	AQP5/MYLK	2	BP
GO:0071499	cellular response to laminar fluid shear stress	2/186	8/17910	0.00288272	0.0131272	0.00745287	KLF2/KLF4	2	BP
GO:1903236	regulation of leukocyte tethering or rolling	2/186	8/17910	0.00288272	0.0131272	0.00745287	CXCL12/CCL21	2	BP
GO:1905446	regulation of mitochondrial ATP synthesis coupled electron transport	2/186	8/17910	0.00288272	0.0131272	0.00745287	SNCA/CCNB1	2	BP
GO:2000508	regulation of dendritic cell chemotaxis	2/186	8/17910	0.00288272	0.0131272	0.00745287	GAS6/CCL21	2	BP
GO:0032507	maintenance of protein location in cell	4/186	57/17910	0.00289668	0.0131437	0.00746222	CAV1/HK2/SYNE1/GSN	4	BP
GO:0045453	bone resorption	4/186	57/17910	0.00289668	0.0131437	0.00746222	PDK4/TMEM119/CTSK/PTH1R	4	BP
GO:0090183	regulation of kidney development	4/186	57/17910	0.00289668	0.0131437	0.00746222	WT1/MMP9/EGR1/PDGFRB	4	BP
GO:1903428	positive regulation of reactive oxygen species biosynthetic process	4/186	57/17910	0.00289668	0.0131437	0.00746222	CYBA/KLF2/KLF4/PKD2	4	BP
GO:0006352	DNA-templated transcription, initiation	8/186	231/17910	0.00290694	0.0131785	0.00748197	CCN2/NR3C1/CAVIN1/AR/MITF/PGR/NR4A1/CCNB1	8	BP
GO:0036094	small molecule binding	41/183	2340/16967	0.000990678	0.0132629	0.0085128	ENPP1/SELP/CAV1/GAPDH/HK2/PDK4/KDR/FASN/ERBB3/TGM2/PKM/APOD/MAOB/ABCG2/ABCB1/PDGFRA/RAD51/PDGFRB/ABCC9/IDH2/GPT2/TYMS/MYH14/AKT3/AXL/PRKG1/KCNJ8/KIF11/TEK/UBE2T/RECQL4/CYP1B1/DPYD/KIF1A/TRPC1/BUB1B/MYLK/RAD54L/NPR2/NEK2/ACTG2	41	MF
GO:0046982	protein heterodimerization activity	14/183	497/16967	0.00101536	0.0133215	0.00855039	CAV1/AOC3/FOS/CYBA/BCL2/PBX1/ERBB3/MEF2C/AXL/TPM1/CAV2/ATF3/TPM2/NR4A1	14	MF
GO:0043534	blood vessel endothelial cell migration	7/186	182/17910	0.0029615	0.0133867	0.00760018	FGF2/KDR/THBS1/AKT3/MEF2C/KLF4/NR4A1	7	BP
GO:2001233	regulation of apoptotic signaling pathway	11/186	397/17910	0.00297816	0.0133867	0.00760018	CAV1/MMP9/AR/CXCL12/BCL2/THBS1/GSN/ENO1/ATF3/SNAI2/E2F1	11	BP
GO:0045778	positive regulation of ossification	5/186	94/17910	0.00298072	0.0133867	0.00760018	TFAP2A/MEF2C/TMEM119/CCN1/GLI3	5	BP
GO:2001243	negative regulation of intrinsic apoptotic signaling pathway	5/186	94/17910	0.00298072	0.0133867	0.00760018	MMP9/CXCL12/BCL2/ENO1/SNAI2	5	BP
GO:0005979	regulation of glycogen biosynthetic process	3/186	28/17910	0.00298247	0.0133867	0.00760018	IRS1/ENPP1/SORBS1	3	BP
GO:0010962	regulation of glucan biosynthetic process	3/186	28/17910	0.00298247	0.0133867	0.00760018	IRS1/ENPP1/SORBS1	3	BP
GO:0032814	regulation of natural killer cell activation	3/186	28/17910	0.00298247	0.0133867	0.00760018	GAS6/AXL/STAT5B	3	BP
GO:0033032	regulation of myeloid cell apoptotic process	3/186	28/17910	0.00298247	0.0133867	0.00760018	CDKN2A/BCL2/MEF2C	3	BP
GO:0033688	regulation of osteoblast proliferation	3/186	28/17910	0.00298247	0.0133867	0.00760018	BCL2/TMEM119/CCN1	3	BP
GO:0045737	positive regulation of cyclin-dependent protein serine/threonine kinase activity	3/186	28/17910	0.00298247	0.0133867	0.00760018	PKD2/CCND2/CCNB1	3	BP
GO:0009267	cellular response to starvation	6/186	136/17910	0.00298448	0.0133867	0.00760018	UCP2/SLC2A1/PDK4/BCL2/GAS6/ATF3	6	BP
GO:0060041	retina development in camera-type eye	6/186	136/17910	0.00298448	0.0133867	0.00760018	SERPINF1/TFAP2A/PDGFRA/PDGFRB/TUB/CYP1B1	6	BP
GO:0032880	regulation of protein localization	20/186	979/17910	0.00298712	0.0133867	0.00760021	IRS1/UCP2/SLC2A1/GAPDH/AR/BCL2/SORBS1/APOD/PRNP/CDH1/POSTN/GAS6/IL33/IDH2/FLNA/GSN/ITPR1/F2RL1/E2F1/GLI3	20	BP
GO:0043202	lysosomal lumen	5/186	94/18675	0.0024928	0.0134382	0.00841488	PDGFRB/CTSF/DCN/CTSK/SDC1	5	CC
GO:0042063	gliogenesis	9/186	285/17910	0.00300826	0.0134696	0.00764724	LEPR/ERBB3/NDN/IL33/IDH2/EZH2/GSN/E2F1/GLI3	9	BP
GO:0046626	regulation of insulin receptor signaling pathway	4/186	58/17910	0.00308637	0.0137829	0.00782513	IRS1/ENPP1/BAIAP2L1/SORBS1	4	BP
GO:0070527	platelet aggregation	4/186	58/17910	0.00308637	0.0137829	0.00782513	PDGFRA/GAS6/FLNA/PRKG1	4	BP
GO:1904589	regulation of protein import	4/186	58/17910	0.00308637	0.0137829	0.00782513	APOD/CDH1/FLNA/GLI3	4	BP
GO:0050709	negative regulation of protein secretion	6/186	137/17910	0.00309482	0.0138085	0.00783965	IRS1/UCP2/GAS6/IL33/IDH2/F2RL1	6	BP
GO:0008585	female gonad development	5/186	95/17910	0.00312032	0.0138979	0.00789041	WT1/BCL2/PDGFRA/PGR/STAT5B	5	BP
GO:0019217	regulation of fatty acid metabolic process	5/186	95/17910	0.00312032	0.0138979	0.00789041	IRS1/CAV1/PDK4/SNCA/AVPR1A	5	BP
GO:0008083	growth factor activity	7/183	147/16967	0.00108476	0.013953	0.00895572	CCN2/FGF2/GDF15/CXCL12/EFEMP1/FGF7/LEFTY2	7	MF
GO:0032412	regulation of ion transmembrane transporter activity	8/186	234/17910	0.00314493	0.0139896	0.00794245	CAV1/MMP9/DMD/PRNP/ABCB1/MEF2C/PKD2/CASQ2	8	BP
GO:0072524	pyridine-containing compound metabolic process	7/186	184/17910	0.00314641	0.0139896	0.00794245	GAPDH/HK2/PKM/PTGIS/IDH2/ENO1/TPI1	7	BP
GO:0010385	double-stranded methylated DNA binding	2/183	5/16967	0.00113252	0.0140176	0.00899718	WT1/EGR1	2	MF
GO:0042910	xenobiotic transmembrane transporter activity	2/183	5/16967	0.00113252	0.0140176	0.00899718	SLC2A1/ABCG2	2	MF
GO:0016328	lateral plasma membrane	4/186	58/18675	0.00265784	0.0141651	0.00887007	ERBB3/DMD/CDH1/EPCAM	4	CC
GO:0051249	regulation of lymphocyte activation	11/186	401/17910	0.00321375	0.0142765	0.00810535	CAV1/BCL2/PRNP/GAS6/CCL21/GSN/MEF2C/AXL/ZEB1/STAT5B/GLI3	11	BP
GO:1902905	positive regulation of supramolecular fiber organization	7/186	185/17910	0.00324212	0.0143899	0.00816975	CCN2/BAIAP2L1/FLNA/CCL21/GSN/TPM1/F2RL1	7	BP
GO:0030667	secretory granule membrane	9/186	293/18675	0.00274535	0.0144671	0.00905918	SELP/CAV1/CPE/CYBA/PTPRN2/SNCA/ITPR1/DSP/CAV2	9	CC
GO:0018958	phenol-containing compound metabolic process	5/186	96/17910	0.00326458	0.014477	0.00821918	BCL2/SNCA/MAOB/CPQ/TRPC1	5	BP
GO:0090342	regulation of cell aging	4/186	59/17910	0.00328437	0.0145393	0.00825459	HMGA1/CDKN2A/FOXM1/AKT3	4	BP
GO:2000351	regulation of endothelial cell apoptotic process	4/186	59/17910	0.00328437	0.0145393	0.00825459	KDR/THBS1/GAS6/TEK	4	BP
GO:0071549	cellular response to dexamethasone stimulus	3/186	29/17910	0.00330141	0.0145893	0.00828298	NR3C1/SERPINF1/AQP1	3	BP
GO:1904994	regulation of leukocyte adhesion to vascular endothelial cell	3/186	29/17910	0.00330141	0.0145893	0.00828298	CXCL12/CCL21/KLF4	3	BP
GO:0007605	sensory perception of sound	6/186	139/17910	0.00332461	0.0146791	0.00833395	TFAP2A/MYH14/TUB/BIRC5/ESPN/SNAI2	6	BP
GO:0005158	insulin receptor binding	3/183	20/16967	0.00122917	0.0149321	0.00958417	IRS1/ENPP1/SORBS1	3	MF
GO:0009617	response to bacterium	14/186	588/17910	0.00339432	0.0149609	0.00849393	SELP/CAV1/RARRES2/FOS/CYBA/BAIAP2L1/SNCA/MAOB/DCN/MEF2C/AXL/KCNJ8/F2RL1/NEXN	14	BP
GO:0010469	regulation of signaling receptor activity	14/186	588/17910	0.00339432	0.0149609	0.00849393	FBN1/CCN2/FGF2/GDF15/CXCL12/SPP1/GAS6/IL33/CCL21/MEF2C/EFEMP1/TRH/FGF7/LEFTY2	14	BP
GO:0044282	small molecule catabolic process	11/186	404/17910	0.00340011	0.0149735	0.00850106	IRS1/FGF2/GAPDH/HK2/PKM/GPT2/ENO1/DPYD/PPM1K/TPI1/GALE	11	BP
GO:0034766	negative regulation of ion transmembrane transport	5/186	97/17910	0.00341358	0.0150198	0.00852734	CAV1/MMP9/THBS1/PKD2/CASQ2	5	BP
GO:0017038	protein import	6/186	140/17910	0.00344416	0.0151412	0.00859629	TXNIP/GPIHBP1/APOD/CDH1/FLNA/GLI3	6	BP
GO:0051402	neuron apoptotic process	8/186	238/17910	0.00348554	0.0152803	0.00867529	GAPDH/BCL2/ERBB3/SNCA/TFAP2A/PRNP/MEF2C/AXL	8	BP
GO:0010676	positive regulation of cellular carbohydrate metabolic process	4/186	60/17910	0.00349085	0.0152803	0.00867529	IRS1/SORBS1/SNCA/PTH1R	4	BP
GO:0046324	regulation of glucose import	4/186	60/17910	0.00349085	0.0152803	0.00867529	IRS1/ENPP1/HK2/SORBS1	4	BP
GO:0046824	positive regulation of nucleocytoplasmic transport	4/186	60/17910	0.00349085	0.0152803	0.00867529	CDH1/GAS6/FLNA/GLI3	4	BP
GO:0050766	positive regulation of phagocytosis	4/186	60/17910	0.00349085	0.0152803	0.00867529	CYBA/GAS6/TUB/F2RL1	4	BP
GO:0048018	receptor ligand activity	12/183	397/16967	0.00128231	0.0152945	0.00981675	FBN1/CCN2/FGF2/GDF15/CXCL12/SPP1/GAS6/IL33/CCL21/EFEMP1/FGF7/LEFTY2	12	MF
GO:0000307	cyclin-dependent protein kinase holoenzyme complex	3/186	29/18675	0.00293583	0.0152989	0.00958008	CCND2/CCNA2/CCNB1	3	CC
GO:0030595	leukocyte chemotaxis	7/186	188/17910	0.00354262	0.0154936	0.00879638	RARRES2/CXCL12/THBS1/DUSP1/GAS6/CCL21/F2RL1	7	BP
GO:0006163	purine nucleotide metabolic process	13/186	528/17910	0.0035564	0.0155405	0.00882301	ENPP1/GAPDH/HK2/PDK4/SCD/FASN/SNCA/PKM/ENO1/PDE8B/NPR2/TPI1/CCNB1	13	BP
GO:0010543	regulation of platelet activation	3/186	30/17910	0.00364047	0.0158669	0.00900832	SELP/PDGFRA/PRKG1	3	BP
GO:0038111	interleukin-7-mediated signaling pathway	3/186	30/17910	0.00364047	0.0158669	0.00900832	IRS1/STAT5B/SOCS2	3	BP
GO:1902895	positive regulation of pri-miRNA transcription by RNA polymerase II	3/186	30/17910	0.00364047	0.0158669	0.00900832	WT1/NR3C1/FOS	3	BP
GO:0051224	negative regulation of protein transport	7/186	189/17910	0.00364736	0.0158671	0.00900841	IRS1/UCP2/APOD/GAS6/IL33/IDH2/F2RL1	7	BP
GO:0002692	negative regulation of cellular extravasation	2/186	9/17910	0.00368109	0.0158671	0.00900841	CXCL12/CCL21	2	BP
GO:0002934	desmosome organization	2/186	9/17910	0.00368109	0.0158671	0.00900841	DSP/SNAI2	2	BP
GO:0010359	regulation of anion channel activity	2/186	9/17910	0.00368109	0.0158671	0.00900841	PRNP/ABCB1	2	BP
GO:0034139	regulation of toll-like receptor 3 signaling pathway	2/186	9/17910	0.00368109	0.0158671	0.00900841	CAV1/F2RL1	2	BP
GO:0044857	plasma membrane raft organization	2/186	9/17910	0.00368109	0.0158671	0.00900841	CAV1/CAV2	2	BP
GO:0050812	regulation of acyl-CoA biosynthetic process	2/186	9/17910	0.00368109	0.0158671	0.00900841	PDK4/SNCA	2	BP
GO:0060693	regulation of branching involved in salivary gland morphogenesis	2/186	9/17910	0.00368109	0.0158671	0.00900841	SNAI2/FGF7	2	BP
GO:0060768	regulation of epithelial cell proliferation involved in prostate gland development	2/186	9/17910	0.00368109	0.0158671	0.00900841	SERPINF1/AR	2	BP
GO:0060872	semicircular canal development	2/186	9/17910	0.00368109	0.0158671	0.00900841	ZEB1/GLI3	2	BP
GO:0070561	vitamin D receptor signaling pathway	2/186	9/17910	0.00368109	0.0158671	0.00900841	KANK2/SNAI2	2	BP
GO:0071394	cellular response to testosterone stimulus	2/186	9/17910	0.00368109	0.0158671	0.00900841	AR/SPP1	2	BP
GO:1990314	cellular response to insulin-like growth factor stimulus	2/186	9/17910	0.00368109	0.0158671	0.00900841	FBN1/CCNA2	2	BP
GO:0002792	negative regulation of peptide secretion	6/186	142/17910	0.00369283	0.0159042	0.00902949	IRS1/UCP2/GAS6/IL33/IDH2/F2RL1	6	BP
GO:0033627	cell adhesion mediated by integrin	4/186	61/17910	0.00370597	0.0159203	0.00903864	FBN1/CCL21/CYP1B1/SNAI2	4	BP
GO:0051893	regulation of focal adhesion assembly	4/186	61/17910	0.00370597	0.0159203	0.00903864	KDR/THBS1/APOD/TEK	4	BP
GO:0090109	regulation of cell-substrate junction assembly	4/186	61/17910	0.00370597	0.0159203	0.00903864	KDR/THBS1/APOD/TEK	4	BP
GO:0051047	positive regulation of secretion	11/186	409/17910	0.00372993	0.0159964	0.00908182	CYBA/GAPDH/CXCL12/SPP1/SNCA/POSTN/IL33/AQP1/AVPR1A/F2RL1/SDC1	11	BP
GO:0019693	ribose phosphate metabolic process	13/186	531/17910	0.00372997	0.0159964	0.00908182	ENPP1/GAPDH/HK2/PDK4/SCD/FASN/SNCA/PKM/ENO1/PDE8B/NPR2/TPI1/CCNB1	13	BP
GO:0048872	homeostasis of number of cells	8/186	241/17910	0.00375927	0.0160949	0.00913774	BCL2/KLF2/EZH2/AKT3/MEF2C/AXL/STAT5B/TGFBR3	8	BP
GO:1901617	organic hydroxy compound biosynthetic process	8/186	241/17910	0.00375927	0.0160949	0.00913774	FGF2/SCD/FASN/SNCA/PTH1R/TRPC1/CACNA1H/SNAI2	8	BP
GO:1905114	cell surface receptor signaling pathway involved in cell-cell signaling	14/186	596/17910	0.00382518	0.0163633	0.0092901	CAV1/CPE/SNCA/IGFBP4/EGR1/MITF/SFRP4/RECK/MEF2C/KLF4/PKD2/SDC1/SNAI2/GLI3	14	BP
GO:0030099	myeloid cell differentiation	11/186	411/17910	0.00386883	0.0165361	0.00938822	MMP9/FBN1/FOS/FASN/THBS1/KLF2/MITF/MEF2C/F2RL1/STAT5B/TGFBR3	11	BP
GO:0046545	development of primary female sexual characteristics	5/186	100/17910	0.0038899	0.0165843	0.0094156	WT1/BCL2/PDGFRA/PGR/STAT5B	5	BP
GO:0046822	regulation of nucleocytoplasmic transport	5/186	100/17910	0.0038899	0.0165843	0.0094156	APOD/CDH1/GAS6/FLNA/GLI3	5	BP
GO:0060840	artery development	5/186	100/17910	0.0038899	0.0165843	0.0094156	PDGFRB/AKT3/PKD2/MYLK/GLI3	5	BP
GO:0010212	response to ionizing radiation	6/186	144/17910	0.0039546	0.016846	0.00956418	CYBA/BCL2/RAD51/EGR1/RAD54L/SNAI2	6	BP
GO:0006733	oxidoreduction coenzyme metabolic process	7/186	192/17910	0.00397576	0.0169078	0.00959927	GAPDH/HK2/PKM/PTGIS/IDH2/ENO1/TPI1	7	BP
GO:0071897	DNA biosynthetic process	7/186	192/17910	0.00397576	0.0169078	0.00959927	CCN2/FGF2/DUSP1/PDGFRB/TYMS/KLF4/NEK2	7	BP
GO:0015872	dopamine transport	3/186	31/17910	0.00400003	0.0169542	0.00962563	CXCL12/SNCA/SLC22A3	3	BP
GO:0033687	osteoblast proliferation	3/186	31/17910	0.00400003	0.0169542	0.00962563	BCL2/TMEM119/CCN1	3	BP
GO:0086011	membrane repolarization during action potential	3/186	31/17910	0.00400003	0.0169542	0.00962563	CAV1/FLNA/KCNJ8	3	BP
GO:1902230	negative regulation of intrinsic apoptotic signaling pathway in response to DNA damage	3/186	31/17910	0.00400003	0.0169542	0.00962563	CXCL12/BCL2/SNAI2	3	BP
GO:0005200	structural constituent of cytoskeleton	5/183	77/16967	0.00145793	0.0169719	0.0108934	DMD/SPTBN2/TPM1/DES/DSP	5	MF
GO:0004879	nuclear receptor activity	4/183	46/16967	0.00150056	0.0169719	0.0108934	NR3C1/AR/PGR/NR4A1	4	MF
GO:0098531	transcription factor activity, direct ligand regulated sequence-specific DNA binding	4/183	46/16967	0.00150056	0.0169719	0.0108934	NR3C1/AR/PGR/NR4A1	4	MF
GO:0001939	female pronucleus	2/186	9/18675	0.00339235	0.0171076	0.0107127	SLC2A1/CCNA2	2	CC
GO:0032059	bleb	2/186	9/18675	0.00339235	0.0171076	0.0107127	ANLN/TPM1	2	CC
GO:0070938	contractile ring	2/186	9/18675	0.00339235	0.0171076	0.0107127	ANLN/PRC1	2	CC
GO:1904950	negative regulation of establishment of protein localization	7/186	193/17910	0.00409007	0.0173089	0.00982701	IRS1/UCP2/APOD/GAS6/IL33/IDH2/F2RL1	7	BP
GO:0046165	alcohol biosynthetic process	6/186	145/17910	0.00409052	0.0173089	0.00982701	FGF2/SCD/FASN/SNCA/PTH1R/CACNA1H	6	BP
GO:0035914	skeletal muscle cell differentiation	4/186	63/17910	0.00416286	0.0176004	0.00999247	FOS/EGR1/MEF2C/ATF3	4	BP
GO:0048609	multicellular organismal reproductive process	17/186	801/17910	0.00418903	0.0176963	0.0100469	WT1/SERPINF1/AR/SPP1/BCL2/PTGIS/PDGFRA/EGR1/SYNE1/AVPR1A/TMEM119/AXL/PGR/STAT5B/E2F1/NPR2/CCNB1	17	BP
GO:0099738	cell cortex region	3/186	31/18675	0.00355929	0.0177586	0.0111203	ANLN/ENO1/PKD2	3	CC
GO:0051960	regulation of nervous system development	18/186	870/17910	0.00421817	0.0178046	0.0101084	SERPINF1/CXCL12/SPP1/BCL2/PBX1/SNCA/TIMP2/THBS2/IDH2/FLNA/PMP22/EZH2/MEF2C/KLF4/ZEB1/SOCS2/E2F1/GLI3	18	BP
GO:0000280	nuclear division	10/186	357/17910	0.00422736	0.0178286	0.010122	ANLN/DUSP1/PDGFRB/FLNA/KIF11/CAV2/BUB1B/PRC1/NEK2/CCNB1	10	BP
GO:0032963	collagen metabolic process	5/186	102/17910	0.00423276	0.0178365	0.0101265	MMP9/CCN2/PDGFRB/CTSK/TNXB	5	BP
GO:0000902	cell morphogenesis	18/186	873/17910	0.00437051	0.0182921	0.0103852	AR/CXCL12/SPP1/BCL2/KDR/NDN/POSTN/FLNA/PALLD/KLF2/SPTBN2/MYH14/MEF2C/AXL/TEK/TPM1/NCAM1/GLI3	18	BP
GO:0006090	pyruvate metabolic process	6/186	147/17910	0.00437271	0.0182921	0.0103852	GAPDH/HK2/PDK4/PKM/ENO1/TPI1	6	BP
GO:0008064	regulation of actin polymerization or depolymerization	6/186	147/17910	0.00437271	0.0182921	0.0103852	BAIAP2L1/CXCL12/SPTBN2/CCL21/GSN/F2RL1	6	BP
GO:0071772	response to BMP	6/186	147/17910	0.00437271	0.0182921	0.0103852	GATA6/FBN1/EGR1/SFRP4/CCN1/TGFBR3	6	BP
GO:0071773	cellular response to BMP stimulus	6/186	147/17910	0.00437271	0.0182921	0.0103852	GATA6/FBN1/EGR1/SFRP4/CCN1/TGFBR3	6	BP
GO:0003299	muscle hypertrophy in response to stress	3/186	32/17910	0.00438045	0.0182921	0.0103852	GATA6/EZH2/MEF2C	3	BP
GO:0014887	cardiac muscle adaptation	3/186	32/17910	0.00438045	0.0182921	0.0103852	GATA6/EZH2/MEF2C	3	BP
GO:0014898	cardiac muscle hypertrophy in response to stress	3/186	32/17910	0.00438045	0.0182921	0.0103852	GATA6/EZH2/MEF2C	3	BP
GO:0033028	myeloid cell apoptotic process	3/186	32/17910	0.00438045	0.0182921	0.0103852	CDKN2A/BCL2/MEF2C	3	BP
GO:0071276	cellular response to cadmium ion	3/186	32/17910	0.00438045	0.0182921	0.0103852	MMP9/FOS/GSN	3	BP
GO:1904031	positive regulation of cyclin-dependent protein kinase activity	3/186	32/17910	0.00438045	0.0182921	0.0103852	PKD2/CCND2/CCNB1	3	BP
GO:0060135	maternal process involved in female pregnancy	4/186	64/17910	0.00440495	0.0183786	0.0104343	AR/SPP1/PTGIS/PGR	4	BP
GO:0006606	protein import into nucleus	5/186	103/17910	0.00441203	0.0183786	0.0104343	TXNIP/APOD/CDH1/FLNA/GLI3	5	BP
GO:0032526	response to retinoic acid	5/186	103/17910	0.00441203	0.0183786	0.0104343	SERPINF1/DUSP1/PDGFRB/AQP1/KLF4	5	BP
GO:0008131	primary amine oxidase activity	2/183	6/16967	0.00168673	0.0184416	0.0118367	AOC3/MAOB	2	MF
GO:1903136	cuprous ion binding	2/183	6/16967	0.00168673	0.0184416	0.0118367	SNCA/PRNP	2	MF
GO:0030832	regulation of actin filament length	6/186	148/17910	0.00451907	0.0188056	0.0106767	BAIAP2L1/CXCL12/SPTBN2/CCL21/GSN/F2RL1	6	BP
GO:0001553	luteinization	2/186	10/17910	0.00457003	0.0188056	0.0106767	PDGFRA/STAT5B	2	BP
GO:0001768	establishment of T cell polarity	2/186	10/17910	0.00457003	0.0188056	0.0106767	CCL21/GSN	2	BP
GO:0006971	hypotonic response	2/186	10/17910	0.00457003	0.0188056	0.0106767	AQP5/MYLK	2	BP
GO:0033629	negative regulation of cell adhesion mediated by integrin	2/186	10/17910	0.00457003	0.0188056	0.0106767	CYP1B1/SNAI2	2	BP
GO:0033690	positive regulation of osteoblast proliferation	2/186	10/17910	0.00457003	0.0188056	0.0106767	TMEM119/CCN1	2	BP
GO:0034135	regulation of toll-like receptor 2 signaling pathway	2/186	10/17910	0.00457003	0.0188056	0.0106767	CYBA/F2RL1	2	BP
GO:0051901	positive regulation of mitochondrial depolarization	2/186	10/17910	0.00457003	0.0188056	0.0106767	KDR/DCN	2	BP
GO:0060536	cartilage morphogenesis	2/186	10/17910	0.00457003	0.0188056	0.0106767	MEF2C/SNAI2	2	BP
GO:0060767	epithelial cell proliferation involved in prostate gland development	2/186	10/17910	0.00457003	0.0188056	0.0106767	SERPINF1/AR	2	BP
GO:0071281	cellular response to iron ion	2/186	10/17910	0.00457003	0.0188056	0.0106767	TFAP2A/CCNB1	2	BP
GO:0072124	regulation of glomerular mesangial cell proliferation	2/186	10/17910	0.00457003	0.0188056	0.0106767	WT1/EGR1	2	BP
GO:1900426	positive regulation of defense response to bacterium	2/186	10/17910	0.00457003	0.0188056	0.0106767	CYBA/F2RL1	2	BP
GO:2000109	regulation of macrophage apoptotic process	2/186	10/17910	0.00457003	0.0188056	0.0106767	CDKN2A/MEF2C	2	BP
GO:2001225	regulation of chloride transport	2/186	10/17910	0.00457003	0.0188056	0.0106767	PRNP/ABCB1	2	BP
GO:0072577	endothelial cell apoptotic process	4/186	65/17910	0.00465635	0.0191298	0.0108608	KDR/THBS1/GAS6/TEK	4	BP
GO:1904888	cranial skeletal system development	4/186	65/17910	0.00465635	0.0191298	0.0108608	TFAP2A/PDGFRA/MEF2C/GLI3	4	BP
GO:0005261	cation channel activity	9/183	254/16967	0.00178105	0.0191536	0.0122937	GAS6/KCNMA1/AQP1/SCNN1A/KCNJ8/ITPR1/PKD2/TRPC1/CACNA1H	9	MF
GO:0005524	ATP binding	28/183	1451/16967	0.00182052	0.0192623	0.0123635	ENPP1/HK2/PDK4/KDR/ERBB3/PKM/ABCG2/ABCB1/PDGFRA/RAD51/PDGFRB/ABCC9/MYH14/AKT3/AXL/PRKG1/KCNJ8/KIF11/TEK/UBE2T/RECQL4/KIF1A/BUB1B/MYLK/RAD54L/NPR2/NEK2/ACTG2	28	MF
GO:0032504	multicellular organism reproduction	17/186	811/17910	0.00473651	0.0194434	0.0110388	WT1/SERPINF1/AR/SPP1/BCL2/PTGIS/PDGFRA/EGR1/SYNE1/AVPR1A/TMEM119/AXL/PGR/STAT5B/E2F1/NPR2/CCNB1	17	BP
GO:0004714	transmembrane receptor protein tyrosine kinase activity	4/183	49/16967	0.00190005	0.019446	0.0124814	KDR/PDGFRA/PDGFRB/EFEMP1	4	MF
GO:0004713	protein tyrosine kinase activity	6/183	120/16967	0.00191899	0.019446	0.0124814	KDR/PDGFRA/PDGFRB/AXL/TEK/EFEMP1	6	MF
GO:0005215	transporter activity	20/183	908/16967	0.00192681	0.019446	0.0124814	SLC2A4/SLC2A1/BCL2/GPIHBP1/APOD/ABCG2/ABCB1/AQP5/GAS6/KCNMA1/AQP1/SCNN1A/KCNJ8/ITPR1/PKD2/COX7A1/TRPC1/SLC52A2/CACNA1H/SLC22A3	20	MF
GO:0051223	regulation of protein transport	15/186	677/17910	0.00477799	0.0195233	0.0110842	IRS1/UCP2/SLC2A1/GAPDH/APOD/PRNP/CDH1/POSTN/GAS6/IL33/IDH2/FLNA/ITPR1/F2RL1/GLI3	15	BP
GO:0003338	metanephros morphogenesis	3/186	33/17910	0.00478208	0.0195233	0.0110842	WT1/PDGFRB/PKD2	3	BP
GO:0010092	specification of animal organ identity	3/186	33/17910	0.00478208	0.0195233	0.0110842	AR/MEF2C/GLI3	3	BP
GO:0070873	regulation of glycogen metabolic process	3/186	33/17910	0.00478208	0.0195233	0.0110842	IRS1/ENPP1/SORBS1	3	BP
GO:1901890	positive regulation of cell junction assembly	3/186	33/17910	0.00478208	0.0195233	0.0110842	CAV1/KDR/TEK	3	BP
GO:2000352	negative regulation of endothelial cell apoptotic process	3/186	33/17910	0.00478208	0.0195233	0.0110842	KDR/GAS6/TEK	3	BP
GO:0006939	smooth muscle contraction	5/186	105/17910	0.00478671	0.0195233	0.0110842	CAV1/EDNRA/KCNMA1/PRKG1/MYLK	5	BP
GO:0032609	interferon-gamma production	5/186	105/17910	0.00478671	0.0195233	0.0110842	PRNP/GAS6/IL33/AXL/F2RL1	5	BP
GO:0098858	actin-based cell projection	7/186	200/18675	0.00396344	0.0195669	0.0122526	AOC3/DMD/PDGFRA/AQP5/TEK/ESPN/ACTG2	7	CC
GO:0015844	monoamine transport	4/186	66/17910	0.00491724	0.0200075	0.0113591	CXCL12/SNCA/MAOB/SLC22A3	4	BP
GO:1900076	regulation of cellular response to insulin stimulus	4/186	66/17910	0.00491724	0.0200075	0.0113591	IRS1/ENPP1/BAIAP2L1/SORBS1	4	BP
GO:2000573	positive regulation of DNA biosynthetic process	4/186	66/17910	0.00491724	0.0200075	0.0113591	FGF2/PDGFRB/KLF4/NEK2	4	BP
GO:1901135	carbohydrate derivative metabolic process	22/186	1169/17910	0.00497773	0.0201914	0.0114635	ENPP1/SLC2A4/FGF2/GAPDH/HK2/PDK4/BCL2/SCD/FASN/SNCA/PKM/PDGFRB/TYMS/DCN/CCL21/ENO1/DPYD/SDC1/PDE8B/NPR2/TPI1/CCNB1	22	BP
GO:2001236	regulation of extrinsic apoptotic signaling pathway	6/186	151/17910	0.00497985	0.0201914	0.0114635	CAV1/AR/BCL2/THBS1/ATF3/SNAI2	6	BP
GO:0043279	response to alkaloid	5/186	106/17910	0.00498228	0.0201914	0.0114635	BCHE/SNCA/RAD51/CCNA2/CASQ2	5	BP
GO:0055017	cardiac muscle tissue growth	5/186	106/17910	0.00498228	0.0201914	0.0114635	GATA6/FGF2/MEF2C/CCNB1/TGFBR3	5	BP
GO:2000278	regulation of DNA biosynthetic process	5/186	106/17910	0.00498228	0.0201914	0.0114635	FGF2/DUSP1/PDGFRB/KLF4/NEK2	5	BP
GO:0006909	phagocytosis	9/186	308/17910	0.00499119	0.0202113	0.0114748	LEPR/CYBA/THBS1/TGM2/GAS6/GSN/TUB/AXL/F2RL1	9	BP
GO:0005496	steroid binding	5/183	83/16967	0.00203423	0.0202191	0.0129776	CAV1/NR3C1/AR/APOD/PGR	5	MF
GO:0005916	fascia adherens	2/186	10/18675	0.00421273	0.0205809	0.0128876	DES/DSP	2	CC
GO:0002573	myeloid leukocyte differentiation	7/186	201/17910	0.0050965	0.0206213	0.0117076	MMP9/FBN1/FOS/FASN/MITF/MEF2C/F2RL1	7	BP
GO:0001968	fibronectin binding	3/183	24/16967	0.0021143	0.0207012	0.013287	CCN2/THBS1/CTSK	3	MF
GO:0030168	platelet activation	6/186	152/17910	0.00514086	0.0207677	0.0117907	SELP/PDGFRA/GAS6/FLNA/PRKG1/ITPR1	6	BP
GO:0034767	positive regulation of ion transmembrane transport	6/186	152/17910	0.00514086	0.0207677	0.0117907	SNCA/DMD/ABCB1/FLNA/PKD2/TRPC1	6	BP
GO:0033036	macromolecule localization	42/186	2735/17910	0.00515407	0.0207965	0.011807	IRS1/ENPP1/UCP2/SLC2A1/CAV1/CPE/FBN1/CAVIN1/TXNIP/GAPDH/PTPRN2/AR/SPP1/HK2/BCL2/KRT18/SORBS1/THBS1/GPIHBP1/APOD/DMD/PRNP/CDH1/ABCB1/POSTN/GAS6/IL33/IDH2/FLNA/SYNE1/EZH2/GSN/ITPR1/PKD2/DSP/F2RL1/KIF1A/BUB1B/STAT5B/FGF7/E2F1/GLI3	42	BP
GO:0010812	negative regulation of cell-substrate adhesion	4/186	67/17910	0.00518775	0.0207965	0.011807	CDKN2A/THBS1/APOD/POSTN	4	BP
GO:0033866	nucleoside bisphosphate biosynthetic process	4/186	67/17910	0.00518775	0.0207965	0.011807	PDK4/SCD/FASN/SNCA	4	BP
GO:0034030	ribonucleoside bisphosphate biosynthetic process	4/186	67/17910	0.00518775	0.0207965	0.011807	PDK4/SCD/FASN/SNCA	4	BP
GO:0034033	purine nucleoside bisphosphate biosynthetic process	4/186	67/17910	0.00518775	0.0207965	0.011807	PDK4/SCD/FASN/SNCA	4	BP
GO:0040014	regulation of multicellular organism growth	4/186	67/17910	0.00518775	0.0207965	0.011807	GDF15/BCL2/STAT5B/SOCS2	4	BP
GO:0045669	positive regulation of osteoblast differentiation	4/186	67/17910	0.00518775	0.0207965	0.011807	MEF2C/TMEM119/CCN1/GLI3	4	BP
GO:1903391	regulation of adherens junction organization	4/186	67/17910	0.00518775	0.0207965	0.011807	KDR/THBS1/APOD/TEK	4	BP
GO:0007435	salivary gland morphogenesis	3/186	34/17910	0.00520525	0.0207965	0.011807	TGM2/SNAI2/FGF7	3	BP
GO:0045777	positive regulation of blood pressure	3/186	34/17910	0.00520525	0.0207965	0.011807	CYBA/AVPR1A/TPM1	3	BP
GO:0048566	embryonic digestive tract development	3/186	34/17910	0.00520525	0.0207965	0.011807	RARRES2/PDGFRA/GLI3	3	BP
GO:0060428	lung epithelium development	3/186	34/17910	0.00520525	0.0207965	0.011807	GATA6/KLF2/FGF7	3	BP
GO:0098901	regulation of cardiac muscle cell action potential	3/186	34/17910	0.00520525	0.0207965	0.011807	CAV1/FLNA/DSP	3	BP
GO:2000249	regulation of actin cytoskeleton reorganization	3/186	34/17910	0.00520525	0.0207965	0.011807	BAIAP2L1/PDGFRA/TEK	3	BP
GO:0046914	transition metal ion binding	22/183	1051/16967	0.00217192	0.0208493	0.0133821	ENPP1/GATA6/WT1/MMP9/AOC3/CPE/NR3C1/AR/SCD/SNCA/PTGIS/TIMP2/DMD/PRNP/ADH1B/EGR1/KLF4/PGR/CYP1B1/ZEB1/AEBP1/NR4A1	22	MF
GO:0030545	receptor regulator activity	12/183	425/16967	0.00226576	0.0208493	0.0133821	FBN1/CCN2/FGF2/GDF15/CXCL12/SPP1/GAS6/IL33/CCL21/EFEMP1/FGF7/LEFTY2	12	MF
GO:0015267	channel activity	11/183	370/16967	0.00230875	0.0208493	0.0133821	BCL2/AQP5/GAS6/KCNMA1/AQP1/SCNN1A/KCNJ8/ITPR1/PKD2/TRPC1/CACNA1H	11	MF
GO:0005021	vascular endothelial growth factor-activated receptor activity	2/183	7/16967	0.00234468	0.0208493	0.0133821	KDR/PDGFRA	2	MF
GO:0005113	patched binding	2/183	7/16967	0.00234468	0.0208493	0.0133821	CAV1/CCNB1	2	MF
GO:0036310	annealing helicase activity	2/183	7/16967	0.00234468	0.0208493	0.0133821	RECQL4/RAD54L	2	MF
GO:0022803	passive transmembrane transporter activity	11/183	371/16967	0.00235743	0.0208493	0.0133821	BCL2/AQP5/GAS6/KCNMA1/AQP1/SCNN1A/KCNJ8/ITPR1/PKD2/TRPC1/CACNA1H	11	MF
GO:0005217	intracellular ligand-gated ion channel activity	3/183	25/16967	0.00238369	0.0208493	0.0133821	AQP1/ITPR1/PKD2	3	MF
GO:0071156	regulation of cell cycle arrest	5/186	108/17910	0.00539033	0.021519	0.0122172	GATA6/FOXM1/PKD2/E2F1/CCNB1	5	BP
GO:0016529	sarcoplasmic reticulum	4/186	67/18675	0.00448048	0.0216633	0.0135654	SLC2A4/HK2/THBS1/CASQ2	4	CC
GO:0071674	mononuclear cell migration	4/186	68/17910	0.00546806	0.0217951	0.012374	RARRES2/CXCL12/THBS1/DUSP1	4	BP
GO:0086003	cardiac muscle cell contraction	4/186	68/17910	0.00546806	0.0217951	0.012374	CAV1/FLNA/KCNJ8/DSP	4	BP
GO:0006259	DNA metabolic process	19/186	963/17910	0.00548605	0.0218042	0.0123791	HMGA1/WT1/CCN2/FGF2/FOS/DUSP1/FOXM1/EXO1/RAD51/PDGFRB/TYMS/EZH2/RNASEH2A/KLF4/UBE2T/RECQL4/RAD54L/CCNA2/NEK2	19	BP
GO:0018193	peptidyl-amino acid modification	21/186	1107/17910	0.0055333	0.0218042	0.0123791	CAV1/GAPDH/BCL2/KDR/ERBB3/SNCA/TGM2/DMD/PRNP/PDGFRA/EGR1/PDGFRB/GAS6/DCN/EZH2/AXL/TEK/EFEMP1/SNAI2/FGF7/CCNB1	21	BP
GO:0001767	establishment of lymphocyte polarity	2/186	11/17910	0.00554758	0.0218042	0.0123791	CCL21/GSN	2	BP
GO:0002604	regulation of dendritic cell antigen processing and presentation	2/186	11/17910	0.00554758	0.0218042	0.0123791	THBS1/CCL21	2	BP
GO:0007100	mitotic centrosome separation	2/186	11/17910	0.00554758	0.0218042	0.0123791	KIF11/NEK2	2	BP
GO:0009629	response to gravity	2/186	11/17910	0.00554758	0.0218042	0.0123791	FOS/PKM	2	BP
GO:0010755	regulation of plasminogen activation	2/186	11/17910	0.00554758	0.0218042	0.0123791	THBS1/ENO1	2	BP
GO:0014820	tonic smooth muscle contraction	2/186	11/17910	0.00554758	0.0218042	0.0123791	EDNRA/MYLK	2	BP
GO:0019755	one-carbon compound transport	2/186	11/17910	0.00554758	0.0218042	0.0123791	AQP5/AQP1	2	BP
GO:0031274	positive regulation of pseudopodium assembly	2/186	11/17910	0.00554758	0.0218042	0.0123791	CCL21/F2RL1	2	BP
GO:0031507	heterochromatin assembly	2/186	11/17910	0.00554758	0.0218042	0.0123791	HMGA1/CDKN2A	2	BP
GO:0032908	regulation of transforming growth factor beta1 production	2/186	11/17910	0.00554758	0.0218042	0.0123791	GATA6/THBS1	2	BP
GO:0033327	Leydig cell differentiation	2/186	11/17910	0.00554758	0.0218042	0.0123791	AR/PDGFRA	2	BP
GO:0035457	cellular response to interferon-alpha	2/186	11/17910	0.00554758	0.0218042	0.0123791	GAS6/AXL	2	BP
GO:0040015	negative regulation of multicellular organism growth	2/186	11/17910	0.00554758	0.0218042	0.0123791	GDF15/SOCS2	2	BP
GO:0048548	regulation of pinocytosis	2/186	11/17910	0.00554758	0.0218042	0.0123791	CAV1/AXL	2	BP
GO:0060315	negative regulation of ryanodine-sensitive calcium-release channel activity	2/186	11/17910	0.00554758	0.0218042	0.0123791	PKD2/CASQ2	2	BP
GO:0060992	response to fungicide	2/186	11/17910	0.00554758	0.0218042	0.0123791	KLF2/KLF4	2	BP
GO:0016247	channel regulator activity	6/183	127/16967	0.00255322	0.0220383	0.0141452	CAV1/BCL2/ABCC9/FLNA/PRKG1/ITPR1	6	MF
GO:0051251	positive regulation of lymphocyte activation	8/186	258/17910	0.00563836	0.0221393	0.0125694	CAV1/BCL2/GAS6/CCL21/MEF2C/AXL/STAT5B/GLI3	8	BP
GO:0071695	anatomical structure maturation	6/186	155/17910	0.0056468	0.0221393	0.0125694	BCL2/TYMS/KLF2/PGR/NPR2/CCNB1	6	BP
GO:0051354	negative regulation of oxidoreductase activity	3/186	35/17910	0.00565026	0.0221393	0.0125694	CAV1/AOC3/SNCA	3	BP
GO:0071312	cellular response to alkaloid	3/186	35/17910	0.00565026	0.0221393	0.0125694	RAD51/CCNA2/CASQ2	3	BP
GO:0045787	positive regulation of cell cycle	10/186	373/17910	0.00572195	0.0224029	0.0127191	GATA6/CCN2/PBX1/PDGFRB/EZH2/PKD2/CCND2/STAT5B/E2F1/CCNB1	10	BP
GO:0033077	T cell differentiation in thymus	4/186	69/17910	0.00575832	0.0225106	0.0127802	BCL2/ZEB1/STAT5B/GLI3	4	BP
GO:0071479	cellular response to ionizing radiation	4/186	69/17910	0.00575832	0.0225106	0.0127802	CYBA/RAD51/EGR1/SNAI2	4	BP
GO:0005520	insulin-like growth factor binding	3/183	26/16967	0.0026734	0.0226193	0.0145181	CCN2/IGFBP5/CCN1	3	MF
GO:0003707	steroid hormone receptor activity	4/183	54/16967	0.0027201	0.0226193	0.0145181	NR3C1/AR/PGR/NR4A1	4	MF
GO:0098772	molecular function regulator	28/183	1492/16967	0.00272397	0.0226193	0.0145181	CDKN2A/CAV1/FBN1/CCN2/FGF2/TXNIP/GAPDH/GDF15/CXCL12/SPP1/BCL2/ERBB3/SNCA/TIMP2/ABCC9/GAS6/IL33/FLNA/CCL21/RECK/KLF4/PRKG1/BIRC5/ITPR1/EFEMP1/FGF7/CCNB1/LEFTY2	28	MF
GO:0005262	calcium channel activity	5/183	89/16967	0.00276147	0.0226441	0.0145341	GAS6/ITPR1/PKD2/TRPC1/CACNA1H	5	MF
GO:0000166	nucleotide binding	35/183	2012/16967	0.00280887	0.022656	0.0145417	ENPP1/GAPDH/HK2/PDK4/KDR/FASN/ERBB3/TGM2/PKM/MAOB/ABCG2/ABCB1/PDGFRA/RAD51/PDGFRB/ABCC9/IDH2/TYMS/MYH14/AKT3/AXL/PRKG1/KCNJ8/KIF11/TEK/UBE2T/RECQL4/DPYD/KIF1A/BUB1B/MYLK/RAD54L/NPR2/NEK2/ACTG2	35	MF
GO:1901265	nucleoside phosphate binding	35/183	2013/16967	0.002832	0.022656	0.0145417	ENPP1/GAPDH/HK2/PDK4/KDR/FASN/ERBB3/TGM2/PKM/MAOB/ABCG2/ABCB1/PDGFRA/RAD51/PDGFRB/ABCC9/IDH2/TYMS/MYH14/AKT3/AXL/PRKG1/KCNJ8/KIF11/TEK/UBE2T/RECQL4/DPYD/KIF1A/BUB1B/MYLK/RAD54L/NPR2/NEK2/ACTG2	35	MF
GO:0006096	glycolytic process	5/186	110/17910	0.00582146	0.0227295	0.0129045	GAPDH/HK2/PKM/ENO1/TPI1	5	BP
GO:0090288	negative regulation of cellular response to growth factor stimulus	6/186	156/17910	0.00582326	0.0227295	0.0129045	CAV1/FBN1/THBS1/DCN/CAV2/TGFBR3	6	BP
GO:0031225	anchored component of membrane	6/186	156/18675	0.0047733	0.0228436	0.0143045	GPIHBP1/PRNP/GAS1/RECK/CDH13/NCAM1	6	CC
GO:0016055	Wnt signaling pathway	12/186	498/17910	0.00594897	0.0232024	0.0131729	CAV1/CPE/IGFBP4/EGR1/MITF/SFRP4/RECK/KLF4/PKD2/SDC1/SNAI2/GLI3	12	BP
GO:0010721	negative regulation of cell development	9/186	317/17910	0.00599802	0.0233757	0.0132714	FBN1/SPP1/BCL2/PBX1/POSTN/IDH2/PMP22/NPR2/GLI3	9	BP
GO:0006757	ATP generation from ADP	5/186	111/17910	0.00604589	0.0235442	0.013367	GAPDH/HK2/PKM/ENO1/TPI1	5	BP
GO:0032559	adenyl ribonucleotide binding	28/183	1502/16967	0.00299519	0.0236729	0.0151944	ENPP1/HK2/PDK4/KDR/ERBB3/PKM/ABCG2/ABCB1/PDGFRA/RAD51/PDGFRB/ABCC9/MYH14/AKT3/AXL/PRKG1/KCNJ8/KIF11/TEK/UBE2T/RECQL4/KIF1A/BUB1B/MYLK/RAD54L/NPR2/NEK2/ACTG2	28	MF
GO:0099094	ligand-gated cation channel activity	5/183	91/16967	0.00304104	0.0237491	0.0152433	AQP1/SCNN1A/KCNJ8/ITPR1/PKD2	5	MF
GO:0032885	regulation of polysaccharide biosynthetic process	3/186	36/17910	0.00611741	0.0238045	0.0135148	IRS1/ENPP1/SORBS1	3	BP
GO:0198738	cell-cell signaling by wnt	12/186	500/17910	0.0061352	0.0238555	0.0135437	CAV1/CPE/IGFBP4/EGR1/MITF/SFRP4/RECK/KLF4/PKD2/SDC1/SNAI2/GLI3	12	BP
GO:0051371	muscle alpha-actinin binding	2/183	8/16967	0.0031041	0.0239563	0.0153763	PALLD/PKD2	2	MF
GO:0043535	regulation of blood vessel endothelial cell migration	6/186	158/17910	0.00618823	0.0240433	0.0136504	FGF2/KDR/THBS1/AKT3/MEF2C/KLF4	6	BP
GO:0006508	proteolysis	28/186	1645/17910	0.00627267	0.0243527	0.0138261	CAV1/MMP9/PLAT/CCN2/GAPDH/AR/THBS1/SNCA/TIMP2/PRNP/CPQ/CTSF/GAS6/IL33/AQP1/GAS1/RECK/GSN/KLF4/CTSK/ENO1/BIRC5/MASP1/BUB1B/CCNA2/CCN1/CCNB1/GLI3	28	BP
GO:0030554	adenyl nucleotide binding	28/183	1509/16967	0.00319852	0.024398	0.0156598	ENPP1/HK2/PDK4/KDR/ERBB3/PKM/ABCG2/ABCB1/PDGFRA/RAD51/PDGFRB/ABCC9/MYH14/AKT3/AXL/PRKG1/KCNJ8/KIF11/TEK/UBE2T/RECQL4/KIF1A/BUB1B/MYLK/RAD54L/NPR2/NEK2/ACTG2	28	MF
GO:0000904	cell morphogenesis involved in differentiation	14/186	632/17910	0.0063513	0.0246392	0.0139887	AR/CXCL12/SPP1/BCL2/NDN/POSTN/FLNA/PALLD/SPTBN2/MEF2C/AXL/TEK/NCAM1/GLI3	14	BP
GO:0005977	glycogen metabolic process	4/186	71/17910	0.00636927	0.0246712	0.0140069	IRS1/ENPP1/LEPR/SORBS1	4	BP
GO:0034637	cellular carbohydrate biosynthetic process	4/186	71/17910	0.00636927	0.0246712	0.0140069	IRS1/ENPP1/SLC2A1/SORBS1	4	BP
GO:0015144	carbohydrate transmembrane transporter activity	3/183	28/16967	0.00331571	0.0247171	0.0158646	SLC2A4/SLC2A1/AQP1	3	MF
GO:0043548	phosphatidylinositol 3-kinase binding	3/183	28/16967	0.00331571	0.0247171	0.0158646	IRS1/PDGFRB/AXL	3	MF
GO:1904951	positive regulation of establishment of protein localization	11/186	440/17910	0.00638928	0.0247299	0.0140402	GAPDH/BCL2/PRNP/CDH1/POSTN/GAS6/IL33/FLNA/F2RL1/E2F1/GLI3	11	BP
GO:0043523	regulation of neuron apoptotic process	7/186	210/17910	0.00643991	0.0248706	0.0141201	BCL2/ERBB3/SNCA/TFAP2A/PRNP/MEF2C/AXL	7	BP
GO:0046777	protein autophosphorylation	7/186	210/17910	0.00643991	0.0248706	0.0141201	ENPP1/CAV1/KDR/PDGFRA/PDGFRB/TEK/NEK2	7	BP
GO:0045055	regulated exocytosis	16/186	768/17910	0.00644522	0.0248706	0.0141201	SELP/MMP9/RARRES2/CYBA/PTPRN2/THBS1/SNCA/PKM/TIMP2/GAS6/FLNA/SELENOP/GSN/DSP/F2RL1/LEFTY2	16	BP
GO:0050767	regulation of neurogenesis	16/186	768/17910	0.00644522	0.0248706	0.0141201	SERPINF1/CXCL12/SPP1/BCL2/PBX1/TIMP2/IDH2/FLNA/PMP22/EZH2/MEF2C/KLF4/ZEB1/SOCS2/E2F1/GLI3	16	BP
GO:0014896	muscle hypertrophy	5/186	113/17910	0.00651291	0.0249083	0.0141415	GATA6/CYBA/IGFBP5/EZH2/MEF2C	5	BP
GO:0051817	modification of morphology or physiology of other organism involved in symbiotic interaction	5/186	113/17910	0.00651291	0.0249083	0.0141415	GAPDH/AQP1/TYMS/F2RL1/CAV2	5	BP
GO:0034404	nucleobase-containing small molecule biosynthetic process	7/186	211/17910	0.00660401	0.0249083	0.0141415	ENPP1/GAPDH/HK2/PKM/ENO1/PDE8B/TPI1	7	BP
GO:0008207	C21-steroid hormone metabolic process	3/186	37/17910	0.00660698	0.0249083	0.0141415	EGR1/STAT5B/CACNA1H	3	BP
GO:0010955	negative regulation of protein processing	3/186	37/17910	0.00660698	0.0249083	0.0141415	THBS1/PRNP/GAS1	3	BP
GO:0042181	ketone biosynthetic process	3/186	37/17910	0.00660698	0.0249083	0.0141415	EGR1/CACNA1H/TPI1	3	BP
GO:0042307	positive regulation of protein import into nucleus	3/186	37/17910	0.00660698	0.0249083	0.0141415	CDH1/FLNA/GLI3	3	BP
GO:0045214	sarcomere organization	3/186	37/17910	0.00660698	0.0249083	0.0141415	MEF2C/TPM1/CASQ2	3	BP
GO:0060306	regulation of membrane repolarization	3/186	37/17910	0.00660698	0.0249083	0.0141415	CAV1/FLNA/CASQ2	3	BP
GO:1903318	negative regulation of protein maturation	3/186	37/17910	0.00660698	0.0249083	0.0141415	THBS1/PRNP/GAS1	3	BP
GO:0001765	membrane raft assembly	2/186	12/17910	0.00661183	0.0249083	0.0141415	CAV1/CAV2	2	BP
GO:0002468	dendritic cell antigen processing and presentation	2/186	12/17910	0.00661183	0.0249083	0.0141415	THBS1/CCL21	2	BP
GO:0003084	positive regulation of systemic arterial blood pressure	2/186	12/17910	0.00661183	0.0249083	0.0141415	CYBA/AVPR1A	2	BP
GO:0009886	post-embryonic animal morphogenesis	2/186	12/17910	0.00661183	0.0249083	0.0141415	FBN1/EFEMP1	2	BP
GO:0010649	regulation of cell communication by electrical coupling	2/186	12/17910	0.00661183	0.0249083	0.0141415	CAV1/CASQ2	2	BP
GO:0010752	regulation of cGMP-mediated signaling	2/186	12/17910	0.00661183	0.0249083	0.0141415	THBS1/NPR2	2	BP
GO:0030157	pancreatic juice secretion	2/186	12/17910	0.00661183	0.0249083	0.0141415	AQP5/AQP1	2	BP
GO:0031272	regulation of pseudopodium assembly	2/186	12/17910	0.00661183	0.0249083	0.0141415	CCL21/F2RL1	2	BP
GO:0032905	transforming growth factor beta1 production	2/186	12/17910	0.00661183	0.0249083	0.0141415	GATA6/THBS1	2	BP
GO:0051299	centrosome separation	2/186	12/17910	0.00661183	0.0249083	0.0141415	KIF11/NEK2	2	BP
GO:0051549	positive regulation of keratinocyte migration	2/186	12/17910	0.00661183	0.0249083	0.0141415	MMP9/FGF7	2	BP
GO:0051712	positive regulation of killing of cells of other organism	2/186	12/17910	0.00661183	0.0249083	0.0141415	GAPDH/F2RL1	2	BP
GO:0051873	killing by host of symbiont cells	2/186	12/17910	0.00661183	0.0249083	0.0141415	GAPDH/F2RL1	2	BP
GO:0051988	regulation of attachment of spindle microtubules to kinetochore	2/186	12/17910	0.00661183	0.0249083	0.0141415	NEK2/CCNB1	2	BP
GO:0055062	phosphate ion homeostasis	2/186	12/17910	0.00661183	0.0249083	0.0141415	ENPP1/SFRP4	2	BP
GO:0070493	thrombin-activated receptor signaling pathway	2/186	12/17910	0.00661183	0.0249083	0.0141415	SNCA/F2RL1	2	BP
GO:0071888	macrophage apoptotic process	2/186	12/17910	0.00661183	0.0249083	0.0141415	CDKN2A/MEF2C	2	BP
GO:0072505	divalent inorganic anion homeostasis	2/186	12/17910	0.00661183	0.0249083	0.0141415	ENPP1/SFRP4	2	BP
GO:0072506	trivalent inorganic anion homeostasis	2/186	12/17910	0.00661183	0.0249083	0.0141415	ENPP1/SFRP4	2	BP
GO:0097284	hepatocyte apoptotic process	2/186	12/17910	0.00661183	0.0249083	0.0141415	KRT18/GSN	2	BP
GO:1904181	positive regulation of membrane depolarization	2/186	12/17910	0.00661183	0.0249083	0.0141415	KDR/DCN	2	BP
GO:2000341	regulation of chemokine (C-X-C motif) ligand 2 production	2/186	12/17910	0.00661183	0.0249083	0.0141415	POSTN/KLF4	2	BP
GO:0071902	positive regulation of protein serine/threonine kinase activity	9/186	322/17910	0.00662136	0.0249257	0.0141514	FGF2/GDF15/THBS1/SNCA/PDGFRB/EZH2/PKD2/CCND2/CCNB1	9	BP
GO:0044427	chromosomal part	17/186	855/18675	0.00528661	0.0250447	0.0156828	HMGA1/CDKN2A/AR/MAF/RAD51/FLNA/KLF2/EZH2/KLF4/BIRC5/RECQL4/CCND2/BUB1B/SNAI2/E2F1/NEK2/CCNB1	17	CC
GO:0006073	cellular glucan metabolic process	4/186	72/17910	0.00669026	0.0250922	0.0142459	IRS1/ENPP1/LEPR/SORBS1	4	BP
GO:0006081	cellular aldehyde metabolic process	4/186	72/17910	0.00669026	0.0250922	0.0142459	IDH2/CYP1B1/CACNA1H/TPI1	4	BP
GO:0032413	negative regulation of ion transmembrane transporter activity	4/186	72/17910	0.00669026	0.0250922	0.0142459	CAV1/MMP9/PKD2/CASQ2	4	BP
GO:0044042	glucan metabolic process	4/186	72/17910	0.00669026	0.0250922	0.0142459	IRS1/ENPP1/LEPR/SORBS1	4	BP
GO:0051651	maintenance of location in cell	4/186	72/17910	0.00669026	0.0250922	0.0142459	CAV1/HK2/SYNE1/GSN	4	BP
GO:0042110	T cell activation	11/186	443/17910	0.00671027	0.0251487	0.0142779	LEPR/CAV1/BCL2/PRNP/EGR1/CCL21/GSN/F2RL1/ZEB1/STAT5B/GLI3	11	BP
GO:0071356	cellular response to tumor necrosis factor	8/186	266/17910	0.00673819	0.0252347	0.0143268	SLC2A4/CYBA/KRT18/THBS1/POSTN/GAS6/KLF2/F2RL1	8	BP
GO:0009615	response to virus	9/186	323/17910	0.0067518	0.0252629	0.0143428	HMGA1/CXCL12/BCL2/ABCC9/IL33/FLNA/KCNJ8/ENO1/F2RL1	9	BP
GO:0042866	pyruvate biosynthetic process	5/186	114/17910	0.00675566	0.0252629	0.0143428	GAPDH/HK2/PKM/ENO1/TPI1	5	BP
GO:0043583	ear development	7/186	212/17910	0.00677121	0.0253024	0.0143652	BCL2/TFAP2A/MAF/PDGFRB/ZEB1/CCNA2/GLI3	7	BP
GO:0007265	Ras protein signal transduction	9/186	324/17910	0.0068842	0.0256948	0.014588	CDKN2A/FGF2/KANK2/TIMP2/FOXM1/PDGFRB/CDH13/F2RL1/CCNA2	9	BP
GO:1902105	regulation of leukocyte differentiation	8/186	267/17910	0.00688633	0.0256948	0.014588	FBN1/FOS/GAS6/MITF/AXL/ZEB1/STAT5B/GLI3	8	BP
GO:0090087	regulation of peptide transport	15/186	706/17910	0.00695212	0.0259213	0.0147166	IRS1/UCP2/SLC2A1/GAPDH/APOD/PRNP/CDH1/POSTN/GAS6/IL33/IDH2/FLNA/ITPR1/F2RL1/GLI3	15	BP
GO:0097110	scaffold protein binding	4/183	58/16967	0.00352952	0.0260153	0.0166979	KRT18/DSP/CAV2/CACNA1H	4	MF
GO:0051153	regulation of striated muscle cell differentiation	5/186	115/17910	0.00700467	0.0260981	0.014817	GDF15/BCL2/EZH2/MEF2C/TMEM119	5	BP
GO:0007431	salivary gland development	3/186	38/17910	0.00711922	0.0264087	0.0149933	TGM2/SNAI2/FGF7	3	BP
GO:0032941	secretion by tissue	3/186	38/17910	0.00711922	0.0264087	0.0149933	CYBA/AQP5/AQP1	3	BP
GO:0033280	response to vitamin D	3/186	38/17910	0.00711922	0.0264087	0.0149933	KANK2/SPP1/SNAI2	3	BP
GO:0086005	ventricular cardiac muscle cell action potential	3/186	38/17910	0.00711922	0.0264087	0.0149933	CAV1/KCNJ8/DSP	3	BP
GO:0090050	positive regulation of cell migration involved in sprouting angiogenesis	3/186	38/17910	0.00711922	0.0264087	0.0149933	FGF2/KDR/AKT3	3	BP
GO:1904037	positive regulation of epithelial cell apoptotic process	3/186	38/17910	0.00711922	0.0264087	0.0149933	THBS1/SFRP4/GSN	3	BP
GO:0051301	cell division	13/186	575/17910	0.00716571	0.0265617	0.0150802	NR3C1/FGF2/TXNIP/ANLN/KIF11/BIRC5/CCND2/BUB1B/PRC1/CCNA2/FGF7/NEK2/CCNB1	13	BP
GO:2001242	regulation of intrinsic apoptotic signaling pathway	6/186	163/17910	0.00717325	0.0265703	0.0150851	CAV1/MMP9/CXCL12/BCL2/ENO1/SNAI2	6	BP
GO:0046873	metal ion transmembrane transporter activity	10/183	337/16967	0.00366495	0.0267134	0.0171459	GAS6/KCNMA1/AQP1/SCNN1A/KCNJ8/ITPR1/PKD2/TRPC1/CACNA1H/SLC22A3	10	MF
GO:0022838	substrate-specific channel activity	10/183	338/16967	0.0037422	0.0267734	0.0171845	AQP5/GAS6/KCNMA1/AQP1/SCNN1A/KCNJ8/ITPR1/PKD2/TRPC1/CACNA1H	10	MF
GO:0015238	drug transmembrane transporter activity	4/183	59/16967	0.00375481	0.0267734	0.0171845	ABCG2/AQP1/SLC52A2/SLC22A3	4	MF
GO:0007569	cell aging	5/186	116/17910	0.00726004	0.0268526	0.0152454	HMGA1/CDKN2A/BCL2/FOXM1/AKT3	5	BP
GO:0072089	stem cell proliferation	5/186	116/17910	0.00726004	0.0268526	0.0152454	FGF2/ABCB1/EPCAM/SNAI2/GLI3	5	BP
GO:0042445	hormone metabolic process	7/186	215/17910	0.00729173	0.0269502	0.0153008	SPP1/CPQ/PDGFRA/EGR1/CYP1B1/STAT5B/CACNA1H	7	BP
GO:0003680	AT DNA binding	2/183	9/16967	0.00396274	0.0276549	0.0177503	HMGA1/MEF2C	2	MF
GO:0015250	water channel activity	2/183	9/16967	0.00396274	0.0276549	0.0177503	AQP5/AQP1	2	MF
GO:0030522	intracellular receptor signaling pathway	8/186	271/17910	0.0075037	0.0277135	0.0157341	NR3C1/KANK2/AR/PTGIS/EZH2/PGR/SNAI2/NR4A1	8	BP
GO:0045823	positive regulation of heart contraction	3/186	39/17910	0.00765439	0.0281881	0.0160036	CCN2/AVPR1A/TPM1	3	BP
GO:0071548	response to dexamethasone	3/186	39/17910	0.00765439	0.0281881	0.0160036	NR3C1/SERPINF1/AQP1	3	BP
GO:1902229	regulation of intrinsic apoptotic signaling pathway in response to DNA damage	3/186	39/17910	0.00765439	0.0281881	0.0160036	CXCL12/BCL2/SNAI2	3	BP
GO:1904591	positive regulation of protein import	3/186	39/17910	0.00765439	0.0281881	0.0160036	CDH1/FLNA/GLI3	3	BP
GO:0000940	condensed chromosome outer kinetochore	2/186	12/18675	0.0060983	0.0283179	0.0177324	BUB1B/CCNB1	2	CC
GO:0033643	host cell part	2/186	12/18675	0.0060983	0.0283179	0.0177324	AQP1/AXL	2	CC
GO:0001937	negative regulation of endothelial cell proliferation	4/186	75/17910	0.00771704	0.028334	0.0160864	CAV1/THBS1/MEF2C/CAV2	4	BP
GO:0048678	response to axon injury	4/186	75/17910	0.00771704	0.028334	0.0160864	SPP1/BCL2/APOD/KLF4	4	BP
GO:0006206	pyrimidine nucleobase metabolic process	2/186	13/17910	0.0077609	0.028334	0.0160864	TYMS/DPYD	2	BP
GO:0010642	negative regulation of platelet-derived growth factor receptor signaling pathway	2/186	13/17910	0.0077609	0.028334	0.0160864	SNCA/APOD	2	BP
GO:0014745	negative regulation of muscle adaptation	2/186	13/17910	0.0077609	0.028334	0.0160864	IGFBP5/KLF4	2	BP
GO:0031953	negative regulation of protein autophosphorylation	2/186	13/17910	0.0077609	0.028334	0.0160864	ENPP1/CAV1	2	BP
GO:0042659	regulation of cell fate specification	2/186	13/17910	0.0077609	0.028334	0.0160864	FGF2/AR	2	BP
GO:0046541	saliva secretion	2/186	13/17910	0.0077609	0.028334	0.0160864	AQP5/AQP1	2	BP
GO:0051447	negative regulation of meiotic cell cycle	2/186	13/17910	0.0077609	0.028334	0.0160864	DUSP1/NPR2	2	BP
GO:0060347	heart trabecula formation	2/186	13/17910	0.0077609	0.028334	0.0160864	TEK/TGFBR3	2	BP
GO:0098903	regulation of membrane repolarization during action potential	2/186	13/17910	0.0077609	0.028334	0.0160864	CAV1/FLNA	2	BP
GO:1902414	protein localization to cell junction	2/186	13/17910	0.0077609	0.028334	0.0160864	FLNA/DSP	2	BP
GO:2001257	regulation of cation channel activity	6/186	166/17910	0.00781609	0.028515	0.0161891	CAV1/MMP9/DMD/MEF2C/PKD2/CASQ2	6	BP
GO:0002790	peptide secretion	13/186	582/17910	0.00789124	0.0287685	0.0163331	IRS1/UCP2/SLC2A1/CPE/CAVIN1/GAPDH/PTPRN2/POSTN/GAS6/IL33/IDH2/ITPR1/F2RL1	13	BP
GO:0031967	organelle envelope	20/186	1093/18675	0.0063547	0.0289355	0.0181192	UCP2/GATA6/TXNIP/GAPDH/HK2/BCL2/BCHE/SNCA/PRNP/MAOB/ABCG2/SYNE1/AQP1/TYMS/ITPR1/PGR/COX7A1/CCND2/LMNB1/NR4A1	20	CC
GO:0031975	envelope	20/186	1093/18675	0.0063547	0.0289355	0.0181192	UCP2/GATA6/TXNIP/GAPDH/HK2/BCL2/BCHE/SNCA/PRNP/MAOB/ABCG2/SYNE1/AQP1/TYMS/ITPR1/PGR/COX7A1/CCND2/LMNB1/NR4A1	20	CC
GO:0022857	transmembrane transporter activity	18/183	838/16967	0.00420915	0.0290653	0.0186555	SLC2A4/SLC2A1/BCL2/GPIHBP1/ABCG2/AQP5/GAS6/KCNMA1/AQP1/SCNN1A/KCNJ8/ITPR1/PKD2/COX7A1/TRPC1/SLC52A2/CACNA1H/SLC22A3	18	MF
GO:0030308	negative regulation of cell growth	6/186	167/17910	0.00803931	0.0292873	0.0166276	ENPP1/CDKN2A/WT1/SPP1/BCL2/ENO1	6	BP
GO:0033135	regulation of peptidyl-serine phosphorylation	5/186	119/17910	0.00806503	0.0293599	0.0166689	CAV1/BCL2/SNCA/DMD/GAS6	5	BP
GO:0048844	artery morphogenesis	4/186	76/17910	0.00808104	0.0293761	0.016678	PDGFRB/AKT3/PKD2/MYLK	4	BP
GO:0060415	muscle tissue morphogenesis	4/186	76/17910	0.00808104	0.0293761	0.016678	TPM1/DSP/MYLK/TGFBR3	4	BP
GO:0050769	positive regulation of neurogenesis	11/186	455/17910	0.00812277	0.0295067	0.0167522	SERPINF1/CXCL12/BCL2/TIMP2/FLNA/EZH2/MEF2C/ZEB1/SOCS2/E2F1/GLI3	11	BP
GO:0051962	positive regulation of nervous system development	12/186	519/17910	0.00814497	0.0295663	0.016786	SERPINF1/CXCL12/BCL2/TIMP2/THBS2/FLNA/EZH2/MEF2C/ZEB1/SOCS2/E2F1/GLI3	12	BP
GO:0048286	lung alveolus development	3/186	40/17910	0.0082127	0.0297484	0.0168894	GATA6/IGFBP5/PGR	3	BP
GO:0051281	positive regulation of release of sequestered calcium ion into cytosol	3/186	40/17910	0.0082127	0.0297484	0.0168894	SNCA/PKD2/TRPC1	3	BP
GO:1902893	regulation of pri-miRNA transcription by RNA polymerase II	3/186	40/17910	0.0082127	0.0297484	0.0168894	WT1/NR3C1/FOS	3	BP
GO:0048562	embryonic organ morphogenesis	8/186	276/17910	0.00833307	0.0301629	0.0171247	FBN1/TFAP2A/PDGFRA/MEF2C/PKD2/EFEMP1/ZEB1/GLI3	8	BP
GO:0030279	negative regulation of ossification	4/186	77/17910	0.00845612	0.030543	0.0173405	ENPP1/BCL2/IGFBP5/MEF2C	4	BP
GO:0051851	modification by host of symbiont morphology or physiology	4/186	77/17910	0.00845612	0.030543	0.0173405	GAPDH/AQP1/F2RL1/CAV2	4	BP
GO:0060761	negative regulation of response to cytokine stimulus	4/186	77/17910	0.00845612	0.030543	0.0173405	CAV1/GAS6/KLF4/F2RL1	4	BP
GO:0009166	nucleotide catabolic process	6/186	169/17910	0.00849947	0.030656	0.0174047	GAPDH/HK2/PKM/ENO1/PDE8B/TPI1	6	BP
GO:0090090	negative regulation of canonical Wnt signaling pathway	6/186	169/17910	0.00849947	0.030656	0.0174047	CAV1/IGFBP4/EGR1/SFRP4/SNAI2/GLI3	6	BP
GO:0006887	exocytosis	17/186	862/17910	0.00851903	0.0307048	0.0174324	SELP/MMP9/RARRES2/CYBA/PTPRN2/THBS1/SNCA/PKM/TIMP2/GAS6/FLNA/SELENOP/GSN/DSP/F2RL1/SDC1/LEFTY2	17	BP
GO:0045444	fat cell differentiation	7/186	222/17910	0.00862107	0.0310285	0.0176162	ENPP1/SLC2A4/RARRES2/KLF4/SNAI2/E2F1/NR4A1	7	BP
GO:0051054	positive regulation of DNA metabolic process	7/186	222/17910	0.00862107	0.0310285	0.0176162	WT1/FGF2/FOXM1/RAD51/PDGFRB/KLF4/NEK2	7	BP
GO:0046031	ADP metabolic process	5/186	121/17910	0.0086349	0.0310343	0.0176195	GAPDH/HK2/PKM/ENO1/TPI1	5	BP
GO:1903038	negative regulation of leukocyte cell-cell adhesion	5/186	121/17910	0.0086349	0.0310343	0.0176195	CXCL12/PRNP/CCL21/KLF4/GLI3	5	BP
GO:0008154	actin polymerization or depolymerization	6/186	170/17910	0.00873651	0.0312977	0.017769	BAIAP2L1/CXCL12/SPTBN2/CCL21/GSN/F2RL1	6	BP
GO:0097529	myeloid leukocyte migration	6/186	170/17910	0.00873651	0.0312977	0.017769	RARRES2/CXCL12/THBS1/DUSP1/CCL21/STAT5B	6	BP
GO:0009141	nucleoside triphosphate metabolic process	9/186	337/17910	0.00879309	0.0312977	0.017769	ENPP1/GAPDH/HK2/SNCA/PKM/TYMS/ENO1/TPI1/CCNB1	9	BP
GO:0001709	cell fate determination	3/186	41/17910	0.00879438	0.0312977	0.017769	GATA6/MEF2C/KLF4	3	BP
GO:0006911	phagocytosis, engulfment	3/186	41/17910	0.00879438	0.0312977	0.017769	THBS1/GSN/F2RL1	3	BP
GO:0032881	regulation of polysaccharide metabolic process	3/186	41/17910	0.00879438	0.0312977	0.017769	IRS1/ENPP1/SORBS1	3	BP
GO:0070317	negative regulation of G0 to G1 transition	3/186	41/17910	0.00879438	0.0312977	0.017769	RAD51/EZH2/E2F1	3	BP
GO:0090184	positive regulation of kidney development	3/186	41/17910	0.00879438	0.0312977	0.017769	WT1/EGR1/PDGFRB	3	BP
GO:0098659	inorganic cation import across plasma membrane	3/186	41/17910	0.00879438	0.0312977	0.017769	PRNP/ABCC9/KCNJ8	3	BP
GO:0098760	response to interleukin-7	3/186	41/17910	0.00879438	0.0312977	0.017769	IRS1/STAT5B/SOCS2	3	BP
GO:0098761	cellular response to interleukin-7	3/186	41/17910	0.00879438	0.0312977	0.017769	IRS1/STAT5B/SOCS2	3	BP
GO:0099587	inorganic ion import across plasma membrane	3/186	41/17910	0.00879438	0.0312977	0.017769	PRNP/ABCC9/KCNJ8	3	BP
GO:1904706	negative regulation of vascular smooth muscle cell proliferation	3/186	41/17910	0.00879438	0.0312977	0.017769	MEF2C/PRKG1/TPM1	3	BP
GO:2000404	regulation of T cell migration	3/186	41/17910	0.00879438	0.0312977	0.017769	CXCL12/APOD/CCL21	3	BP
GO:2001234	negative regulation of apoptotic signaling pathway	7/186	223/17910	0.0088246	0.0313832	0.0178176	MMP9/AR/CXCL12/BCL2/THBS1/ENO1/SNAI2	7	BP
GO:0030512	negative regulation of transforming growth factor beta receptor signaling pathway	4/186	78/17910	0.00884242	0.0314026	0.0178286	CAV1/FBN1/CAV2/TGFBR3	4	BP
GO:0045913	positive regulation of carbohydrate metabolic process	4/186	78/17910	0.00884242	0.0314026	0.0178286	IRS1/SORBS1/SNCA/PTH1R	4	BP
GO:0035270	endocrine system development	5/186	122/17910	0.00893003	0.0315622	0.0179192	GATA6/WT1/PBX1/CDH1/PDGFRA	5	BP
GO:0055067	monovalent inorganic cation homeostasis	5/186	122/17910	0.00893003	0.0315622	0.0179192	PDK4/BCL2/KCNMA1/SCNN1A/AVPR1A	5	BP
GO:0006837	serotonin transport	2/186	14/17910	0.00899293	0.0315622	0.0179192	SNCA/MAOB	2	BP
GO:0014048	regulation of glutamate secretion	2/186	14/17910	0.00899293	0.0315622	0.0179192	SNCA/AVPR1A	2	BP
GO:0031269	pseudopodium assembly	2/186	14/17910	0.00899293	0.0315622	0.0179192	CCL21/F2RL1	2	BP
GO:0051547	regulation of keratinocyte migration	2/186	14/17910	0.00899293	0.0315622	0.0179192	MMP9/FGF7	2	BP
GO:0051852	disruption by host of symbiont cells	2/186	14/17910	0.00899293	0.0315622	0.0179192	GAPDH/F2RL1	2	BP
GO:0060732	positive regulation of inositol phosphate biosynthetic process	2/186	14/17910	0.00899293	0.0315622	0.0179192	SNCA/PTH1R	2	BP
GO:0090141	positive regulation of mitochondrial fission	2/186	14/17910	0.00899293	0.0315622	0.0179192	KDR/DCN	2	BP
GO:0090231	regulation of spindle checkpoint	2/186	14/17910	0.00899293	0.0315622	0.0179192	DUSP1/CCNB1	2	BP
GO:0090266	regulation of mitotic cell cycle spindle assembly checkpoint	2/186	14/17910	0.00899293	0.0315622	0.0179192	DUSP1/CCNB1	2	BP
GO:0090494	dopamine uptake	2/186	14/17910	0.00899293	0.0315622	0.0179192	SNCA/SLC22A3	2	BP
GO:1901722	regulation of cell proliferation involved in kidney development	2/186	14/17910	0.00899293	0.0315622	0.0179192	WT1/EGR1	2	BP
GO:1902043	positive regulation of extrinsic apoptotic signaling pathway via death domain receptors	2/186	14/17910	0.00899293	0.0315622	0.0179192	THBS1/ATF3	2	BP
GO:1903504	regulation of mitotic spindle checkpoint	2/186	14/17910	0.00899293	0.0315622	0.0179192	DUSP1/CCNB1	2	BP
GO:1903729	regulation of plasma membrane organization	2/186	14/17910	0.00899293	0.0315622	0.0179192	AR/GSN	2	BP
GO:1905049	negative regulation of metallopeptidase activity	2/186	14/17910	0.00899293	0.0315622	0.0179192	TIMP2/RECK	2	BP
GO:0046434	organophosphate catabolic process	7/186	224/17910	0.00903165	0.0316762	0.0179839	ENPP1/GAPDH/HK2/PKM/ENO1/PDE8B/TPI1	7	BP
GO:0006066	alcohol metabolic process	9/186	339/17910	0.00911924	0.0319394	0.0181333	LEPR/FGF2/SCD/FASN/SNCA/ADH1B/PTH1R/CYP1B1/CACNA1H	9	BP
GO:0006631	fatty acid metabolic process	9/186	339/17910	0.00911924	0.0319394	0.0181333	IRS1/CAV1/PDK4/SCD/FASN/SNCA/PTGIS/AVPR1A/CYP1B1	9	BP
GO:0005739	mitochondrion	25/186	1492/18675	0.00713205	0.0321628	0.0201401	UCP2/NR3C1/CAVIN1/TXNIP/KANK2/HK2/PDK4/BCL2/SNCA/TGM2/PKM/MAOB/ABCG2/RAD51/IDH2/GPT2/TYMS/KCNJ8/PGR/CYP1B1/COX7A1/PPM1K/E2F1/CCNB1/PYCR1	25	CC
GO:0061134	peptidase regulator activity	7/183	192/16967	0.00486715	0.0322648	0.0207091	CAV1/GAPDH/SNCA/TIMP2/GAS6/RECK/BIRC5	7	MF
GO:0016772	transferase activity, transferring phosphorus-containing groups	17/183	784/16967	0.00489905	0.0322648	0.0207091	HK2/PDK4/KDR/PKM/PDGFRA/PDGFRB/AKT3/AXL/PRKG1/TEK/EFEMP1/BUB1B/MYLK/CCNA2/NPR2/NEK2/TGFBR3	17	MF
GO:0004523	RNA-DNA hybrid ribonuclease activity	2/183	10/16967	0.00491841	0.0322648	0.0207091	EXO1/RNASEH2A	2	MF
GO:0005372	water transmembrane transporter activity	2/183	10/16967	0.00491841	0.0322648	0.0207091	AQP5/AQP1	2	MF
GO:0097617	annealing activity	2/183	10/16967	0.00491841	0.0322648	0.0207091	RECQL4/RAD54L	2	MF
GO:0061024	membrane organization	15/186	730/17910	0.00929947	0.0325481	0.0184789	SLC2A4/CAV1/BAIAP2L1/AR/HK2/BCL2/THBS1/SNCA/ABCB1/GAS6/GSN/F2RL1/CAV2/E2F1/CCNB1	15	BP
GO:0008104	protein localization	37/186	2417/17910	0.00932915	0.0326295	0.0185252	IRS1/UCP2/SLC2A1/CAV1/CPE/FBN1/CAVIN1/TXNIP/GAPDH/PTPRN2/AR/HK2/BCL2/KRT18/SORBS1/GPIHBP1/APOD/DMD/PRNP/CDH1/POSTN/GAS6/IL33/IDH2/FLNA/SYNE1/EZH2/GSN/ITPR1/PKD2/DSP/F2RL1/KIF1A/BUB1B/FGF7/E2F1/GLI3	37	BP
GO:0045104	intermediate filament cytoskeleton organization	3/186	42/17910	0.00939963	0.0328083	0.0186267	KRT18/DES/DSP	3	BP
GO:0045429	positive regulation of nitric oxide biosynthetic process	3/186	42/17910	0.00939963	0.0328083	0.0186267	KLF2/KLF4/PKD2	3	BP
GO:0086004	regulation of cardiac muscle cell contraction	3/186	42/17910	0.00939963	0.0328083	0.0186267	CAV1/FLNA/DSP	3	BP
GO:0006644	phospholipid metabolic process	10/186	402/17910	0.00945408	0.0329757	0.0187217	IRS1/GATA6/FGF2/SNCA/PDGFRA/PDGFRB/CCL21/KLF4/TEK/SOCS2	10	BP
GO:0019218	regulation of steroid metabolic process	5/186	124/17910	0.00954106	0.0332563	0.018881	SCD/FASN/EGR1/STAT5B/SNAI2	5	BP
GO:0007005	mitochondrion organization	11/186	466/17910	0.00961167	0.0334794	0.0190077	MMP9/HK2/BCL2/KDR/SNCA/DCN/MYH14/AKT3/CTSK/CAV2/E2F1	11	BP
GO:0043536	positive regulation of blood vessel endothelial cell migration	4/186	80/17910	0.00964921	0.0335412	0.0190428	FGF2/KDR/THBS1/AKT3	4	BP
GO:0110110	positive regulation of animal organ morphogenesis	4/186	80/17910	0.00964921	0.0335412	0.0190428	WT1/AR/TFAP2A/FGF7	4	BP
GO:1903845	negative regulation of cellular response to transforming growth factor beta stimulus	4/186	80/17910	0.00964921	0.0335412	0.0190428	CAV1/FBN1/CAV2/TGFBR3	4	BP
GO:0042594	response to starvation	6/186	174/17910	0.00973221	0.0338066	0.0191934	UCP2/SLC2A1/PDK4/BCL2/GAS6/ATF3	6	BP
GO:0032991	protein-containing complex	65/186	4980/18675	0.00760592	0.0339731	0.0212737	IRS1/GATA6/HMGA1/LEPR/CAV1/JAZF1/NR3C1/CAVIN1/FOS/CYBA/GAPDH/PTPRN2/AR/BCL2/PBX1/ERBB3/SORBS1/THBS1/SNCA/PKM/APOD/DMD/CDH1/PDGFRA/RAD51/ABCC9/KCNMA1/FLNA/SYNE1/IGFBP5/PALLD/MITF/DCN/SCNN1A/MYH14/EZH2/RNASEH2A/RECK/GSN/MEF2C/KLF4/KCNJ8/KIF11/ENO1/BIRC5/PTH1R/ITPR1/PKD2/CCND2/ZEB1/CAV2/TRPC1/BUB1B/ATF3/SDC1/ESPN/RAD54L/CCNA2/E2F1/CASQ2/NEK2/CCNB1/ACTG2/GLI3/TGFBR3	65	CC
GO:0034612	response to tumor necrosis factor	8/186	284/17910	0.00980079	0.0340216	0.0193155	SLC2A4/CYBA/KRT18/THBS1/POSTN/GAS6/KLF2/F2RL1	8	BP
GO:0051170	import into nucleus	5/186	125/17910	0.00985712	0.0341938	0.0194132	TXNIP/APOD/CDH1/FLNA/GLI3	5	BP
GO:0015850	organic hydroxy compound transport	7/186	228/17910	0.00989562	0.0343039	0.0194758	CAV1/CXCL12/SPP1/SNCA/MAOB/AQP1/SLC22A3	7	BP
GO:0098632	cell-cell adhesion mediator activity	3/183	33/16967	0.00530876	0.0344806	0.0221313	BAIAP2L1/KRT18/DSP	3	MF
GO:0009142	nucleoside triphosphate biosynthetic process	6/186	175/17910	0.00999327	0.0345763	0.0196304	GAPDH/HK2/PKM/TYMS/ENO1/TPI1	6	BP
GO:0010821	regulation of mitochondrion organization	6/186	175/17910	0.00999327	0.0345763	0.0196304	MMP9/HK2/BCL2/KDR/DCN/E2F1	6	BP
GO:0003044	regulation of systemic arterial blood pressure mediated by a chemical signal	3/186	43/17910	0.0100286	0.0345763	0.0196304	CYBA/TPM1/F2RL1	3	BP
GO:0043616	keratinocyte proliferation	3/186	43/17910	0.0100286	0.0345763	0.0196304	CDH13/SNAI2/FGF7	3	BP
GO:0045103	intermediate filament-based process	3/186	43/17910	0.0100286	0.0345763	0.0196304	KRT18/DES/DSP	3	BP
GO:0050850	positive regulation of calcium-mediated signaling	3/186	43/17910	0.0100286	0.0345763	0.0196304	ERBB3/CDH13/PKD2	3	BP
GO:0097028	dendritic cell differentiation	3/186	43/17910	0.0100286	0.0345763	0.0196304	GAS6/AXL/F2RL1	3	BP
GO:1904407	positive regulation of nitric oxide metabolic process	3/186	43/17910	0.0100286	0.0345763	0.0196304	KLF2/KLF4/PKD2	3	BP
GO:0099106	ion channel regulator activity	5/183	104/16967	0.00537754	0.034585	0.0221983	CAV1/ABCC9/FLNA/PRKG1/ITPR1	5	MF
GO:0043537	negative regulation of blood vessel endothelial cell migration	4/186	81/17910	0.01007	0.0346248	0.019658	FGF2/THBS1/MEF2C/KLF4	4	BP
GO:0051702	interaction with symbiont	4/186	81/17910	0.01007	0.0346248	0.019658	GAPDH/AQP1/F2RL1/CAV2	4	BP
GO:0051899	membrane depolarization	4/186	81/17910	0.01007	0.0346248	0.019658	CAV1/BCL2/KDR/DCN	4	BP
GO:1902930	regulation of alcohol biosynthetic process	4/186	81/17910	0.01007	0.0346248	0.019658	SCD/FASN/SNCA/PTH1R	4	BP
GO:0006103	2-oxoglutarate metabolic process	2/186	15/17910	0.0103061	0.0349403	0.0198371	IDH2/GPT2	2	BP
GO:0009415	response to water	2/186	15/17910	0.0103061	0.0349403	0.0198371	AVPR1A/PKD2	2	BP
GO:0010759	positive regulation of macrophage chemotaxis	2/186	15/17910	0.0103061	0.0349403	0.0198371	RARRES2/THBS1	2	BP
GO:0017014	protein nitrosylation	2/186	15/17910	0.0103061	0.0349403	0.0198371	GAPDH/DMD	2	BP
GO:0018119	peptidyl-cysteine S-nitrosylation	2/186	15/17910	0.0103061	0.0349403	0.0198371	GAPDH/DMD	2	BP
GO:0031268	pseudopodium organization	2/186	15/17910	0.0103061	0.0349403	0.0198371	CCL21/F2RL1	2	BP
GO:0032105	negative regulation of response to extracellular stimulus	2/186	15/17910	0.0103061	0.0349403	0.0198371	KANK2/SNAI2	2	BP
GO:0032108	negative regulation of response to nutrient levels	2/186	15/17910	0.0103061	0.0349403	0.0198371	KANK2/SNAI2	2	BP
GO:0034134	toll-like receptor 2 signaling pathway	2/186	15/17910	0.0103061	0.0349403	0.0198371	CYBA/F2RL1	2	BP
GO:0034616	response to laminar fluid shear stress	2/186	15/17910	0.0103061	0.0349403	0.0198371	KLF2/KLF4	2	BP
GO:0035635	entry of bacterium into host cell	2/186	15/17910	0.0103061	0.0349403	0.0198371	CAV1/CDH1	2	BP
GO:0042762	regulation of sulfur metabolic process	2/186	15/17910	0.0103061	0.0349403	0.0198371	PDK4/SNCA	2	BP
GO:0046184	aldehyde biosynthetic process	2/186	15/17910	0.0103061	0.0349403	0.0198371	CACNA1H/TPI1	2	BP
GO:0051280	negative regulation of release of sequestered calcium ion into cytosol	2/186	15/17910	0.0103061	0.0349403	0.0198371	PKD2/CASQ2	2	BP
GO:0051709	regulation of killing of cells of other organism	2/186	15/17910	0.0103061	0.0349403	0.0198371	GAPDH/F2RL1	2	BP
GO:0051883	killing of cells in other organism involved in symbiotic interaction	2/186	15/17910	0.0103061	0.0349403	0.0198371	GAPDH/F2RL1	2	BP
GO:0060009	Sertoli cell development	2/186	15/17910	0.0103061	0.0349403	0.0198371	FLNA/SDC1	2	BP
GO:0071474	cellular hyperosmotic response	2/186	15/17910	0.0103061	0.0349403	0.0198371	SLC2A1/AQP1	2	BP
GO:0090192	regulation of glomerulus development	2/186	15/17910	0.0103061	0.0349403	0.0198371	WT1/EGR1	2	BP
GO:0090197	positive regulation of chemokine secretion	2/186	15/17910	0.0103061	0.0349403	0.0198371	POSTN/IL33	2	BP
GO:2001028	positive regulation of endothelial cell chemotaxis	2/186	15/17910	0.0103061	0.0349403	0.0198371	FGF2/KDR	2	BP
GO:0009913	epidermal cell differentiation	9/186	346/17910	0.0103334	0.0350097	0.0198765	TXNIP/KRT18/PALLD/SFRP4/EZH2/KLF4/CTSK/KRT7/DSP	9	BP
GO:0046034	ATP metabolic process	8/186	287/17910	0.0103981	0.0351817	0.0199741	ENPP1/GAPDH/HK2/SNCA/PKM/ENO1/TPI1/CCNB1	8	BP
GO:0048511	rhythmic process	8/186	287/17910	0.0103981	0.0351817	0.0199741	SERPINF1/PDGFRA/EGR1/TYMS/EZH2/AXL/PGR/STAT5B	8	BP
GO:0048644	muscle organ morphogenesis	4/186	82/17910	0.0105024	0.0354213	0.0201101	TPM1/DSP/MYLK/TGFBR3	4	BP
GO:0071158	positive regulation of cell cycle arrest	4/186	82/17910	0.0105024	0.0354213	0.0201101	GATA6/PKD2/E2F1/CCNB1	4	BP
GO:0033865	nucleoside bisphosphate metabolic process	5/186	127/17910	0.0105107	0.0354213	0.0201101	ENPP1/PDK4/SCD/FASN/SNCA	5	BP
GO:0033875	ribonucleoside bisphosphate metabolic process	5/186	127/17910	0.0105107	0.0354213	0.0201101	ENPP1/PDK4/SCD/FASN/SNCA	5	BP
GO:0034032	purine nucleoside bisphosphate metabolic process	5/186	127/17910	0.0105107	0.0354213	0.0201101	ENPP1/PDK4/SCD/FASN/SNCA	5	BP
GO:0045471	response to ethanol	5/186	127/17910	0.0105107	0.0354213	0.0201101	SLC2A4/MAOB/TYMS/GSN/TRH	5	BP
GO:0015085	calcium ion transmembrane transporter activity	5/183	105/16967	0.00559815	0.0356543	0.0228846	GAS6/ITPR1/PKD2/TRPC1/CACNA1H	5	MF
GO:0030850	prostate gland development	3/186	44/17910	0.0106816	0.0358782	0.0203695	SERPINF1/AR/GLI3	3	BP
GO:0035850	epithelial cell differentiation involved in kidney development	3/186	44/17910	0.0106816	0.0358782	0.0203695	WT1/MMP9/MEF2C	3	BP
GO:0048599	oocyte development	3/186	44/17910	0.0106816	0.0358782	0.0203695	BCL2/NPR2/CCNB1	3	BP
GO:0048701	embryonic cranial skeleton morphogenesis	3/186	44/17910	0.0106816	0.0358782	0.0203695	TFAP2A/PDGFRA/MEF2C	3	BP
GO:0071622	regulation of granulocyte chemotaxis	3/186	44/17910	0.0106816	0.0358782	0.0203695	RARRES2/THBS1/CCL21	3	BP
GO:0071813	lipoprotein particle binding	3/183	34/16967	0.00577687	0.0360496	0.0231384	THBS1/GPIHBP1/CDH13	3	MF
GO:0071814	protein-lipid complex binding	3/183	34/16967	0.00577687	0.0360496	0.0231384	THBS1/GPIHBP1/CDH13	3	MF
GO:0022843	voltage-gated cation channel activity	5/183	106/16967	0.00582508	0.0360496	0.0231384	GAS6/KCNMA1/KCNJ8/PKD2/CACNA1H	5	MF
GO:0008270	zinc ion binding	17/183	799/16967	0.00589511	0.036142	0.0231977	ENPP1/GATA6/WT1/MMP9/CPE/NR3C1/AR/SNCA/TIMP2/DMD/ADH1B/EGR1/KLF4/PGR/ZEB1/AEBP1/NR4A1	17	MF
GO:0006367	transcription initiation from RNA polymerase II promoter	6/186	178/17910	0.0108063	0.0362494	0.0205803	CCN2/NR3C1/AR/PGR/NR4A1/CCNB1	6	BP
GO:0010565	regulation of cellular ketone metabolic process	6/186	178/17910	0.0108063	0.0362494	0.0205803	IRS1/CAV1/PDK4/SNCA/EGR1/AVPR1A	6	BP
GO:0048407	platelet-derived growth factor binding	2/183	11/16967	0.00596892	0.0362557	0.0232707	PDGFRA/PDGFRB	2	MF
GO:0051494	negative regulation of cytoskeleton organization	5/186	128/17910	0.0108483	0.0363423	0.020633	SNCA/SPTBN2/GSN/ESPN/NEK2	5	BP
GO:0071333	cellular response to glucose stimulus	5/186	128/17910	0.0108483	0.0363423	0.020633	UCP2/SERPINF1/CYBA/PTPRN2/GAS6	5	BP
GO:0031089	platelet dense granule lumen	2/186	14/18675	0.00829907	0.0363763	0.0227786	RARRES2/SELENOP	2	CC
GO:0031362	anchored component of external side of plasma membrane	2/186	14/18675	0.00829907	0.0363763	0.0227786	GPIHBP1/PRNP	2	CC
GO:0009123	nucleoside monophosphate metabolic process	9/186	349/17910	0.0108896	0.0364564	0.0206978	ENPP1/GAPDH/HK2/SNCA/PKM/TYMS/ENO1/TPI1/CCNB1	9	BP
GO:0006112	energy reserve metabolic process	4/186	83/17910	0.0109467	0.0366235	0.0207927	IRS1/ENPP1/LEPR/SORBS1	4	BP
GO:0043409	negative regulation of MAPK cascade	6/186	179/17910	0.0110875	0.0370701	0.0210463	CAV1/DUSP1/FOXM1/KLF4/F2RL1/ATF3	6	BP
GO:0006165	nucleoside diphosphate phosphorylation	5/186	129/17910	0.0111933	0.0373748	0.0212193	GAPDH/HK2/PKM/ENO1/TPI1	5	BP
GO:0010595	positive regulation of endothelial cell migration	5/186	129/17910	0.0111933	0.0373748	0.0212193	FGF2/KDR/THBS1/AKT3/TEK	5	BP
GO:0045664	regulation of neuron differentiation	13/186	609/17910	0.0112501	0.0375396	0.0213128	SERPINF1/CXCL12/SPP1/BCL2/PBX1/TIMP2/PMP22/EZH2/MEF2C/KLF4/ZEB1/SOCS2/GLI3	13	BP
GO:0001974	blood vessel remodeling	3/186	45/17910	0.0113586	0.0377036	0.0214059	TGM2/MEF2C/AXL	3	BP
GO:0005978	glycogen biosynthetic process	3/186	45/17910	0.0113586	0.0377036	0.0214059	IRS1/ENPP1/SORBS1	3	BP
GO:0009250	glucan biosynthetic process	3/186	45/17910	0.0113586	0.0377036	0.0214059	IRS1/ENPP1/SORBS1	3	BP
GO:0022602	ovulation cycle process	3/186	45/17910	0.0113586	0.0377036	0.0214059	PDGFRA/PGR/STAT5B	3	BP
GO:0030199	collagen fibril organization	3/186	45/17910	0.0113586	0.0377036	0.0214059	CYP1B1/TNXB/AEBP1	3	BP
GO:0030834	regulation of actin filament depolymerization	3/186	45/17910	0.0113586	0.0377036	0.0214059	SPTBN2/GSN/F2RL1	3	BP
GO:0033628	regulation of cell adhesion mediated by integrin	3/186	45/17910	0.0113586	0.0377036	0.0214059	CCL21/CYP1B1/SNAI2	3	BP
GO:0046850	regulation of bone remodeling	3/186	45/17910	0.0113586	0.0377036	0.0214059	LEPR/PDK4/TMEM119	3	BP
GO:0001786	phosphatidylserine binding	3/183	35/16967	0.00626896	0.0377288	0.0242161	THBS1/GAS6/AXL	3	MF
GO:0000981	DNA-binding transcription factor activity, RNA polymerase II-specific	28/183	1586/16967	0.00632999	0.0377498	0.0242296	GATA6/HMGA1/WT1/JAZF1/NR3C1/FOS/AR/PBX1/TFAP2A/MAF/FOXM1/EGR1/NDN/KLF2/MITF/EZH2/MEF2C/KLF4/ENO1/PGR/ZEB1/ATF3/STAT5B/SNAI2/AEBP1/E2F1/NR4A1/GLI3	28	MF
GO:0001776	leukocyte homeostasis	4/186	84/17910	0.011403	0.0377769	0.0214475	BCL2/MEF2C/AXL/STAT5B	4	BP
GO:0055006	cardiac cell development	4/186	84/17910	0.011403	0.0377769	0.0214475	PDGFRA/PDGFRB/CCNB1/TGFBR3	4	BP
GO:1901379	regulation of potassium ion transmembrane transport	4/186	84/17910	0.011403	0.0377769	0.0214475	CAV1/PRNP/FLNA/CASQ2	4	BP
GO:0016999	antibiotic metabolic process	5/186	130/17910	0.0115457	0.0382002	0.0216878	CYBA/SNCA/MAOB/ADH1B/IDH2	5	BP
GO:0071331	cellular response to hexose stimulus	5/186	130/17910	0.0115457	0.0382002	0.0216878	UCP2/SERPINF1/CYBA/PTPRN2/GAS6	5	BP
GO:1905475	regulation of protein localization to membrane	6/186	181/17910	0.0116653	0.0384058	0.0218046	AR/BCL2/SORBS1/PRNP/GSN/E2F1	6	BP
GO:0072657	protein localization to membrane	12/186	545/17910	0.0116937	0.0384058	0.0218046	CAV1/CPE/AR/BCL2/KRT18/SORBS1/PRNP/CDH1/GAS6/FLNA/GSN/E2F1	12	BP
GO:0002070	epithelial cell maturation	2/186	16/17910	0.0116986	0.0384058	0.0218046	TYMS/PGR	2	BP
GO:0010919	regulation of inositol phosphate biosynthetic process	2/186	16/17910	0.0116986	0.0384058	0.0218046	SNCA/PTH1R	2	BP
GO:0035025	positive regulation of Rho protein signal transduction	2/186	16/17910	0.0116986	0.0384058	0.0218046	PDGFRB/F2RL1	2	BP
GO:0042448	progesterone metabolic process	2/186	16/17910	0.0116986	0.0384058	0.0218046	EGR1/STAT5B	2	BP
GO:0045725	positive regulation of glycogen biosynthetic process	2/186	16/17910	0.0116986	0.0384058	0.0218046	IRS1/SORBS1	2	BP
GO:0055012	ventricular cardiac muscle cell differentiation	2/186	16/17910	0.0116986	0.0384058	0.0218046	MEF2C/CCNB1	2	BP
GO:0070293	renal absorption	2/186	16/17910	0.0116986	0.0384058	0.0218046	GAS6/GSN	2	BP
GO:0071732	cellular response to nitric oxide	2/186	16/17910	0.0116986	0.0384058	0.0218046	AQP1/CCNA2	2	BP
GO:0090493	catecholamine uptake	2/186	16/17910	0.0116986	0.0384058	0.0218046	SNCA/SLC22A3	2	BP
GO:2000251	positive regulation of actin cytoskeleton reorganization	2/186	16/17910	0.0116986	0.0384058	0.0218046	BAIAP2L1/TEK	2	BP
GO:0044429	mitochondrial part	18/186	977/18675	0.00888168	0.0385695	0.0241519	UCP2/NR3C1/TXNIP/HK2/PDK4/BCL2/SNCA/MAOB/ABCG2/RAD51/IDH2/GPT2/TYMS/PGR/COX7A1/PPM1K/CCNB1/PYCR1	18	CC
GO:0002682	regulation of immune system process	26/186	1570/17910	0.0117695	0.0386138	0.0219227	SELP/CAV1/FBN1/RARRES2/FOS/CYBA/CXCL12/BCL2/THBS1/SNCA/APOD/PRNP/DUSP1/GAS6/IL33/MITF/CCL21/GSN/MEF2C/AXL/CTSK/MASP1/F2RL1/ZEB1/STAT5B/GLI3	26	BP
GO:1904063	negative regulation of cation transmembrane transport	4/186	85/17910	0.0118713	0.0389225	0.0220979	CAV1/MMP9/PKD2/CASQ2	4	BP
GO:0016032	viral process	16/186	822/17910	0.0118842	0.0389396	0.0221076	HMGA1/CAV1/CXCL12/BCL2/KDR/KRT18/PDGFRA/GAS6/TYMS/GSN/AXL/KRT7/CAV2/SLC52A2/NCAM1/CCNA2	16	BP
GO:0046939	nucleotide phosphorylation	5/186	131/17910	0.0119056	0.0389597	0.0221191	GAPDH/HK2/PKM/ENO1/TPI1	5	BP
GO:0071326	cellular response to monosaccharide stimulus	5/186	131/17910	0.0119056	0.0389597	0.0221191	UCP2/SERPINF1/CYBA/PTPRN2/GAS6	5	BP
GO:0043235	receptor complex	8/186	292/18675	0.00906741	0.0390148	0.0244308	IRS1/LEPR/PTPRN2/ERBB3/SORBS1/PTH1R/TRPC1/TGFBR3	8	CC
GO:0048863	stem cell differentiation	7/186	237/17910	0.0120583	0.0393629	0.022348	GATA6/BCHE/EDNRA/PDGFRA/EPCAM/MEF2C/SNAI2	7	BP
GO:0031638	zymogen activation	3/186	46/17910	0.0120598	0.0393629	0.022348	PLAT/THBS1/ENO1	3	BP
GO:0031648	protein destabilization	3/186	46/17910	0.0120598	0.0393629	0.022348	SNCA/PRNP/GSN	3	BP
GO:1904036	negative regulation of epithelial cell apoptotic process	3/186	46/17910	0.0120598	0.0393629	0.022348	KDR/GAS6/TEK	3	BP
GO:0032496	response to lipopolysaccharide	8/186	295/17910	0.0121228	0.0395431	0.0224503	SELP/FOS/SNCA/MAOB/DCN/MEF2C/AXL/KCNJ8	8	BP
GO:0005694	chromosome	18/186	982/18675	0.00933173	0.0397871	0.0249144	HMGA1/CDKN2A/AR/MAF/RAD51/IL33/FLNA/KLF2/EZH2/KLF4/BIRC5/RECQL4/CCND2/BUB1B/SNAI2/E2F1/NEK2/CCNB1	18	CC
GO:0000070	mitotic sister chromatid segregation	5/186	132/17910	0.0122731	0.0400076	0.022714	DUSP1/BUB1B/PRC1/NEK2/CCNB1	5	BP
GO:0016248	channel inhibitor activity	3/183	36/16967	0.00678531	0.0401006	0.0257385	CAV1/BCL2/ITPR1	3	MF
GO:0009306	protein secretion	12/186	549/17910	0.0123318	0.0401354	0.0227865	IRS1/UCP2/SLC2A1/CAVIN1/GAPDH/PTPRN2/POSTN/GAS6/IL33/IDH2/ITPR1/F2RL1	12	BP
GO:0032392	DNA geometric change	4/186	86/17910	0.0123518	0.0401354	0.0227865	HMGA1/RAD51/RECQL4/RAD54L	4	BP
GO:0033138	positive regulation of peptidyl-serine phosphorylation	4/186	86/17910	0.0123518	0.0401354	0.0227865	CAV1/BCL2/SNCA/GAS6	4	BP
GO:0034446	substrate adhesion-dependent cell spreading	4/186	86/17910	0.0123518	0.0401354	0.0227865	POSTN/FLNA/AXL/TEK	4	BP
GO:0061097	regulation of protein tyrosine kinase activity	4/186	86/17910	0.0123518	0.0401354	0.0227865	CAV1/ERBB3/PRNP/GAS6	4	BP
GO:0030674	protein binding, bridging	6/183	156/16967	0.00695249	0.0407217	0.0261372	IRS1/CAV1/SORBS1/GAS6/CAV2/SOCS2	6	MF
GO:0061695	transferase complex, transferring phosphorus-containing groups	6/186	181/18675	0.00964259	0.0407421	0.0255124	IRS1/SORBS1/PKM/CCND2/CCNA2/CCNB1	6	CC
GO:0009135	purine nucleoside diphosphate metabolic process	5/186	133/17910	0.0126482	0.041046	0.0233035	GAPDH/HK2/PKM/ENO1/TPI1	5	BP
GO:0009179	purine ribonucleoside diphosphate metabolic process	5/186	133/17910	0.0126482	0.041046	0.0233035	GAPDH/HK2/PKM/ENO1/TPI1	5	BP
GO:0007091	metaphase/anaphase transition of mitotic cell cycle	3/186	47/17910	0.0127854	0.0413857	0.0234964	DUSP1/BUB1B/CCNB1	3	BP
GO:0010965	regulation of mitotic sister chromatid separation	3/186	47/17910	0.0127854	0.0413857	0.0234964	DUSP1/BUB1B/CCNB1	3	BP
GO:0042743	hydrogen peroxide metabolic process	3/186	47/17910	0.0127854	0.0413857	0.0234964	CYBA/SNCA/MAOB	3	BP
GO:1903115	regulation of actin filament-based movement	3/186	47/17910	0.0127854	0.0413857	0.0234964	CAV1/FLNA/DSP	3	BP
GO:0034703	cation channel complex	6/186	182/18675	0.00989116	0.0414192	0.0259364	ABCC9/KCNMA1/SCNN1A/KCNJ8/PKD2/CASQ2	6	CC
GO:0072676	lymphocyte migration	4/186	87/17910	0.0128446	0.0415506	0.02359	CXCL12/APOD/GAS6/CCL21	4	BP
GO:0016052	carbohydrate catabolic process	6/186	185/17910	0.012884	0.0415989	0.0236174	GAPDH/HK2/PKM/ENO1/TPI1/GALE	6	BP
GO:0048839	inner ear development	6/186	185/17910	0.012884	0.0415989	0.0236174	TFAP2A/MAF/PDGFRB/ZEB1/CCNA2/GLI3	6	BP
GO:0051147	regulation of muscle cell differentiation	6/186	185/17910	0.012884	0.0415989	0.0236174	GDF15/BCL2/EZH2/MEF2C/TMEM119/ZEB1	6	BP
GO:0030414	peptidase inhibitor activity	6/183	157/16967	0.0071657	0.0415991	0.0267003	GAPDH/SNCA/TIMP2/GAS6/RECK/BIRC5	6	MF
GO:0030509	BMP signaling pathway	5/186	134/17910	0.0130309	0.0420465	0.0238716	FBN1/EGR1/SFRP4/CCN1/TGFBR3	5	BP
GO:0005245	voltage-gated calcium channel activity	3/183	37/16967	0.00732624	0.042158	0.027059	GAS6/PKD2/CACNA1H	3	MF
GO:0032930	positive regulation of superoxide anion generation	2/186	17/17910	0.0131686	0.0422493	0.0239867	CYBA/F2RL1	2	BP
GO:0050665	hydrogen peroxide biosynthetic process	2/186	17/17910	0.0131686	0.0422493	0.0239867	CYBA/MAOB	2	BP
GO:0051284	positive regulation of sequestering of calcium ion	2/186	17/17910	0.0131686	0.0422493	0.0239867	PKD2/CASQ2	2	BP
GO:0051818	disruption of cells of other organism involved in symbiotic interaction	2/186	17/17910	0.0131686	0.0422493	0.0239867	GAPDH/F2RL1	2	BP
GO:0055003	cardiac myofibril assembly	2/186	17/17910	0.0131686	0.0422493	0.0239867	PDGFRA/PDGFRB	2	BP
GO:0070875	positive regulation of glycogen metabolic process	2/186	17/17910	0.0131686	0.0422493	0.0239867	IRS1/SORBS1	2	BP
GO:0090185	negative regulation of kidney development	2/186	17/17910	0.0131686	0.0422493	0.0239867	WT1/MMP9	2	BP
GO:1990573	potassium ion import across plasma membrane	2/186	17/17910	0.0131686	0.0422493	0.0239867	ABCC9/KCNJ8	2	BP
GO:2001267	regulation of cysteine-type endopeptidase activity involved in apoptotic signaling pathway	2/186	17/17910	0.0131686	0.0422493	0.0239867	MMP9/GSN	2	BP
GO:0044264	cellular polysaccharide metabolic process	4/186	88/17910	0.0133497	0.0427764	0.0242859	IRS1/ENPP1/LEPR/SORBS1	4	BP
GO:0097306	cellular response to alcohol	4/186	88/17910	0.0133497	0.0427764	0.0242859	CDH1/RAD51/KLF2/KLF4	4	BP
GO:0071383	cellular response to steroid hormone stimulus	7/186	242/17910	0.0133977	0.0429031	0.0243579	NR3C1/SERPINF1/KANK2/AR/AQP1/PGR/NR4A1	7	BP
GO:0009185	ribonucleoside diphosphate metabolic process	5/186	135/17910	0.0134215	0.0429521	0.0243857	GAPDH/HK2/PKM/ENO1/TPI1	5	BP
GO:0030042	actin filament depolymerization	3/186	48/17910	0.0135355	0.0431811	0.0245157	SPTBN2/GSN/F2RL1	3	BP
GO:0048546	digestive tract morphogenesis	3/186	48/17910	0.0135355	0.0431811	0.0245157	BCL2/PDGFRA/GLI3	3	BP
GO:0055010	ventricular cardiac muscle tissue morphogenesis	3/186	48/17910	0.0135355	0.0431811	0.0245157	TPM1/DSP/TGFBR3	3	BP
GO:0101023	vascular endothelial cell proliferation	3/186	48/17910	0.0135355	0.0431811	0.0245157	FGF2/AKT3/MEF2C	3	BP
GO:1905562	regulation of vascular endothelial cell proliferation	3/186	48/17910	0.0135355	0.0431811	0.0245157	FGF2/AKT3/MEF2C	3	BP
GO:0120035	regulation of plasma membrane bounded cell projection organization	13/186	624/17910	0.0135462	0.0431882	0.0245197	CAV1/SERPINF1/ANLN/CXCL12/SPP1/PRNP/PMP22/EZH2/CCL21/MEF2C/KLF4/F2RL1/ESPN	13	BP
GO:0051017	actin filament bundle assembly	5/186	136/17910	0.0138198	0.0440329	0.0249993	CCN2/SORBS1/FLNA/TPM1/ESPN	5	BP
GO:0101002	ficolin-1-rich granule	6/186	185/18675	0.0106642	0.0440531	0.0275857	MMP9/PTPRN2/PKM/TIMP2/GSN/DSP	6	CC
GO:0043209	myelin sheath	3/186	46/18675	0.0107803	0.0440531	0.0275857	BCL2/PMP22/GSN	3	CC
GO:0005865	striated muscle thin filament	2/186	16/18675	0.0108019	0.0440531	0.0275857	TPM1/TPM2	2	CC
GO:0032088	negative regulation of NF-kappaB transcription factor activity	4/186	89/17910	0.0138674	0.0441567	0.0250696	CDKN2A/PTGIS/KLF4/CYP1B1	4	BP
GO:0015276	ligand-gated ion channel activity	5/183	114/16967	0.00787899	0.0442491	0.0284012	AQP1/SCNN1A/KCNJ8/ITPR1/PKD2	5	MF
GO:0022834	ligand-gated channel activity	5/183	114/16967	0.00787899	0.0442491	0.0284012	AQP1/SCNN1A/KCNJ8/ITPR1/PKD2	5	MF
GO:0017046	peptide hormone binding	3/183	38/16967	0.00789199	0.0442491	0.0284012	AVPR1A/PTH1R/NPR2	3	MF
GO:0022411	cellular component disassembly	11/186	492/17910	0.0139673	0.044447	0.0252344	HMGA1/CAV1/MMP9/HK2/TIMP2/SPTBN2/GSN/CTSK/F2RL1/SNAI2/CCNB1	11	BP
GO:0048037	cofactor binding	11/183	438/16967	0.0080813	0.0449266	0.028836	AOC3/CYBA/GAPDH/FASN/PTGIS/MAOB/IDH2/GPT2/TYMS/CYP1B1/DPYD	11	MF
GO:0009056	catabolic process	35/186	2320/17910	0.0142057	0.0451773	0.025649	IRS1/ENPP1/LEPR/CAV1/MMP9/RARRES2/FGF2/GAPDH/SPP1/HK2/BCL2/KDR/SNCA/PKM/MAOB/CDH1/CPQ/IL33/FLNA/GPT2/DCN/RNASEH2A/CTSK/ENO1/ITPR1/CYP1B1/DPYD/BUB1B/SDC1/PPM1K/PDE8B/E2F1/TPI1/CCNB1/GALE	35	BP
GO:0061572	actin filament bundle organization	5/186	137/17910	0.0142261	0.0451986	0.0256611	CCN2/SORBS1/FLNA/TPM1/ESPN	5	BP
GO:0003254	regulation of membrane depolarization	3/186	49/17910	0.0143102	0.0451986	0.0256611	BCL2/KDR/DCN	3	BP
GO:0009994	oocyte differentiation	3/186	49/17910	0.0143102	0.0451986	0.0256611	BCL2/NPR2/CCNB1	3	BP
GO:0031529	ruffle organization	3/186	49/17910	0.0143102	0.0451986	0.0256611	CAV1/CCL21/TPM1	3	BP
GO:0035272	exocrine system development	3/186	49/17910	0.0143102	0.0451986	0.0256611	TGM2/SNAI2/FGF7	3	BP
GO:0044784	metaphase/anaphase transition of cell cycle	3/186	49/17910	0.0143102	0.0451986	0.0256611	DUSP1/BUB1B/CCNB1	3	BP
GO:0050879	multicellular organismal movement	3/186	49/17910	0.0143102	0.0451986	0.0256611	DMD/MYH14/ITPR1	3	BP
GO:0050881	musculoskeletal movement	3/186	49/17910	0.0143102	0.0451986	0.0256611	DMD/MYH14/ITPR1	3	BP
GO:0051306	mitotic sister chromatid separation	3/186	49/17910	0.0143102	0.0451986	0.0256611	DUSP1/BUB1B/CCNB1	3	BP
GO:1904707	positive regulation of vascular smooth muscle cell proliferation	3/186	49/17910	0.0143102	0.0451986	0.0256611	MMP9/FGF2/IGFBP5	3	BP
GO:2001238	positive regulation of extrinsic apoptotic signaling pathway	3/186	49/17910	0.0143102	0.0451986	0.0256611	CAV1/THBS1/ATF3	3	BP
GO:0005355	glucose transmembrane transporter activity	2/183	13/16967	0.008346	0.0452478	0.0290422	SLC2A4/SLC2A1	2	MF
GO:0015149	hexose transmembrane transporter activity	2/183	13/16967	0.008346	0.0452478	0.0290422	SLC2A4/SLC2A1	2	MF
GO:0016641	oxidoreductase activity, acting on the CH-NH2 group of donors, oxygen as acceptor	2/183	13/16967	0.008346	0.0452478	0.0290422	AOC3/MAOB	2	MF
GO:0050764	regulation of phagocytosis	4/186	90/17910	0.0143976	0.0454464	0.0258018	CYBA/GAS6/TUB/F2RL1	4	BP
GO:0099513	polymeric cytoskeletal fiber	13/186	635/18675	0.0112652	0.0455464	0.0285208	KRT18/FLNA/PALLD/KIF11/TEK/KRT7/PKD2/DES/DSP/LMNB1/ESPN/PRC1/NEK2	13	CC
GO:0006694	steroid biosynthetic process	6/186	190/17910	0.0145298	0.0458352	0.0260226	SCD/PBX1/FASN/EGR1/CACNA1H/SNAI2	6	BP
GO:0021537	telencephalon development	7/186	246/17910	0.0145438	0.0458508	0.0260314	SLC2A1/CXCL12/FLNA/AQP1/EZH2/AVPR1A/GLI3	7	BP
GO:0022839	ion gated channel activity	8/183	267/16967	0.0085351	0.0458936	0.0294568	GAS6/KCNMA1/AQP1/SCNN1A/KCNJ8/ITPR1/PKD2/CACNA1H	8	MF
GO:0010107	potassium ion import	2/186	18/17910	0.0147145	0.0460462	0.0261423	ABCC9/KCNJ8	2	BP
GO:0035994	response to muscle stretch	2/186	18/17910	0.0147145	0.0460462	0.0261423	FOS/DMD	2	BP
GO:0038083	peptidyl-tyrosine autophosphorylation	2/186	18/17910	0.0147145	0.0460462	0.0261423	CAV1/KDR	2	BP
GO:0044320	cellular response to leptin stimulus	2/186	18/17910	0.0147145	0.0460462	0.0261423	LEPR/CCNA2	2	BP
GO:0048557	embryonic digestive tract morphogenesis	2/186	18/17910	0.0147145	0.0460462	0.0261423	PDGFRA/GLI3	2	BP
GO:0051895	negative regulation of focal adhesion assembly	2/186	18/17910	0.0147145	0.0460462	0.0261423	THBS1/APOD	2	BP
GO:0055083	monovalent inorganic anion homeostasis	2/186	18/17910	0.0147145	0.0460462	0.0261423	ENPP1/SFRP4	2	BP
GO:0060749	mammary gland alveolus development	2/186	18/17910	0.0147145	0.0460462	0.0261423	AR/SOCS2	2	BP
GO:0060977	coronary vasculature morphogenesis	2/186	18/17910	0.0147145	0.0460462	0.0261423	PDGFRB/TGFBR3	2	BP
GO:0061377	mammary gland lobule development	2/186	18/17910	0.0147145	0.0460462	0.0261423	AR/SOCS2	2	BP
GO:0070633	transepithelial transport	2/186	18/17910	0.0147145	0.0460462	0.0261423	AQP1/ITPR1	2	BP
GO:0070828	heterochromatin organization	2/186	18/17910	0.0147145	0.0460462	0.0261423	HMGA1/CDKN2A	2	BP
GO:0051649	establishment of localization in cell	30/186	1919/17910	0.0147698	0.0461907	0.0262244	UCP2/SLC2A4/HMGA1/CAV1/FGF2/CYBA/TXNIP/PTPRN2/BCL2/SNCA/GPIHBP1/APOD/DMD/PRNP/CDH1/GAS6/FLNA/GAS1/SPTBN2/CCL21/MEF2C/TUB/ITPR1/PKD2/KIF1A/TRPC1/E2F1/CASQ2/CCNB1/GLI3	30	BP
GO:0022836	gated channel activity	8/183	268/16967	0.00871896	0.0465011	0.0298467	GAS6/KCNMA1/AQP1/SCNN1A/KCNJ8/ITPR1/PKD2/CACNA1H	8	MF
GO:0001523	retinoid metabolic process	4/186	91/17910	0.0149406	0.0466961	0.0265113	RARRES2/GPIHBP1/CYP1B1/SDC1	4	BP
GO:0032675	regulation of interleukin-6 production	5/186	139/17910	0.0150625	0.0469933	0.02668	CYBA/GAS6/IL33/KLF2/F2RL1	5	BP
GO:0071322	cellular response to carbohydrate stimulus	5/186	139/17910	0.0150625	0.0469933	0.02668	UCP2/SERPINF1/CYBA/PTPRN2/GAS6	5	BP
GO:0008347	glial cell migration	3/186	50/17910	0.0151096	0.0469933	0.02668	NDN/IDH2/GLI3	3	BP
GO:0031343	positive regulation of cell killing	3/186	50/17910	0.0151096	0.0469933	0.02668	GAPDH/F2RL1/STAT5B	3	BP
GO:0032873	negative regulation of stress-activated MAPK cascade	3/186	50/17910	0.0151096	0.0469933	0.02668	DUSP1/FOXM1/F2RL1	3	BP
GO:0060976	coronary vasculature development	3/186	50/17910	0.0151096	0.0469933	0.02668	GATA6/PDGFRB/TGFBR3	3	BP
GO:0070303	negative regulation of stress-activated protein kinase signaling cascade	3/186	50/17910	0.0151096	0.0469933	0.02668	DUSP1/FOXM1/F2RL1	3	BP
GO:0099024	plasma membrane invagination	3/186	50/17910	0.0151096	0.0469933	0.02668	THBS1/GSN/F2RL1	3	BP
GO:0000785	chromatin	11/186	500/18675	0.0117385	0.0470542	0.029465	HMGA1/CDKN2A/AR/MAF/RAD51/KLF2/EZH2/KLF4/CCND2/SNAI2/E2F1	11	CC
GO:0022890	inorganic cation transmembrane transporter activity	11/183	444/16967	0.00889775	0.047072	0.0302131	GAS6/KCNMA1/AQP1/SCNN1A/KCNJ8/ITPR1/PKD2/COX7A1/TRPC1/CACNA1H/SLC22A3	11	MF
GO:0005509	calcium ion binding	14/183	635/16967	0.00903036	0.0473913	0.030418	ENPP1/SELP/AOC3/FBN1/THBS1/SNCA/THBS2/GAS6/MGP/GSN/MASP1/PKD2/EFEMP1/CASQ2	14	MF
GO:0031344	regulation of cell projection organization	13/186	634/17910	0.0152673	0.0474547	0.026942	CAV1/SERPINF1/ANLN/CXCL12/SPP1/PRNP/PMP22/EZH2/CCL21/MEF2C/KLF4/F2RL1/ESPN	13	BP
GO:1901575	organic substance catabolic process	30/186	1925/17910	0.0153715	0.0477494	0.0271093	IRS1/ENPP1/CAV1/RARRES2/FGF2/GAPDH/SPP1/HK2/SNCA/PKM/MAOB/CDH1/CPQ/IL33/FLNA/GPT2/DCN/RNASEH2A/CTSK/ENO1/CYP1B1/DPYD/BUB1B/SDC1/PPM1K/PDE8B/E2F1/TPI1/CCNB1/GALE	30	BP
GO:0051219	phosphoprotein binding	4/183	76/16967	0.00919151	0.0478542	0.0307151	IRS1/PLAT/SNCA/PKD2	4	MF
GO:0007259	JAK-STAT cascade	5/186	140/17910	0.0154928	0.0480488	0.0272793	CAV1/PKD2/CYP1B1/STAT5B/SOCS2	5	BP
GO:1904064	positive regulation of cation transmembrane transport	5/186	140/17910	0.0154928	0.0480488	0.0272793	SNCA/DMD/FLNA/PKD2/TRPC1	5	BP
GO:0008630	intrinsic apoptotic signaling pathway in response to DNA damage	4/186	92/17910	0.0154963	0.0480488	0.0272793	CXCL12/BCL2/SNAI2/E2F1	4	BP
GO:0031092	platelet alpha granule membrane	2/186	17/18675	0.0121627	0.0482188	0.0301942	SELP/SNCA	2	CC
GO:0030027	lamellipodium	6/186	191/18675	0.0123374	0.0482188	0.0301942	CDH1/PALLD/GSN/PKD2/MYLK/ACTG2	6	CC
GO:0031968	organelle outer membrane	6/186	191/18675	0.0123374	0.0482188	0.0301942	HK2/BCL2/SNCA/MAOB/SYNE1/PGR	6	CC
GO:0005216	ion channel activity	9/183	329/16967	0.00954438	0.0484158	0.0310756	GAS6/KCNMA1/AQP1/SCNN1A/KCNJ8/ITPR1/PKD2/TRPC1/CACNA1H	9	MF
GO:0051117	ATPase binding	4/183	77/16967	0.00961527	0.0484158	0.0310756	CAV1/AR/PKD2/PGR	4	MF
GO:0005161	platelet-derived growth factor receptor binding	2/183	14/16967	0.0096684	0.0484158	0.0310756	PDGFRA/PDGFRB	2	MF
GO:0043274	phospholipase binding	2/183	14/16967	0.0096684	0.0484158	0.0310756	SNCA/LMNB1	2	MF
GO:0050998	nitric-oxide synthase binding	2/183	14/16967	0.0096684	0.0484158	0.0310756	CAV1/DMD	2	MF
GO:0002237	response to molecule of bacterial origin	8/186	309/17910	0.0156352	0.0484502	0.0275072	SELP/FOS/SNCA/MAOB/DCN/MEF2C/AXL/KCNJ8	8	BP
GO:0009314	response to radiation	10/186	435/17910	0.0157072	0.0486435	0.0276169	FOS/CYBA/CXCL12/BCL2/DUSP1/RAD51/EGR1/AQP1/RAD54L/SNAI2	10	BP
GO:0090596	sensory organ morphogenesis	7/186	250/17910	0.0157583	0.048772	0.0276899	FBN1/BCL2/TFAP2A/AQP5/EFEMP1/ZEB1/GLI3	7	BP
GO:0021545	cranial nerve development	3/186	51/17910	0.0159338	0.0492551	0.0279642	ERBB3/TFAP2A/GLI3	3	BP
GO:2000772	regulation of cellular senescence	3/186	51/17910	0.0159338	0.0492551	0.0279642	HMGA1/CDKN2A/AKT3	3	BP
GO:0007626	locomotory behavior	6/186	194/17910	0.0159478	0.0492686	0.0279718	CXCL12/SNCA/EGR1/SELENOP/TRH/ESPN	6	BP
GO:0006637	acyl-CoA metabolic process	4/186	93/17910	0.0160648	0.0494797	0.0280917	PDK4/SCD/FASN/SNCA	4	BP
GO:0032649	regulation of interferon-gamma production	4/186	93/17910	0.0160648	0.0494797	0.0280917	PRNP/GAS6/IL33/AXL	4	BP
GO:0035383	thioester metabolic process	4/186	93/17910	0.0160648	0.0494797	0.0280917	PDK4/SCD/FASN/SNCA	4	BP
GO:0045621	positive regulation of lymphocyte differentiation	4/186	93/17910	0.0160648	0.0494797	0.0280917	GAS6/AXL/STAT5B/GLI3	4	BP
GO:0051983	regulation of chromosome segregation	4/186	93/17910	0.0160648	0.0494797	0.0280917	DUSP1/BUB1B/NEK2/CCNB1	4	BP
GO:0070851	growth factor receptor binding	5/183	121/16967	0.0100491	0.0495775	0.0318212	FGF2/PDGFRA/PDGFRB/EFEMP1/FGF7	5	MF
GO:0008013	beta-catenin binding	4/183	78/16967	0.0100515	0.0495775	0.0318212	AR/CDH1/KLF4/GLI3	4	MF
GO:0046658	anchored component of plasma membrane	3/186	49/18675	0.0128036	0.049627	0.0310761	GPIHBP1/PRNP/GAS1	3	CC
GO:0019867	outer membrane	6/186	193/18675	0.012934	0.0497217	0.0311353	HK2/BCL2/SNCA/MAOB/SYNE1/PGR	6	CC
GO:0001502	cartilage condensation	2/186	19/17910	0.0163344	0.0497672	0.0282549	CCN2/MGP	2	BP
GO:0002577	regulation of antigen processing and presentation	2/186	19/17910	0.0163344	0.0497672	0.0282549	THBS1/CCL21	2	BP
GO:0006833	water transport	2/186	19/17910	0.0163344	0.0497672	0.0282549	AQP5/AQP1	2	BP
GO:0010544	negative regulation of platelet activation	2/186	19/17910	0.0163344	0.0497672	0.0282549	PDGFRA/PRKG1	2	BP
GO:0015669	gas transport	2/186	19/17910	0.0163344	0.0497672	0.0282549	AQP5/AQP1	2	BP
GO:0023019	signal transduction involved in regulation of gene expression	2/186	19/17910	0.0163344	0.0497672	0.0282549	PDGFRA/EPCAM	2	BP
GO:0032026	response to magnesium ion	2/186	19/17910	0.0163344	0.0497672	0.0282549	THBS1/SNCA	2	BP
GO:0032331	negative regulation of chondrocyte differentiation	2/186	19/17910	0.0163344	0.0497672	0.0282549	EFEMP1/SNAI2	2	BP
GO:0034138	toll-like receptor 3 signaling pathway	2/186	19/17910	0.0163344	0.0497672	0.0282549	CAV1/F2RL1	2	BP
GO:0042693	muscle cell fate commitment	2/186	19/17910	0.0163344	0.0497672	0.0282549	WT1/MEF2C	2	BP
GO:0051546	keratinocyte migration	2/186	19/17910	0.0163344	0.0497672	0.0282549	MMP9/FGF7	2	BP
GO:0060973	cell migration involved in heart development	2/186	19/17910	0.0163344	0.0497672	0.0282549	PDGFRB/SNAI2	2	BP
GO:0071731	response to nitric oxide	2/186	19/17910	0.0163344	0.0497672	0.0282549	AQP1/CCNA2	2	BP
GO:0090280	positive regulation of calcium ion import	2/186	19/17910	0.0163344	0.0497672	0.0282549	CXCL12/PDGFRB	2	BP
GO:0098911	regulation of ventricular cardiac muscle cell action potential	2/186	19/17910	0.0163344	0.0497672	0.0282549	CAV1/DSP	2	BP
GO:1902170	cellular response to reactive nitrogen species	2/186	19/17910	0.0163344	0.0497672	0.0282549	AQP1/CCNA2	2	BP
GO:1903392	negative regulation of adherens junction organization	2/186	19/17910	0.0163344	0.0497672	0.0282549	THBS1/APOD	2	BP
GO:2000774	positive regulation of cellular senescence	2/186	19/17910	0.0163344	0.0497672	0.0282549	HMGA1/CDKN2A	2	BP
GO:0001678	cellular glucose homeostasis	5/186	142/17910	0.0163779	0.0498698	0.0283132	UCP2/SERPINF1/CYBA/PTPRN2/GAS6	5	BP
GO:0018209	peptidyl-serine modification	7/186	252/17910	0.0163919	0.0498823	0.0283202	CAV1/BCL2/SNCA/DMD/GAS6/DCN/CCNB1	7	BP
GO:0044798	nuclear transcription factor complex	5/186	140/18675	0.0131549	0.0501596	0.0314096	HMGA1/FOS/PBX1/KLF4/E2F1	5	CC
GO:0045936	negative regulation of phosphate metabolic process	12/186	572/17910	0.0165356	0.0502895	0.0285514	ENPP1/CDKN2A/CAV1/SNCA/DMD/PRNP/DUSP1/FOXM1/KLF4/F2RL1/ATF3/CCNB1	12	BP
GO:0001047	core promoter binding	3/183	42/16967	0.0104081	0.0505755	0.0324618	NR3C1/FOS/EZH2	3	MF
GO:0098631	cell adhesion mediator activity	3/183	42/16967	0.0104081	0.0505755	0.0324618	BAIAP2L1/KRT18/DSP	3	MF
GO:0009124	nucleoside monophosphate biosynthetic process	6/186	196/17910	0.0166916	0.0507336	0.0288036	GAPDH/HK2/PKM/TYMS/ENO1/TPI1	6	BP
GO:0010563	negative regulation of phosphorus metabolic process	12/186	573/17910	0.0167402	0.050851	0.0288702	ENPP1/CDKN2A/CAV1/SNCA/DMD/PRNP/DUSP1/FOXM1/KLF4/F2RL1/ATF3/CCNB1	12	BP
GO:0003179	heart valve morphogenesis	3/186	52/17910	0.0167828	0.0508587	0.0288746	MEF2C/SNAI2/CCN1	3	BP
GO:0048016	inositol phosphate-mediated signaling	3/186	52/17910	0.0167828	0.0508587	0.0288746	ERBB3/PRNP/ITPR1	3	BP
GO:0060350	endochondral bone morphogenesis	3/186	52/17910	0.0167828	0.0508587	0.0288746	MEF2C/TMEM119/TEK	3	BP
GO:1905818	regulation of chromosome separation	3/186	52/17910	0.0167828	0.0508587	0.0288746	DUSP1/BUB1B/CCNB1	3	BP
GO:1902107	positive regulation of leukocyte differentiation	5/186	143/17910	0.0168329	0.0509801	0.0289435	FOS/GAS6/AXL/STAT5B/GLI3	5	BP
GO:0014704	intercalated disc	3/186	50/18675	0.0135229	0.0510054	0.0319392	SLC2A1/DES/DSP	3	CC
GO:0043034	costamere	2/186	18/18675	0.0135942	0.0510054	0.0319392	DMD/FLNC	2	CC
GO:0005159	insulin-like growth factor receptor binding	2/183	15/16967	0.0110773	0.0512853	0.0329174	IRS1/SOCS2	2	MF
GO:0015145	monosaccharide transmembrane transporter activity	2/183	15/16967	0.0110773	0.0512853	0.0329174	SLC2A4/SLC2A1	2	MF
GO:0015278	calcium-release channel activity	2/183	15/16967	0.0110773	0.0512853	0.0329174	ITPR1/PKD2	2	MF
GO:0030169	low-density lipoprotein particle binding	2/183	15/16967	0.0110773	0.0512853	0.0329174	THBS1/CDH13	2	MF
GO:0035639	purine ribonucleoside triphosphate binding	29/183	1732/16967	0.0110857	0.0512853	0.0329174	ENPP1/HK2/PDK4/KDR/ERBB3/TGM2/PKM/ABCG2/ABCB1/PDGFRA/RAD51/PDGFRB/ABCC9/MYH14/AKT3/AXL/PRKG1/KCNJ8/KIF11/TEK/UBE2T/RECQL4/KIF1A/BUB1B/MYLK/RAD54L/NPR2/NEK2/ACTG2	29	MF
GO:0015459	potassium channel regulator activity	3/183	43/16967	0.0111014	0.0512853	0.0329174	CAV1/ABCC9/FLNA	3	MF
GO:0050840	extracellular matrix binding	3/183	43/16967	0.0111014	0.0512853	0.0329174	THBS1/DCN/CCN1	3	MF
GO:0009205	purine ribonucleoside triphosphate metabolic process	8/186	314/17910	0.0170525	0.0515839	0.0292863	ENPP1/GAPDH/HK2/SNCA/PKM/ENO1/TPI1/CCNB1	8	BP
GO:0010506	regulation of autophagy	8/186	314/17910	0.0170525	0.0515839	0.0292863	LEPR/GAPDH/HK2/BCL2/KDR/SNCA/DCN/ITPR1	8	BP
GO:0007052	mitotic spindle organization	4/186	95/17910	0.0172409	0.0520607	0.029557	FLNA/KIF11/PRC1/CCNB1	4	BP
GO:0050810	regulation of steroid biosynthetic process	4/186	95/17910	0.0172409	0.0520607	0.029557	SCD/FASN/EGR1/SNAI2	4	BP
GO:0120034	positive regulation of plasma membrane bounded cell projection assembly	4/186	95/17910	0.0172409	0.0520607	0.029557	ANLN/CCL21/F2RL1/ESPN	4	BP
GO:0006633	fatty acid biosynthetic process	5/186	144/17910	0.0172961	0.0521655	0.0296165	PDK4/SCD/FASN/PTGIS/AVPR1A	5	BP
GO:0043467	regulation of generation of precursor metabolites and energy	5/186	144/17910	0.0172961	0.0521655	0.0296165	IRS1/ENPP1/SORBS1/SNCA/CCNB1	5	BP
GO:0030178	negative regulation of Wnt signaling pathway	6/186	198/17910	0.0174589	0.0526253	0.0298776	CAV1/IGFBP4/EGR1/SFRP4/SNAI2/GLI3	6	BP
GO:1903827	regulation of cellular protein localization	11/186	509/17910	0.0175343	0.0528211	0.0299887	AR/BCL2/SORBS1/APOD/PRNP/CDH1/GAS6/FLNA/GSN/E2F1/GLI3	11	BP
GO:0003700	DNA-binding transcription factor activity	28/183	1663/16967	0.0117019	0.0536813	0.0344553	GATA6/HMGA1/WT1/JAZF1/NR3C1/FOS/AR/PBX1/TFAP2A/MAF/FOXM1/EGR1/NDN/KLF2/MITF/EZH2/MEF2C/KLF4/ENO1/PGR/ZEB1/ATF3/STAT5B/SNAI2/AEBP1/E2F1/NR4A1/GLI3	28	MF
GO:1901570	fatty acid derivative biosynthetic process	4/186	96/17910	0.0178486	0.0537132	0.0304952	SCD/FASN/PTGIS/AVPR1A	4	BP
GO:0048762	mesenchymal cell differentiation	6/186	199/17910	0.0178516	0.0537132	0.0304952	BCL2/EDNRA/EZH2/MEF2C/SNAI2/TGFBR3	6	BP
GO:0009167	purine ribonucleoside monophosphate metabolic process	8/186	317/17910	0.0179461	0.0537631	0.0305236	ENPP1/GAPDH/HK2/SNCA/PKM/ENO1/TPI1/CCNB1	8	BP
GO:0014046	dopamine secretion	2/186	20/17910	0.0180268	0.0537631	0.0305236	CXCL12/SNCA	2	BP
GO:0014059	regulation of dopamine secretion	2/186	20/17910	0.0180268	0.0537631	0.0305236	CXCL12/SNCA	2	BP
GO:0032769	negative regulation of monooxygenase activity	2/186	20/17910	0.0180268	0.0537631	0.0305236	CAV1/SNCA	2	BP
GO:0042053	regulation of dopamine metabolic process	2/186	20/17910	0.0180268	0.0537631	0.0305236	SNCA/MAOB	2	BP
GO:0042069	regulation of catecholamine metabolic process	2/186	20/17910	0.0180268	0.0537631	0.0305236	SNCA/MAOB	2	BP
GO:0045019	negative regulation of nitric oxide biosynthetic process	2/186	20/17910	0.0180268	0.0537631	0.0305236	CAV1/PTGIS	2	BP
GO:0046628	positive regulation of insulin receptor signaling pathway	2/186	20/17910	0.0180268	0.0537631	0.0305236	IRS1/SORBS1	2	BP
GO:0048745	smooth muscle tissue development	2/186	20/17910	0.0180268	0.0537631	0.0305236	PKD2/MYLK	2	BP
GO:0060216	definitive hemopoiesis	2/186	20/17910	0.0180268	0.0537631	0.0305236	TEK/TGFBR3	2	BP
GO:0060487	lung epithelial cell differentiation	2/186	20/17910	0.0180268	0.0537631	0.0305236	GATA6/KLF2	2	BP
GO:0098743	cell aggregation	2/186	20/17910	0.0180268	0.0537631	0.0305236	CCN2/MGP	2	BP
GO:1900424	regulation of defense response to bacterium	2/186	20/17910	0.0180268	0.0537631	0.0305236	CYBA/F2RL1	2	BP
GO:1904406	negative regulation of nitric oxide metabolic process	2/186	20/17910	0.0180268	0.0537631	0.0305236	CAV1/PTGIS	2	BP
GO:1905523	positive regulation of macrophage migration	2/186	20/17910	0.0180268	0.0537631	0.0305236	RARRES2/THBS1	2	BP
GO:0005759	mitochondrial matrix	10/186	448/18675	0.0145467	0.0541462	0.0339059	NR3C1/PDK4/SNCA/RAD51/IDH2/GPT2/TYMS/PPM1K/CCNB1/PYCR1	10	CC
GO:0043933	protein-containing complex subunit organization	31/186	2032/17910	0.0181723	0.0541652	0.0307519	HMGA1/SELP/SLC2A1/CAV1/CYBA/BAIAP2L1/ANLN/AR/CXCL12/SNCA/TGM2/GPIHBP1/PKM/DMD/PRNP/RAD51/AQP5/MITF/SPTBN2/CCL21/GSN/TEK/PKD2/CYP1B1/F2RL1/CAV2/TNXB/AEBP1/CASQ2/CCNB1/TGFBR3	31	BP
GO:0002684	positive regulation of immune system process	19/186	1087/17910	0.0182476	0.0542735	0.0308133	SELP/CAV1/RARRES2/FOS/CYBA/CXCL12/BCL2/THBS1/PRNP/GAS6/IL33/CCL21/MEF2C/AXL/CTSK/MASP1/F2RL1/STAT5B/GLI3	19	BP
GO:0043524	negative regulation of neuron apoptotic process	5/186	146/17910	0.0182478	0.0542735	0.0308133	BCL2/ERBB3/SNCA/MEF2C/AXL	5	BP
GO:0009126	purine nucleoside monophosphate metabolic process	8/186	318/17910	0.0182514	0.0542735	0.0308133	ENPP1/GAPDH/HK2/SNCA/PKM/ENO1/TPI1/CCNB1	8	BP
GO:1903829	positive regulation of cellular protein localization	8/186	318/17910	0.0182514	0.0542735	0.0308133	BCL2/SORBS1/PRNP/CDH1/GAS6/FLNA/E2F1/GLI3	8	BP
GO:1903532	positive regulation of secretion by cell	9/186	381/17910	0.0183086	0.054412	0.0308919	GAPDH/CXCL12/SPP1/SNCA/POSTN/IL33/AVPR1A/F2RL1/SDC1	9	BP
GO:0016101	diterpenoid metabolic process	4/186	97/17910	0.0184694	0.0547937	0.0311086	RARRES2/GPIHBP1/CYP1B1/SDC1	4	BP
GO:0120162	positive regulation of cold-induced thermogenesis	4/186	97/17910	0.0184694	0.0547937	0.0311086	UCP2/LEPR/CAV1/SCD	4	BP
GO:1901989	positive regulation of cell cycle phase transition	4/186	97/17910	0.0184694	0.0547937	0.0311086	PBX1/EZH2/CCND2/CCNB1	4	BP
GO:0071705	nitrogen compound transport	31/186	2035/17910	0.0185181	0.0548711	0.0311526	IRS1/UCP2/SLC2A1/CPE/CAVIN1/CYBA/TXNIP/GAPDH/PTPRN2/CXCL12/KRT18/SNCA/GPIHBP1/APOD/PRNP/MAOB/CDH1/ABCB1/POSTN/GAS6/IL33/IDH2/FLNA/AQP1/AVPR1A/ITPR1/F2RL1/KIF1A/SLC52A2/SLC22A3/GLI3	31	BP
GO:0006636	unsaturated fatty acid biosynthetic process	3/186	54/17910	0.0185556	0.0548711	0.0311526	SCD/PTGIS/AVPR1A	3	BP
GO:0046173	polyol biosynthetic process	3/186	54/17910	0.0185556	0.0548711	0.0311526	FGF2/SNCA/PTH1R	3	BP
GO:0051937	catecholamine transport	3/186	54/17910	0.0185556	0.0548711	0.0311526	CXCL12/SNCA/SLC22A3	3	BP
GO:0071385	cellular response to glucocorticoid stimulus	3/186	54/17910	0.0185556	0.0548711	0.0311526	NR3C1/SERPINF1/AQP1	3	BP
GO:0009199	ribonucleoside triphosphate metabolic process	8/186	319/17910	0.0185603	0.0548711	0.0311526	ENPP1/GAPDH/HK2/SNCA/PKM/ENO1/TPI1/CCNB1	8	BP
GO:0005903	brush border	4/186	95/18675	0.0150239	0.0548801	0.0343655	AQP1/MYH14/PTH1R/ESPN	4	CC
GO:0031233	intrinsic component of external side of plasma membrane	2/186	19/18675	0.015095	0.0548801	0.0343655	GPIHBP1/PRNP	2	CC
GO:0036379	myofilament	2/186	19/18675	0.015095	0.0548801	0.0343655	TPM1/TPM2	2	CC
GO:0034774	secretory granule lumen	8/186	321/18675	0.0153434	0.0553542	0.0346624	RARRES2/THBS1/PKM/TIMP2/GAS6/SELENOP/GSN/LEFTY2	8	CC
GO:0007051	spindle organization	5/186	147/17910	0.0187364	0.0553594	0.0314299	FLNA/KIF11/PRC1/NEK2/CCNB1	5	BP
GO:0120031	plasma membrane bounded cell projection assembly	11/186	515/17910	0.0189432	0.0559381	0.0317584	CAV1/ANLN/FLNA/PMP22/CCL21/GSN/CDH13/F2RL1/MYLK/ESPN/NEK2	11	BP
GO:0007631	feeding behavior	4/186	98/17910	0.0191035	0.0563133	0.0319714	LEPR/FOS/GDF15/TRH	4	BP
GO:0033559	unsaturated fatty acid metabolic process	4/186	98/17910	0.0191035	0.0563133	0.0319714	SCD/PTGIS/AVPR1A/CYP1B1	4	BP
GO:0043266	regulation of potassium ion transport	4/186	98/17910	0.0191035	0.0563133	0.0319714	CAV1/PRNP/FLNA/CASQ2	4	BP
GO:0009144	purine nucleoside triphosphate metabolic process	8/186	321/17910	0.0191894	0.0565336	0.0320965	ENPP1/GAPDH/HK2/SNCA/PKM/ENO1/TPI1/CCNB1	8	BP
GO:0003229	ventricular cardiac muscle tissue development	3/186	55/17910	0.0194794	0.057232	0.032493	TPM1/DSP/TGFBR3	3	BP
[truncated: 677 more rows]
