# Supplementary material for: Diabetes-associated differentially expressed genes as prognostic biomarkers and therapeutic targets in endometrial cancer: a comprehensive molecular analysis
Source: Front Oncol. 2025 Oct 30;15:1591040. doi: 10.3389/fonc.2025.1591040 (PMC12611713; doi:10.3389/fonc.2025.1591040)
Supplement: Supplementary file 4 [file Table4.xlsx]

## Sheet: KEGG
ID	Description	GeneRatio	BgRatio	pvalue	p.adjust	qvalue	geneID	Count	one_type	two_type
hsa05418	Fluid shear stress and atherosclerosis	13/138	139/7914	7.80306e-07	0.000184933	0.000144562	CAV1/MMP9/PLAT/FOS/CYBA/BCL2/KDR/DUSP1/KLF2/AKT3/MEF2C/CAV2/SDC1	13	Human Diseases	Cardiovascular disease
hsa04510	Focal adhesion	15/138	199/7914	1.72076e-06	0.000203909	0.000159396	CAV1/SPP1/BCL2/KDR/THBS1/THBS2/PDGFRA/PDGFRB/FLNA/AKT3/FLNC/CCND2/CAV2/TNXB/MYLK	15	Cellular Processes	Cellular community - eukaryotes
hsa05218	Melanoma	9/138	72/7914	3.84914e-06	0.000304082	0.000237701	CDKN2A/FGF2/CDH1/PDGFRA/PDGFRB/MITF/AKT3/FGF7/E2F1	9	Human Diseases	Cancer: specific types
hsa01521	EGFR tyrosine kinase inhibitor resistance	9/138	79/7914	8.39471e-06	0.000497386	0.000388807	FGF2/BCL2/KDR/ERBB3/PDGFRA/PDGFRB/GAS6/AKT3/AXL	9	Human Diseases	Drug resistance: antineoplastic
hsa05206	MicroRNAs in cancer	17/138	310/7914	2.52136e-05	0.00119513	0.000934231	IRS1/CDKN2A/MMP9/BCL2/ERBB3/THBS1/ABCB1/PDGFRA/PDGFRB/EZH2/RECK/TPM1/CYP1B1/CCND2/ZEB1/TNXB/E2F1	17	Human Diseases	Cancer: overview
hsa05215	Prostate cancer	9/138	97/7914	4.47127e-05	0.00176615	0.0013806	MMP9/PLAT/AR/BCL2/PDGFRA/PDGFRB/AKT3/ZEB1/E2F1	9	Human Diseases	Cancer: specific types
hsa05205	Proteoglycans in cancer	13/138	204/7914	5.25406e-05	0.00177887	0.00139055	CAV1/MMP9/FGF2/KDR/ERBB3/THBS1/FLNA/DCN/AKT3/ITPR1/FLNC/CAV2/SDC1	13	Human Diseases	Cancer: overview
hsa05200	Pathways in cancer	22/138	530/7914	0.000113285	0.00335606	0.00262344	CDKN2A/SLC2A1/MMP9/FGF2/FOS/AR/CXCL12/BCL2/EDNRA/CDH1/PDGFRA/RAD51/PDGFRB/MITF/AKT3/BIRC5/CCND2/STAT5B/CCNA2/FGF7/E2F1/GLI3	22	Human Diseases	Cancer: overview
hsa04371	Apelin signaling pathway	10/138	137/7914	0.000130872	0.0034463	0.00269397	PLAT/CCN2/SPP1/CDH1/EGR1/KLF2/AKT3/MEF2C/ITPR1/MYLK	10	Environmental Information Processing	Signal transduction
hsa04010	MAPK signaling pathway	15/138	295/7914	0.000181272	0.00429614	0.0033583	FGF2/FOS/KDR/ERBB3/DUSP1/PDGFRA/PDGFRB/FLNA/AKT3/MEF2C/TEK/FLNC/CACNA1H/FGF7/NR4A1	15	Environmental Information Processing	Signal transduction
hsa01230	Biosynthesis of amino acids	7/138	75/7914	0.000311072	0.00670218	0.0052391	GAPDH/PKM/IDH2/GPT2/ENO1/TPI1/PYCR1	7	Metabolism	Global and overview maps
hsa04151	PI3K-Akt signaling pathway	16/138	354/7914	0.000418212	0.00825969	0.00645661	IRS1/FGF2/SPP1/BCL2/KDR/ERBB3/THBS1/THBS2/PDGFRA/PDGFRB/AKT3/TEK/CCND2/TNXB/FGF7/NR4A1	16	Environmental Information Processing	Signal transduction
hsa04022	cGMP-PKG signaling pathway	10/138	167/7914	0.000647544	0.0114829	0.00897621	IRS1/EDNRA/KCNMA1/AKT3/MEF2C/PRKG1/KCNJ8/ITPR1/MYLK/NPR2	10	Environmental Information Processing	Signal transduction
hsa05219	Bladder cancer	5/138	41/7914	0.000678316	0.0114829	0.00897621	CDKN2A/MMP9/THBS1/CDH1/E2F1	5	Human Diseases	Cancer: specific types
hsa00010	Glycolysis / Gluconeogenesis	6/138	68/7914	0.0011366	0.0171098	0.0133747	GAPDH/HK2/PKM/ADH1B/ENO1/TPI1	6	Metabolism	Carbohydrate metabolism
hsa04930	Type II diabetes mellitus	5/138	46/7914	0.00115721	0.0171098	0.0133747	IRS1/SLC2A4/HK2/PKM/SOCS2	5	Human Diseases	Endocrine and metabolic disease
hsa05230	Central carbon metabolism in cancer	6/138	69/7914	0.00122728	0.0171098	0.0133747	SLC2A1/HK2/PKM/PDGFRA/PDGFRB/AKT3	6	Human Diseases	Cancer: overview
hsa05202	Transcriptional misregulation in cancer	10/138	186/7914	0.00147931	0.0194776	0.0152257	WT1/MMP9/PLAT/PBX1/MAF/MITF/MEF2C/CCND2/ZEB1/CCNA2	10	Human Diseases	Cancer: overview
hsa04270	Vascular smooth muscle contraction	8/138	132/7914	0.00209197	0.0260946	0.0203982	EDNRA/KCNMA1/AVPR1A/PRKG1/ITPR1/MYLK/NPR2/ACTG2	8	Organismal Systems	Circulatory system
hsa04210	Apoptosis	8/138	136/7914	0.0025227	0.029894	0.0233682	FOS/BCL2/CTSF/AKT3/CTSK/BIRC5/ITPR1/LMNB1	8	Cellular Processes	Cell growth and death
hsa04066	HIF-1 signaling pathway	7/138	109/7914	0.00286094	0.0322877	0.0252393	SLC2A1/GAPDH/HK2/BCL2/AKT3/TEK/ENO1	7	Environmental Information Processing	Signal transduction
hsa01200	Carbon metabolism	7/138	117/7914	0.00424537	0.0457342	0.0357505	GAPDH/HK2/PKM/IDH2/GPT2/ENO1/TPI1	7	Metabolism	Global and overview maps
hsa05166	Human T-cell leukemia virus 1 infection	10/138	219/7914	0.00484202	0.0475316	0.0371555	CDKN2A/SLC2A1/FOS/EGR1/AKT3/CCND2/BUB1B/STAT5B/CCNA2/E2F1	10	Human Diseases	Infectious disease: viral
hsa04152	AMPK signaling pathway	7/138	120/7914	0.00487788	0.0475316	0.0371555	IRS1/SLC2A4/LEPR/SCD/FASN/AKT3/CCNA2	7	Environmental Information Processing	Signal transduction
hsa04929	GnRH secretion New!	5/138	64/7914	0.00501388	0.0475316	0.0371555	SPP1/AKT3/ITPR1/TRPC1/CACNA1H	5	Organismal Systems	Endocrine system
hsa04927	Cortisol synthesis and secretion	5/138	65/7914	0.00535711	0.0488321	0.0381721	PBX1/ITPR1/CACNA1H/PDE8B/NR4A1	5	Organismal Systems	Endocrine system
hsa04020	Calcium signaling pathway	9/138	193/7914	0.0064908	0.052613	0.0411276	EDNRA/ERBB3/PDGFRA/PDGFRB/AVPR1A/ITPR1/MYLK/CACNA1H/CASQ2	9	Environmental Information Processing	Signal transduction
hsa04218	Cellular senescence	8/138	160/7914	0.00675143	0.052613	0.0411276	CDKN2A/FOXM1/AKT3/ITPR1/CCND2/CCNA2/E2F1/CCNB1	8	Cellular Processes	Cell growth and death
hsa04920	Adipocytokine signaling pathway	5/138	69/7914	0.00689712	0.052613	0.0411276	IRS1/SLC2A4/LEPR/SLC2A1/AKT3	5	Organismal Systems	Endocrine system
hsa01522	Endocrine resistance	6/138	98/7914	0.00714908	0.052613	0.0411276	CDKN2A/MMP9/FOS/BCL2/AKT3/E2F1	6	Human Diseases	Drug resistance: antineoplastic
hsa04630	Jak-STAT signaling pathway	8/138	162/7914	0.00726054	0.052613	0.0411276	LEPR/BCL2/PDGFRA/PDGFRB/AKT3/CCND2/STAT5B/SOCS2	8	Environmental Information Processing	Signal transduction
hsa05161	Hepatitis B	8/138	162/7914	0.00726054	0.052613	0.0411276	MMP9/FOS/BCL2/AKT3/BIRC5/STAT5B/CCNA2/E2F1	8	Human Diseases	Infectious disease: viral
hsa04917	Prolactin signaling pathway	5/138	70/7914	0.00732586	0.052613	0.0411276	FOS/AKT3/CCND2/STAT5B/SOCS2	5	Organismal Systems	Endocrine system
hsa04115	p53 signaling pathway	5/138	72/7914	0.00823856	0.0574276	0.0448912	CDKN2A/BCL2/THBS1/CCND2/CCNB1	5	Cellular Processes	Cell growth and death
hsa05214	Glioma	5/138	75/7914	0.00975125	0.0629096	0.0491765	CDKN2A/PDGFRA/PDGFRB/AKT3/E2F1	5	Human Diseases	Cancer: specific types
hsa04910	Insulin signaling pathway	7/138	137/7914	0.00988972	0.0629096	0.0491765	IRS1/SLC2A4/HK2/FASN/SORBS1/AKT3/SOCS2	7	Organismal Systems	Endocrine system
hsa05144	Malaria	4/138	49/7914	0.0102226	0.0629096	0.0491765	SELP/THBS1/THBS2/SDC1	4	Human Diseases	Infectious disease: parasitic
hsa04915	Estrogen signaling pathway	7/138	138/7914	0.0102706	0.0629096	0.0491765	MMP9/FOS/BCL2/KRT18/AKT3/ITPR1/PGR	7	Organismal Systems	Endocrine system
hsa04928	Parathyroid hormone synthesis, secretion and action	6/138	106/7914	0.0103522	0.0629096	0.0491765	FOS/BCL2/EGR1/MEF2C/PTH1R/ITPR1	6	Organismal Systems	Endocrine system
hsa04340	Hedgehog signaling pathway	4/138	50/7914	0.0109644	0.0636043	0.0497195	BCL2/GAS1/CCND2/GLI3	4	Environmental Information Processing	Signal transduction
hsa04015	Rap1 signaling pathway	9/138	210/7914	0.0110033	0.0636043	0.0497195	FGF2/KDR/THBS1/CDH1/PDGFRA/PDGFRB/AKT3/TEK/FGF7	9	Environmental Information Processing	Signal transduction
hsa05226	Gastric cancer	7/138	149/7914	0.015195	0.085743	0.0670254	FGF2/BCL2/CDH1/ABCB1/AKT3/FGF7/E2F1	7	Human Diseases	Cancer: specific types
hsa04934	Cushing syndrome	7/138	155/7914	0.0184971	0.0997289	0.0779582	CDKN2A/PBX1/ITPR1/CACNA1H/PDE8B/E2F1/NR4A1	7	Human Diseases	Endocrine and metabolic disease
hsa04512	ECM-receptor interaction	5/138	88/7914	0.0185151	0.0997289	0.0779582	SPP1/THBS1/THBS2/TNXB/SDC1	5	Environmental Information Processing	Signaling molecules and interaction
