# Supplementary material for: Diabetes-associated differentially expressed genes as prognostic biomarkers and therapeutic targets in endometrial cancer: a comprehensive molecular analysis
Source: Front Oncol. 2025 Oct 30;15:1591040. doi: 10.3389/fonc.2025.1591040 (PMC12611713; doi:10.3389/fonc.2025.1591040)
Supplement: Supplementary file 5 [file Table5.xlsx]

## Sheet: CDKN2A
Term	ES	NES	pvalue	FDR	FWER
CARDIAC_MUSCLE_CONTRACTION	0.5428	2.1837	0	0.0242	0.027
VASOPRESSIN_REGULATED_WATER_REABSORPTION	-0.5792	-2.116	0.002	0.029	0.055
RIBOFLAVIN_METABOLISM	-0.7025	-2.1181	0	0.0417	0.054
ALPHA_LINOLENIC_ACID_METABOLISM	-0.7141	-2.1464	0	0.0571	0.044
ETHER_LIPID_METABOLISM	-0.5758	-1.9885	0.0019	0.0712	0.129
STEROID_BIOSYNTHESIS	-0.7201	-1.8968	0.008	0.129	0.214
FATTY_ACID_METABOLISM	-0.5752	-1.8545	0.006	0.1501	0.255
BETA_ALANINE_METABOLISM	-0.5963	-1.7877	0.0147	0.1887	0.364
GNRH_SIGNALING_PATHWAY	-0.4321	-1.7656	0.0156	0.1949	0.397
AMINO_SUGAR_AND_NUCLEOTIDE_SUGAR_METABOLISM	-0.5853	-1.7491	0.0465	0.1969	0.421
FRUCTOSE_AND_MANNOSE_METABOLISM	-0.5879	-1.7911	0.0155	0.2108	0.356
NEUROACTIVE_LIGAND_RECEPTOR_INTERACTION	0.465	1.8752	0.0042	0.2686	0.256
PEROXISOME	-0.4974	-1.6841	0.0563	0.2716	0.52
SNARE_INTERACTIONS_IN_VESICULAR_TRANSPORT	-0.4466	-1.5437	0.0817	0.2756	0.721
AMYOTROPHIC_LATERAL_SCLEROSIS_ALS	-0.4012	-1.549	0.0669	0.28	0.714
BUTANOATE_METABOLISM	-0.4939	-1.5171	0.1026	0.2885	0.757
TERPENOID_BACKBONE_BIOSYNTHESIS	-0.6519	-1.5518	0.0742	0.2888	0.708
VEGF_SIGNALING_PATHWAY	-0.3813	-1.525	0.0576	0.2899	0.746
PHOSPHATIDYLINOSITOL_SIGNALING_SYSTEM	-0.4363	-1.5771	0.066	0.2958	0.671
GLYCEROPHOSPHOLIPID_METABOLISM	-0.3775	-1.5537	0.0288	0.3003	0.702
GLYOXYLATE_AND_DICARBOXYLATE_METABOLISM	-0.5851	-1.6055	0.0707	0.3065	0.63
RIBOSOME	-0.5815	-1.5592	0.1186	0.3067	0.698
P53_SIGNALING_PATHWAY	-0.487	-1.5796	0.0828	0.3095	0.665
LONG_TERM_POTENTIATION	-0.4136	-1.5903	0.0405	0.3122	0.655
GLYCOSYLPHOSPHATIDYLINOSITOL_GPI_ANCHOR_BIOSYNTHESIS	-0.5787	-1.6094	0.0637	0.3211	0.624
N_GLYCAN_BIOSYNTHESIS	-0.4574	-1.4778	0.1186	0.3211	0.81
RNA_DEGRADATION	-0.4798	-1.4655	0.1464	0.3268	0.822
GLYCEROLIPID_METABOLISM	-0.3451	-1.3313	0.1197	0.3278	0.935
PROSTATE_CANCER	-0.4069	-1.4807	0.1221	0.3284	0.807
PYRIMIDINE_METABOLISM	-0.4091	-1.4468	0.1332	0.3304	0.834
LONG_TERM_DEPRESSION	-0.3605	-1.4095	0.0869	0.3306	0.88
LIMONENE_AND_PINENE_DEGRADATION	-0.6052	-1.4549	0.1133	0.3314	0.828
LYSOSOME	-0.3553	-1.3341	0.2222	0.3314	0.934
EPITHELIAL_CELL_SIGNALING_IN_HELICOBACTER_PYLORI_INFECTION	-0.38	-1.3824	0.1522	0.3329	0.903
APOPTOSIS	-0.3981	-1.3943	0.1481	0.3341	0.899
VIBRIO_CHOLERAE_INFECTION	-0.3323	-1.3605	0.1376	0.3366	0.919
WNT_SIGNALING_PATHWAY	-0.3516	-1.3355	0.1813	0.3367	0.932
PROTEIN_EXPORT	-0.6064	-1.6143	0.074	0.3382	0.619
NITROGEN_METABOLISM	-0.4409	-1.4114	0.089	0.3382	0.877
LYSINE_DEGRADATION	-0.4292	-1.3402	0.2254	0.3384	0.931
O_GLYCAN_BIOSYNTHESIS	-0.4439	-1.3517	0.1426	0.3394	0.921
VASCULAR_SMOOTH_MUSCLE_CONTRACTION	-0.3616	-1.3971	0.1064	0.3396	0.894
INOSITOL_PHOSPHATE_METABOLISM	-0.4243	-1.3834	0.1377	0.3402	0.903
ALZHEIMERS_DISEASE	-0.2916	-1.371	0.169	0.3404	0.913
FC_EPSILON_RI_SIGNALING_PATHWAY	-0.3736	-1.4239	0.0967	0.3418	0.865
PROPANOATE_METABOLISM	-0.4916	-1.4314	0.1376	0.3421	0.854
ARGININE_AND_PROLINE_METABOLISM	-0.4007	-1.4156	0.1126	0.343	0.873
VALINE_LEUCINE_AND_ISOLEUCINE_DEGRADATION	-0.4951	-1.3618	0.2134	0.3434	0.918
GLYCOLYSIS_GLUCONEOGENESIS	-0.3499	-1.3415	0.1587	0.344	0.929
BIOSYNTHESIS_OF_UNSATURATED_FATTY_ACIDS	-0.5684	-1.6208	0.0582	0.3546	0.607
TGF_BETA_SIGNALING_PATHWAY	-0.3863	-1.295	0.2205	0.3671	0.95
PPAR_SIGNALING_PATHWAY	-0.3469	-1.2745	0.1553	0.3855	0.96
HUNTINGTONS_DISEASE	-0.2476	-1.1467	0.3169	0.3856	0.989
MTOR_SIGNALING_PATHWAY	-0.3153	-1.147	0.2947	0.3904	0.989
UBIQUITIN_MEDIATED_PROTEOLYSIS	-0.3305	-1.1366	0.3678	0.3917	0.989
NEUROTROPHIN_SIGNALING_PATHWAY	-0.3056	-1.2047	0.2939	0.3934	0.977
NUCLEOTIDE_EXCISION_REPAIR	-0.4224	-1.2141	0.3218	0.394	0.975
PANTOTHENATE_AND_COA_BIOSYNTHESIS	-0.3965	-1.1473	0.3115	0.3953	0.989
MAPK_SIGNALING_PATHWAY	-0.2875	-1.2077	0.2602	0.3961	0.977
OTHER_GLYCAN_DEGRADATION	-0.4636	-1.2153	0.2596	0.3991	0.975
THYROID_CANCER	-0.355	-1.1481	0.3111	0.3997	0.988
FOLATE_BIOSYNTHESIS	-0.4818	-1.1833	0.2633	0.4014	0.983
GLIOMA	-0.3274	-1.193	0.2761	0.402	0.98
FOCAL_ADHESION	-0.3108	-1.149	0.3487	0.4041	0.988
BASAL_CELL_CARCINOMA	-0.358	-1.1859	0.2863	0.4046	0.982
MATURITY_ONSET_DIABETES_OF_THE_YOUNG	-0.4273	-1.2156	0.2229	0.4056	0.975
TRYPTOPHAN_METABOLISM	-0.3281	-1.1497	0.2759	0.4089	0.988
MELANOGENESIS	-0.2832	-1.1126	0.3287	0.4105	0.992
INSULIN_SIGNALING_PATHWAY	-0.2935	-1.2334	0.2176	0.4111	0.969
NICOTINATE_AND_NICOTINAMIDE_METABOLISM	-0.3944	-1.2167	0.2279	0.4114	0.975
GALACTOSE_METABOLISM	-0.3461	-1.1156	0.3105	0.4119	0.992
SPHINGOLIPID_METABOLISM	-0.3935	-1.2478	0.2412	0.4131	0.966
VALINE_LEUCINE_AND_ISOLEUCINE_BIOSYNTHESIS	-0.4531	-1.1501	0.2994	0.4141	0.988
CITRATE_CYCLE_TCA_CYCLE	-0.4415	-1.2354	0.2945	0.416	0.969
PYRUVATE_METABOLISM	-0.349	-1.2178	0.2157	0.4169	0.975
MELANOMA	-0.3176	-1.1527	0.2894	0.4172	0.987
OOCYTE_MEIOSIS	-0.3197	-1.1658	0.3395	0.4184	0.986
PURINE_METABOLISM	-0.2969	-1.238	0.212	0.4197	0.969
RNA_POLYMERASE	-0.3778	-1.1598	0.3256	0.4201	0.986
T_CELL_RECEPTOR_SIGNALING_PATHWAY	-0.341	-1.1528	0.325	0.4232	0.987
COLORECTAL_CANCER	-0.3731	-1.2187	0.276	0.4235	0.975
GLUTATHIONE_METABOLISM	-0.3207	-1.0822	0.3629	0.4414	0.996
RENAL_CELL_CARCINOMA	-0.3006	-1.0516	0.4071	0.4477	0.998
PATHWAYS_IN_CANCER	-0.2686	-1.0716	0.3622	0.4484	0.997
ENDOMETRIAL_CANCER	-0.3177	-1.0531	0.4	0.4513	0.998
TAURINE_AND_HYPOTAURINE_METABOLISM	-0.4207	-1.0542	0.3803	0.4548	0.998
CYSTEINE_AND_METHIONINE_METABOLISM	-0.3069	-1.0626	0.3775	0.4549	0.998
LINOLEIC_ACID_METABOLISM	-0.3323	-1.0552	0.3843	0.4591	0.998
GLYCOSAMINOGLYCAN_DEGRADATION	-0.3502	-1.0285	0.4203	0.4722	0.998
GAP_JUNCTION	-0.2709	-1.0203	0.4307	0.4769	0.999
DRUG_METABOLISM_OTHER_ENZYMES	0.409	1.3363	0.1587	0.4779	0.927
GLYCOSAMINOGLYCAN_BIOSYNTHESIS_HEPARAN_SULFATE	-0.3311	-1.0029	0.4697	0.4881	0.999
PENTOSE_AND_GLUCURONATE_INTERCONVERSIONS	0.4883	1.3429	0.1663	0.4896	0.924
NOD_LIKE_RECEPTOR_SIGNALING_PATHWAY	-0.3215	-1.0046	0.4559	0.491	0.999
TIGHT_JUNCTION	0.383	1.6065	0.0359	0.4923	0.625
GLYCOSAMINOGLYCAN_BIOSYNTHESIS_CHONDROITIN_SULFATE	0.4408	1.2556	0.233	0.4962	0.966
CELL_ADHESION_MOLECULES_CAMS	0.3942	1.3509	0.1857	0.4998	0.91
TASTE_TRANSDUCTION	0.4941	1.5726	0.0239	0.5009	0.684
ALANINE_ASPARTATE_AND_GLUTAMATE_METABOLISM	0.3759	1.2727	0.1784	0.5031	0.958
SULFUR_METABOLISM	0.4968	1.3777	0.099	0.5034	0.891
METABOLISM_OF_XENOBIOTICS_BY_CYTOCHROME_P450	0.4607	1.5208	0.0704	0.5049	0.76
DILATED_CARDIOMYOPATHY	0.4116	1.497	0.0728	0.5054	0.783
NATURAL_KILLER_CELL_MEDIATED_CYTOTOXICITY	-0.2762	-0.9699	0.4565	0.5073	1
CALCIUM_SIGNALING_PATHWAY	0.3296	1.3607	0.1304	0.5079	0.903
PORPHYRIN_AND_CHLOROPHYLL_METABOLISM	0.3497	1.1022	0.3455	0.5082	0.991
ACUTE_MYELOID_LEUKEMIA	-0.2822	-0.976	0.4691	0.5102	1
PHENYLALANINE_METABOLISM	0.4304	1.2585	0.2082	0.5105	0.965
TYROSINE_METABOLISM	-0.2824	-0.9795	0.4786	0.5111	1
HISTIDINE_METABOLISM	-0.3034	-0.9707	0.4549	0.5116	1
PROXIMAL_TUBULE_BICARBONATE_RECLAMATION	0.359	1.106	0.336	0.5147	0.991
ARRHYTHMOGENIC_RIGHT_VENTRICULAR_CARDIOMYOPATHY_ARVC	0.3627	1.2779	0.2158	0.5153	0.957
ALDOSTERONE_REGULATED_SODIUM_REABSORPTION	0.3085	1.1133	0.3111	0.5158	0.99
CIRCADIAN_RHYTHM_MAMMAL	0.4398	1.0858	0.3892	0.5196	0.991
ONE_CARBON_POOL_BY_FOLATE	-0.3651	-0.9461	0.487	0.5213	1
NOTCH_SIGNALING_PATHWAY	0.3353	1.1896	0.2762	0.5214	0.982
GLYCOSPHINGOLIPID_BIOSYNTHESIS_LACTO_AND_NEOLACTO_SERIES	0.3221	1.0525	0.3935	0.5221	0.994
ERBB_SIGNALING_PATHWAY	0.2746	1.024	0.4242	0.5222	0.995
TOLL_LIKE_RECEPTOR_SIGNALING_PATHWAY	0.2971	1.0443	0.3908	0.5233	0.994
CYTOKINE_CYTOKINE_RECEPTOR_INTERACTION	-0.2593	-0.9317	0.4917	0.5243	1
LEISHMANIA_INFECTION	-0.3294	-0.9353	0.51	0.5246	1
CELL_CYCLE	0.3469	1.0662	0.4122	0.5247	0.993
AMINOACYL_TRNA_BIOSYNTHESIS	-0.3233	-0.9467	0.5212	0.5259	1
SMALL_CELL_LUNG_CANCER	0.3407	1.1959	0.2818	0.5266	0.981
ECM_RECEPTOR_INTERACTION	0.3521	1.1144	0.3773	0.5272	0.99
REGULATION_OF_ACTIN_CYTOSKELETON	0.2565	1.0557	0.3849	0.5286	0.994
GLYCINE_SERINE_AND_THREONINE_METABOLISM	0.3837	1.2826	0.1452	0.5288	0.955
ENDOCYTOSIS	0.2489	1.0264	0.3832	0.529	0.994
OXIDATIVE_PHOSPHORYLATION	-0.2387	-0.9357	0.4799	0.5293	1
BASE_EXCISION_REPAIR	-0.3255	-0.9486	0.4927	0.5294	1
PARKINSONS_DISEASE	0.2501	1.0107	0.4334	0.5312	0.995
CYTOSOLIC_DNA_SENSING_PATHWAY	0.3027	1.0694	0.3514	0.5312	0.992
SELENOAMINO_ACID_METABOLISM	-0.2849	-0.9214	0.534	0.5325	1
HEDGEHOG_SIGNALING_PATHWAY	0.3054	1.0311	0.4364	0.5327	0.994
DRUG_METABOLISM_CYTOCHROME_P450	0.4032	1.3784	0.1166	0.5328	0.889
SYSTEMIC_LUPUS_ERYTHEMATOSUS	0.3911	1.3937	0.1417	0.5336	0.874
RIG_I_LIKE_RECEPTOR_SIGNALING_PATHWAY	0.3499	1.2926	0.1735	0.5343	0.953
PANCREATIC_CANCER	0.4185	1.4263	0.1291	0.5355	0.846
BLADDER_CANCER	0.344	1.2007	0.2317	0.5367	0.981
AXON_GUIDANCE	0.4157	1.5314	0.0787	0.5396	0.749
PENTOSE_PHOSPHATE_PATHWAY	-0.2786	-0.9106	0.5404	0.5404	1
ADIPOCYTOKINE_SIGNALING_PATHWAY	0.2888	1.1145	0.3268	0.5407	0.99
PATHOGENIC_ESCHERICHIA_COLI_INFECTION	0.2579	0.9961	0.4421	0.5418	0.996
ADHERENS_JUNCTION	0.2853	0.9748	0.503	0.5425	0.998
PRIMARY_IMMUNODEFICIENCY	0.3728	0.9811	0.4579	0.543	0.998
NON_SMALL_CELL_LUNG_CANCER	0.4158	1.4606	0.1175	0.5435	0.814
GLYCOSAMINOGLYCAN_BIOSYNTHESIS_KERATAN_SULFATE	0.4121	1.1295	0.3554	0.5446	0.988
GLYCOSPHINGOLIPID_BIOSYNTHESIS_GLOBO_SERIES	0.3333	0.9469	0.5113	0.5448	0.998
ARACHIDONIC_ACID_METABOLISM	0.3323	1.2065	0.2	0.5452	0.981
STEROID_HORMONE_BIOSYNTHESIS	0.3006	0.9847	0.4796	0.5479	0.997
LEUKOCYTE_TRANSENDOTHELIAL_MIGRATION	0.2971	1.1642	0.2836	0.5491	0.984
CHRONIC_MYELOID_LEUKEMIA	0.3235	1.1181	0.3567	0.5492	0.99
COMPLEMENT_AND_COAGULATION_CASCADES	0.2913	0.9232	0.5107	0.5506	0.998
ASCORBATE_AND_ALDARATE_METABOLISM	0.3638	0.9478	0.5199	0.5528	0.998
RETINOL_METABOLISM	0.4203	1.4371	0.0766	0.5534	0.832
PROGESTERONE_MEDIATED_OOCYTE_MATURATION	0.2639	0.9598	0.4862	0.5546	0.998
DORSO_VENTRAL_AXIS_FORMATION	0.3119	0.9248	0.5317	0.5571	0.998
B_CELL_RECEPTOR_SIGNALING_PATHWAY	0.3203	1.1304	0.3426	0.5579	0.987
OLFACTORY_TRANSDUCTION	0.3105	0.9487	0.5163	0.5609	0.998
HYPERTROPHIC_CARDIOMYOPATHY_HCM	0.3763	1.3982	0.1111	0.5613	0.873
ANTIGEN_PROCESSING_AND_PRESENTATION	0.2866	0.9266	0.4902	0.5638	0.998
JAK_STAT_SIGNALING_PATHWAY	0.3126	1.2066	0.2272	0.5646	0.981
INTESTINAL_IMMUNE_NETWORK_FOR_IGA_PRODUCTION	0.316	0.9055	0.5391	0.5652	0.999
FC_GAMMA_R_MEDIATED_PHAGOCYTOSIS	0.2993	1.1348	0.3384	0.5661	0.987
GLYCOSPHINGOLIPID_BIOSYNTHESIS_GANGLIO_SERIES	0.5834	1.6124	0.033	0.5717	0.613
STARCH_AND_SUCROSE_METABOLISM	0.3366	1.1392	0.2872	0.5741	0.987
PRIMARY_BILE_ACID_BIOSYNTHESIS	-0.3137	-0.8709	0.6135	0.5803	1
RENIN_ANGIOTENSIN_SYSTEM	-0.3113	-0.8735	0.6197	0.5826	1
NON_HOMOLOGOUS_END_JOINING	-0.3413	-0.8507	0.6069	0.6014	1
CHEMOKINE_SIGNALING_PATHWAY	0.235	0.8674	0.5558	0.608	1
PRION_DISEASES	0.2501	0.851	0.6226	0.6208	1
BASAL_TRANSCRIPTION_FACTORS	-0.2807	-0.8167	0.6413	0.6411	1
TYPE_I_DIABETES_MELLITUS	-0.3235	-0.8088	0.6218	0.6451	1
HEMATOPOIETIC_CELL_LINEAGE	-0.2593	-0.7789	0.6654	0.6797	1
REGULATION_OF_AUTOPHAGY	-0.2369	-0.7691	0.768	0.687	1
HOMOLOGOUS_RECOMBINATION	-0.2903	-0.7638	0.666	0.6881	1
TYPE_II_DIABETES_MELLITUS	0.4569	1.6184	0.0208	0.6916	0.601
VIRAL_MYOCARDITIS	-0.2322	-0.7452	0.7096	0.7069	1
AUTOIMMUNE_THYROID_DISEASE	0.2603	0.7767	0.6624	0.7197	1
ALLOGRAFT_REJECTION	0.3023	0.754	0.6751	0.7319	1
MISMATCH_REPAIR	0.3142	0.7604	0.685	0.7326	1
ABC_TRANSPORTERS	0.4807	1.6577	0.026	0.7484	0.546
PROTEASOME	0.2088	0.6845	0.7022	0.8043	1
DNA_REPLICATION	0.2892	0.6927	0.7076	0.8047	1
ASTHMA	0.2353	0.6319	0.8118	0.8567	1
GRAFT_VERSUS_HOST_DISEASE	-0.2651	-0.6081	0.793	0.8683	1
SPLICEOSOME	0.1808	0.592	0.7391	0.8867	1

## Sheet: GSN
Term	ES	NES	pvalue	FDR	FWER
ARRHYTHMOGENIC_RIGHT_VENTRICULAR_CARDIOMYOPATHY_ARVC	-0.652	-2.3374	0	0.0166	0.009
HEDGEHOG_SIGNALING_PATHWAY	-0.6208	-2.0909	0.0062	0.0234	0.081
LYSOSOME	-0.544	-2.0763	0.0103	0.0237	0.087
NOTCH_SIGNALING_PATHWAY	-0.5706	-2.0509	0.0098	0.0245	0.104
DILATED_CARDIOMYOPATHY	-0.5743	-2.1008	0.002	0.0246	0.076
VASCULAR_SMOOTH_MUSCLE_CONTRACTION	-0.5316	-2.0609	0	0.0246	0.098
BASAL_CELL_CARCINOMA	-0.6385	-2.0374	0.0063	0.0263	0.115
PRION_DISEASES	-0.6183	-2.1014	0	0.0274	0.076
CALCIUM_SIGNALING_PATHWAY	-0.4777	-2.0082	0	0.0274	0.13
ACUTE_MYELOID_LEUKEMIA	-0.5712	-2.0171	0.0061	0.0277	0.125
HEMATOPOIETIC_CELL_LINEAGE	-0.6464	-1.9982	0.004	0.0277	0.137
PATHOGENIC_ESCHERICHIA_COLI_INFECTION	-0.5275	-1.987	0.004	0.0281	0.144
LEISHMANIA_INFECTION	-0.7279	-2.1076	0.006	0.0291	0.07
ECM_RECEPTOR_INTERACTION	-0.6929	-2.1609	0.002	0.0303	0.047
CELL_ADHESION_MOLECULES_CAMS	-0.639	-2.1373	0	0.0304	0.057
LEUKOCYTE_TRANSENDOTHELIAL_MIGRATION	-0.5834	-2.2342	0.002	0.0309	0.03
REGULATION_OF_ACTIN_CYTOSKELETON	-0.522	-2.1175	0.002	0.0313	0.065
ADHERENS_JUNCTION	-0.5506	-1.9145	0.02	0.0335	0.223
GLIOMA	-0.5103	-1.8673	0.0156	0.0338	0.265
CHEMOKINE_SIGNALING_PATHWAY	-0.5268	-1.8939	0.016	0.0339	0.242
FOCAL_ADHESION	-0.5903	-2.1772	0	0.0341	0.042
FC_GAMMA_R_MEDIATED_PHAGOCYTOSIS	-0.5171	-1.8967	0.0142	0.0345	0.241
ETHER_LIPID_METABOLISM	-0.5593	-1.8688	0.0093	0.0345	0.265
TYROSINE_METABOLISM	-0.5417	-1.915	0.0041	0.0347	0.221
COMPLEMENT_AND_COAGULATION_CASCADES	-0.5998	-1.8816	0.0143	0.0347	0.25
EPITHELIAL_CELL_SIGNALING_IN_HELICOBACTER_PYLORI_INFECTION	-0.527	-1.9239	0.015	0.0348	0.208
CYTOKINE_CYTOKINE_RECEPTOR_INTERACTION	-0.5158	-1.8712	0.0121	0.0349	0.261
PHENYLALANINE_METABOLISM	-0.6452	-1.9006	0.0143	0.0351	0.236
VASOPRESSIN_REGULATED_WATER_REABSORPTION	-0.4978	-1.9166	0.0135	0.0354	0.217
GAP_JUNCTION	-0.5048	-1.8737	0.0142	0.0354	0.259
VEGF_SIGNALING_PATHWAY	-0.4705	-1.882	0.0123	0.0356	0.25
PATHWAYS_IN_CANCER	-0.4797	-1.9255	0.01	0.0358	0.206
HYPERTROPHIC_CARDIOMYOPATHY_HCM	-0.5063	-1.8507	0.0081	0.0371	0.283
MELANOMA	-0.5401	-1.9256	0.002	0.0374	0.206
TIGHT_JUNCTION	-0.4572	-1.9388	0.01	0.0378	0.198
ENDOMETRIAL_CANCER	-0.5726	-1.9431	0.0099	0.0384	0.194
GLYCOSAMINOGLYCAN_DEGRADATION	-0.63	-1.9279	0.0083	0.0386	0.206
AXON_GUIDANCE	-0.4922	-1.8282	0.0225	0.0411	0.309
CHRONIC_MYELOID_LEUKEMIA	-0.5327	-1.8305	0.0276	0.0414	0.307
MELANOGENESIS	-0.4701	-1.8165	0.0146	0.0432	0.322
ENDOCYTOSIS	-0.4402	-1.8076	0.0281	0.0445	0.335
BLADDER_CANCER	-0.5237	-1.79	0.0155	0.0489	0.36
ABC_TRANSPORTERS	-0.5139	-1.7757	0.0082	0.0514	0.379
VIRAL_MYOCARDITIS	-0.5367	-1.7758	0.0383	0.0526	0.378
GLYCOLYSIS_GLUCONEOGENESIS	-0.4592	-1.7685	0.0181	0.0526	0.391
NEUROTROPHIN_SIGNALING_PATHWAY	-0.4353	-1.7472	0.0468	0.0582	0.434
GNRH_SIGNALING_PATHWAY	-0.4345	-1.7488	0.0254	0.0587	0.43
TGF_BETA_SIGNALING_PATHWAY	-0.5239	-1.7313	0.0366	0.0611	0.453
CIRCADIAN_RHYTHM_MAMMAL	-0.6989	-1.7319	0.02	0.062	0.451
MAPK_SIGNALING_PATHWAY	-0.4083	-1.7203	0.0403	0.0648	0.467
VIBRIO_CHOLERAE_INFECTION	-0.422	-1.7069	0.04	0.0662	0.483
INTESTINAL_IMMUNE_NETWORK_FOR_IGA_PRODUCTION	-0.628	-1.7088	0.0471	0.0669	0.481
GLYCOSAMINOGLYCAN_BIOSYNTHESIS_KERATAN_SULFATE	-0.6351	-1.7096	0.0302	0.0679	0.48
ALDOSTERONE_REGULATED_SODIUM_REABSORPTION	-0.471	-1.6934	0.0184	0.0688	0.501
GLYCOSAMINOGLYCAN_BIOSYNTHESIS_CHONDROITIN_SULFATE	-0.5833	-1.6944	0.0365	0.0699	0.499
PANCREATIC_CANCER	-0.493	-1.6829	0.0497	0.0719	0.514
COLORECTAL_CANCER	-0.5039	-1.678	0.0576	0.0722	0.519
ASTHMA	-0.625	-1.6627	0.0604	0.0748	0.536
TYPE_I_DIABETES_MELLITUS	-0.647	-1.665	0.0671	0.0754	0.532
WNT_SIGNALING_PATHWAY	-0.4346	-1.6494	0.0415	0.0779	0.555
FC_EPSILON_RI_SIGNALING_PATHWAY	-0.4391	-1.6503	0.0184	0.0787	0.554
PENTOSE_PHOSPHATE_PATHWAY	-0.4795	-1.6391	0.0369	0.0805	0.572
PROSTATE_CANCER	-0.4559	-1.6317	0.0541	0.0809	0.582
ALLOGRAFT_REJECTION	-0.6851	-1.6286	0.0726	0.0811	0.587
LONG_TERM_DEPRESSION	-0.4146	-1.6342	0.0344	0.0812	0.58
GRAFT_VERSUS_HOST_DISEASE	-0.6947	-1.6214	0.07	0.0829	0.599
TYPE_II_DIABETES_MELLITUS	-0.4486	-1.6102	0.0386	0.0866	0.611
PPAR_SIGNALING_PATHWAY	-0.4303	-1.606	0.0309	0.0872	0.613
PHOSPHATIDYLINOSITOL_SIGNALING_SYSTEM	-0.4535	-1.6019	0.0573	0.0877	0.618
NEUROACTIVE_LIGAND_RECEPTOR_INTERACTION	-0.3804	-1.5558	0.019	0.1092	0.684
RENAL_CELL_CARCINOMA	-0.4462	-1.5502	0.0922	0.1102	0.691
GLYCOSPHINGOLIPID_BIOSYNTHESIS_GANGLIO_SERIES	-0.5612	-1.5447	0.0592	0.1113	0.699
SYSTEMIC_LUPUS_ERYTHEMATOSUS	-0.4375	-1.5223	0.0939	0.1224	0.733
ALPHA_LINOLENIC_ACID_METABOLISM	-0.5166	-1.5131	0.0515	0.1259	0.742
NATURAL_KILLER_CELL_MEDIATED_CYTOTOXICITY	-0.4317	-1.5086	0.1077	0.1264	0.746
SMALL_CELL_LUNG_CANCER	-0.428	-1.4971	0.1011	0.1314	0.76
SPHINGOLIPID_METABOLISM	-0.4649	-1.4902	0.0845	0.1336	0.769
B_CELL_RECEPTOR_SIGNALING_PATHWAY	-0.4358	-1.4866	0.1063	0.1342	0.775
INSULIN_SIGNALING_PATHWAY	-0.3421	-1.4559	0.09	0.1487	0.81
MTOR_SIGNALING_PATHWAY	-0.3994	-1.4574	0.1152	0.1495	0.807
THYROID_CANCER	-0.4579	-1.459	0.0959	0.1504	0.806
APOPTOSIS	-0.4039	-1.4402	0.1151	0.1569	0.824
P53_SIGNALING_PATHWAY	-0.4323	-1.434	0.1217	0.159	0.831
T_CELL_RECEPTOR_SIGNALING_PATHWAY	-0.4209	-1.4243	0.1529	0.1632	0.841
RENIN_ANGIOTENSIN_SYSTEM	-0.4925	-1.4124	0.102	0.1683	0.852
O_GLYCAN_BIOSYNTHESIS	-0.4613	-1.4142	0.1187	0.1689	0.851
AUTOIMMUNE_THYROID_DISEASE	-0.4717	-1.3816	0.1705	0.1855	0.878
JAK_STAT_SIGNALING_PATHWAY	-0.3646	-1.3833	0.117	0.1867	0.878
SULFUR_METABOLISM	-0.4964	-1.3616	0.0976	0.195	0.889
GALACTOSE_METABOLISM	-0.4162	-1.3646	0.1301	0.1952	0.887
ARACHIDONIC_ACID_METABOLISM	-0.3638	-1.3503	0.1109	0.1989	0.896
NON_SMALL_CELL_LUNG_CANCER	-0.3934	-1.3515	0.1521	0.2001	0.895
FRUCTOSE_AND_MANNOSE_METABOLISM	-0.4171	-1.3376	0.1718	0.2063	0.904
TOLL_LIKE_RECEPTOR_SIGNALING_PATHWAY	-0.389	-1.3309	0.1802	0.2092	0.913
GLYCOSPHINGOLIPID_BIOSYNTHESIS_GLOBO_SERIES	-0.4604	-1.3073	0.1736	0.2255	0.932
ADIPOCYTOKINE_SIGNALING_PATHWAY	-0.3421	-1.2925	0.176	0.2351	0.94
INOSITOL_PHOSPHATE_METABOLISM	-0.3916	-1.2865	0.1949	0.238	0.944
GLYCOSAMINOGLYCAN_BIOSYNTHESIS_HEPARAN_SULFATE	-0.4138	-1.283	0.177	0.2386	0.946
ERBB_SIGNALING_PATHWAY	-0.336	-1.2657	0.2134	0.2509	0.952
GLYCEROPHOSPHOLIPID_METABOLISM	-0.3084	-1.2525	0.2028	0.2595	0.961
DORSO_VENTRAL_AXIS_FORMATION	-0.4189	-1.232	0.2263	0.2723	0.969
ANTIGEN_PROCESSING_AND_PRESENTATION	-0.3868	-1.2339	0.3035	0.2734	0.967
GLUTATHIONE_METABOLISM	-0.3528	-1.2241	0.2349	0.2763	0.97
LONG_TERM_POTENTIATION	-0.3131	-1.1936	0.2613	0.2992	0.976
HUNTINGTONS_DISEASE	-0.2498	-1.1966	0.2749	0.2993	0.976
GLYCEROLIPID_METABOLISM	-0.3002	-1.174	0.2452	0.3149	0.984
PEROXISOME	-0.3359	-1.1656	0.3234	0.3204	0.985
HISTIDINE_METABOLISM	-0.3469	-1.15	0.2835	0.3296	0.991
CITRATE_CYCLE_TCA_CYCLE	-0.3916	-1.1504	0.3415	0.3322	0.991
NICOTINATE_AND_NICOTINAMIDE_METABOLISM	-0.3694	-1.1357	0.2998	0.3412	0.991
PROGESTERONE_MEDIATED_OOCYTE_MATURATION	-0.306	-1.1164	0.326	0.3587	0.992
BIOSYNTHESIS_OF_UNSATURATED_FATTY_ACIDS	-0.382	-1.1072	0.332	0.3661	0.992
N_GLYCAN_BIOSYNTHESIS	-0.3243	-1.1009	0.3512	0.37	0.993
ALZHEIMERS_DISEASE	-0.2246	-1.0759	0.3629	0.3909	0.994
PRIMARY_IMMUNODEFICIENCY	-0.4287	-1.0784	0.3929	0.3913	0.994
TAURINE_AND_HYPOTAURINE_METABOLISM	-0.4275	-1.0673	0.3897	0.3976	0.994
CARDIAC_MUSCLE_CONTRACTION	-0.2517	-1.0379	0.3862	0.4208	0.995
AMYOTROPHIC_LATERAL_SCLEROSIS_ALS	-0.2667	-1.0438	0.3905	0.421	0.995
GLYCINE_SERINE_AND_THREONINE_METABOLISM	-0.3109	-1.0386	0.3702	0.4235	0.995
NOD_LIKE_RECEPTOR_SIGNALING_PATHWAY	-0.3276	-1.0238	0.426	0.4347	0.997
OTHER_GLYCAN_DEGRADATION	-0.3767	-1.0076	0.4333	0.4465	0.999
FOLATE_BIOSYNTHESIS	-0.416	-1.0093	0.4433	0.4484	0.998
RIBOFLAVIN_METABOLISM	-0.3379	-0.999	0.4464	0.4527	0.999
PRIMARY_BILE_ACID_BIOSYNTHESIS	-0.3466	-0.9894	0.4851	0.4605	0.999
GLYCOSPHINGOLIPID_BIOSYNTHESIS_LACTO_AND_NEOLACTO_SERIES	-0.2946	-0.9469	0.4928	0.5081	1
AMINO_SUGAR_AND_NUCLEOTIDE_SUGAR_METABOLISM	-0.3057	-0.9384	0.4951	0.5149	1
DRUG_METABOLISM_CYTOCHROME_P450	-0.2693	-0.8945	0.5979	0.5691	1
RIG_I_LIKE_RECEPTOR_SIGNALING_PATHWAY	-0.2449	-0.8767	0.5984	0.5897	1
FATTY_ACID_METABOLISM	-0.2657	-0.8693	0.6095	0.5955	1
LYSINE_DEGRADATION	-0.2588	-0.8415	0.6165	0.625	1
ARGININE_AND_PROLINE_METABOLISM	-0.2323	-0.8427	0.659	0.6281	1
METABOLISM_OF_XENOBIOTICS_BY_CYTOCHROME_P450	-0.2472	-0.799	0.6862	0.6804	1
BETA_ALANINE_METABOLISM	-0.2556	-0.7752	0.7068	0.7099	1
GLYOXYLATE_AND_DICARBOXYLATE_METABOLISM	-0.2766	-0.7693	0.7325	0.713	1
PORPHYRIN_AND_CHLOROPHYLL_METABOLISM	-0.2477	-0.7585	0.7473	0.7227	1
OOCYTE_MEIOSIS	0.2485	0.9289	0.5084	0.7701	1
RETINOL_METABOLISM	0.2718	0.893	0.5931	0.7784	1
UBIQUITIN_MEDIATED_PROTEOLYSIS	0.2469	0.9055	0.5269	0.7842	1
REGULATION_OF_AUTOPHAGY	0.2715	0.8739	0.6262	0.7872	1
CELL_CYCLE	0.2901	0.9296	0.5092	0.7997	1
PARKINSONS_DISEASE	-0.1664	-0.6968	0.6767	0.8043	1
TERPENOID_BACKBONE_BIOSYNTHESIS	0.3175	0.8033	0.6619	0.8114	1
STEROID_BIOSYNTHESIS	0.3439	0.935	0.516	0.8208	1
VALINE_LEUCINE_AND_ISOLEUCINE_DEGRADATION	0.2773	0.8097	0.6058	0.8255	1
PURINE_METABOLISM	0.2278	0.9637	0.469	0.8344	1
DNA_REPLICATION	0.3174	0.7699	0.6566	0.8437	1
RNA_POLYMERASE	0.2683	0.8133	0.641	0.8458	1
BASE_EXCISION_REPAIR	0.3276	0.9753	0.4979	0.8493	1
LINOLEIC_ACID_METABOLISM	0.3174	0.9929	0.4575	0.8511	1
OXIDATIVE_PHOSPHORYLATION	-0.1654	-0.657	0.6957	0.8513	1
SELENOAMINO_ACID_METABOLISM	0.2825	0.9369	0.5051	0.8523	1
RIBOSOME	0.3045	0.8218	0.5781	0.8579	1
STEROID_HORMONE_BIOSYNTHESIS	-0.1988	-0.6342	0.9364	0.8605	1
SNARE_INTERACTIONS_IN_VESICULAR_TRANSPORT	0.2883	1.0065	0.4528	0.8639	1
PYRUVATE_METABOLISM	-0.1799	-0.6409	0.8904	0.865	1
STARCH_AND_SUCROSE_METABOLISM	-0.1927	-0.6353	0.9345	0.8656	1
TRYPTOPHAN_METABOLISM	0.2053	0.7268	0.8356	0.8662	1
PROPANOATE_METABOLISM	0.2277	0.7049	0.7412	0.8759	1
TASTE_TRANSDUCTION	-0.1926	-0.6138	0.9703	0.8778	1
OLFACTORY_TRANSDUCTION	0.2334	0.728	0.7226	0.8888	1
PANTOTHENATE_AND_COA_BIOSYNTHESIS	-0.206	-0.5928	0.9328	0.8923	1
PENTOSE_AND_GLUCURONATE_INTERCONVERSIONS	0.2456	0.6344	0.8988	0.903	1
MATURITY_ONSET_DIABETES_OF_THE_YOUNG	0.3557	1.0075	0.4509	0.9091	0.999
DRUG_METABOLISM_OTHER_ENZYMES	0.1823	0.5653	0.9805	0.9096	1
CYTOSOLIC_DNA_SENSING_PATHWAY	0.1769	0.6061	0.9037	0.9132	1
ASCORBATE_AND_ALDARATE_METABOLISM	0.2602	0.6418	0.8733	0.9167	1
PYRIMIDINE_METABOLISM	0.1779	0.6527	0.7899	0.9268	1
VALINE_LEUCINE_AND_ISOLEUCINE_BIOSYNTHESIS	0.2161	0.5656	0.9275	0.931	1
BUTANOATE_METABOLISM	0.3344	1.0644	0.3855	0.9331	0.995
PROXIMAL_TUBULE_BICARBONATE_RECLAMATION	0.3342	1.0158	0.4318	0.9397	0.998
LIMONENE_AND_PINENE_DEGRADATION	0.533	1.3036	0.1868	0.94	0.946
MISMATCH_REPAIR	0.4378	1.1019	0.389	0.9675	0.993
ONE_CARBON_POOL_BY_FOLATE	0.395	1.0264	0.417	0.9705	0.998
SPLICEOSOME	0.3301	1.1284	0.3773	0.9717	0.988
AMINOACYL_TRNA_BIOSYNTHESIS	0.3546	1.0732	0.4062	0.9761	0.994
PROTEASOME	-0.1289	-0.4159	0.9578	0.9873	1
CYSTEINE_AND_METHIONINE_METABOLISM	0.3269	1.145	0.3004	1	0.986
GLYCOSYLPHOSPHATIDYLINOSITOL_GPI_ANCHOR_BIOSYNTHESIS	0.4045	1.1493	0.3277	1	0.986
NITROGEN_METABOLISM	0.3808	1.1803	0.2295	1	0.981
NUCLEOTIDE_EXCISION_REPAIR	0.4094	1.2077	0.3112	1	0.977
PROTEIN_EXPORT	0.4703	1.3158	0.2413	1	0.939
BASAL_TRANSCRIPTION_FACTORS	0.4409	1.3268	0.2162	1	0.932
HOMOLOGOUS_RECOMBINATION	0.5275	1.4139	0.1705	1	0.87
NON_HOMOLOGOUS_END_JOINING	0.5433	1.4214	0.1321	1	0.869
ALANINE_ASPARTATE_AND_GLUTAMATE_METABOLISM	0.4269	1.4553	0.0849	1	0.841
RNA_DEGRADATION	0.4484	1.4819	0.1721	1	0.806

## Sheet: PGR
Term	ES	NES	pvalue	FDR	FWER
CARDIAC_MUSCLE_CONTRACTION	-0.5327	-2.1647	0	0.0175	0.022
ALPHA_LINOLENIC_ACID_METABOLISM	0.6628	1.9651	0.0019	0.0719	0.16
BUTANOATE_METABOLISM	0.6314	1.9766	0.0099	0.0743	0.142
ETHER_LIPID_METABOLISM	0.6026	2.0372	0.0019	0.0811	0.1
VASOPRESSIN_REGULATED_WATER_REABSORPTION	0.5257	1.9818	0.002	0.0842	0.138
PROPANOATE_METABOLISM	0.6563	2.0027	0	0.0844	0.122
PEROXISOME	0.5918	2.0572	0.0058	0.0985	0.087
VALINE_LEUCINE_AND_ISOLEUCINE_DEGRADATION	0.6116	1.7548	0.0462	0.13	0.41
DNA_REPLICATION	-0.7553	-1.8604	0.0157	0.1313	0.266
PHOSPHATIDYLINOSITOL_SIGNALING_SYSTEM	0.4868	1.7294	0.027	0.1321	0.448
NICOTINATE_AND_NICOTINAMIDE_METABOLISM	0.5625	1.7171	0.0159	0.1366	0.47
GLYCEROPHOSPHOLIPID_METABOLISM	0.4254	1.7549	0.0056	0.1372	0.41
RIBOFLAVIN_METABOLISM	0.5704	1.7081	0.0254	0.1375	0.485
O_GLYCAN_BIOSYNTHESIS	0.5709	1.7298	0.0102	0.1379	0.448
PPAR_SIGNALING_PATHWAY	0.4727	1.7358	0.0058	0.14	0.438
GNRH_SIGNALING_PATHWAY	0.451	1.8336	0.0058	0.1413	0.303
WNT_SIGNALING_PATHWAY	0.4606	1.7594	0.0253	0.1414	0.404
LONG_TERM_POTENTIATION	0.4767	1.8475	0.0117	0.1414	0.288
BETA_ALANINE_METABOLISM	0.5815	1.7632	0.0276	0.1461	0.394
FATTY_ACID_METABOLISM	0.6378	2.0852	0.0038	0.1523	0.072
LONG_TERM_DEPRESSION	0.4732	1.8525	0	0.1528	0.28
SPHINGOLIPID_METABOLISM	0.5487	1.7763	0.0177	0.1532	0.373
N_GLYCAN_BIOSYNTHESIS	0.5242	1.7635	0.0432	0.1556	0.394
PROTEIN_EXPORT	0.6221	1.6805	0.0807	0.1561	0.525
AMINO_SUGAR_AND_NUCLEOTIDE_SUGAR_METABOLISM	0.5896	1.7825	0.0281	0.1583	0.362
GLYCEROLIPID_METABOLISM	0.4623	1.7903	0.0057	0.1619	0.352
LIMONENE_AND_PINENE_DEGRADATION	0.682	1.6627	0.0354	0.1667	0.553
PROSTATE_CANCER	0.497	1.7977	0.0131	0.1672	0.345
TRYPTOPHAN_METABOLISM	0.4757	1.6489	0.032	0.1734	0.574
PROXIMAL_TUBULE_BICARBONATE_RECLAMATION	-0.61	-1.8667	0.004	0.1881	0.254
TYROSINE_METABOLISM	0.4629	1.5963	0.0347	0.2135	0.655
FRUCTOSE_AND_MANNOSE_METABOLISM	0.4983	1.5754	0.0628	0.2143	0.68
MELANOGENESIS	0.4173	1.6024	0.047	0.2146	0.651
VASCULAR_SMOOTH_MUSCLE_CONTRACTION	0.4036	1.5826	0.0696	0.2199	0.668
FOLATE_BIOSYNTHESIS	0.6675	1.5765	0.052	0.22	0.675
PURINE_METABOLISM	0.3623	1.5591	0.0707	0.2252	0.704
PROTEASOME	-0.5293	-1.7359	0.0664	0.2342	0.44
OTHER_GLYCAN_DEGRADATION	0.5572	1.531	0.1026	0.24	0.739
MELANOMA	0.4237	1.5329	0.0432	0.2446	0.737
PRIMARY_BILE_ACID_BIOSYNTHESIS	0.5291	1.4955	0.0527	0.247	0.78
P53_SIGNALING_PATHWAY	0.4544	1.5178	0.0887	0.248	0.758
BASAL_CELL_CARCINOMA	0.4666	1.496	0.1004	0.2527	0.779
ENDOMETRIAL_CANCER	0.4503	1.5007	0.1109	0.2539	0.776
CIRCADIAN_RHYTHM_MAMMAL	0.622	1.5053	0.083	0.2557	0.772
LYSINE_DEGRADATION	0.461	1.482	0.125	0.2571	0.797
SNARE_INTERACTIONS_IN_VESICULAR_TRANSPORT	0.4233	1.474	0.1086	0.2589	0.804
LYSOSOME	0.3901	1.466	0.1356	0.2614	0.812
GLYCOSYLPHOSPHATIDYLINOSITOL_GPI_ANCHOR_BIOSYNTHESIS	0.5105	1.4558	0.1442	0.2664	0.824
GLIOMA	0.3858	1.4041	0.1236	0.2689	0.881
HISTIDINE_METABOLISM	0.4468	1.4481	0.0878	0.2692	0.835
NEUROTROPHIN_SIGNALING_PATHWAY	0.3558	1.4049	0.1466	0.2728	0.88
GLYCOSPHINGOLIPID_BIOSYNTHESIS_LACTO_AND_NEOLACTO_SERIES	0.4429	1.4061	0.0828	0.2765	0.88
GAP_JUNCTION	0.3726	1.4075	0.1238	0.2802	0.878
INOSITOL_PHOSPHATE_METABOLISM	0.4306	1.4101	0.1307	0.2829	0.878
VEGF_SIGNALING_PATHWAY	0.3383	1.3616	0.1396	0.2846	0.916
DRUG_METABOLISM_CYTOCHROME_P450	0.4219	1.4288	0.101	0.285	0.859
FC_EPSILON_RI_SIGNALING_PATHWAY	0.3842	1.4222	0.1062	0.2872	0.868
HEDGEHOG_SIGNALING_PATHWAY	0.4298	1.4116	0.13	0.2873	0.878
APOPTOSIS	0.3854	1.3635	0.1667	0.2878	0.916
MTOR_SIGNALING_PATHWAY	0.3902	1.4157	0.1166	0.2885	0.873
GLYCOLYSIS_GLUCONEOGENESIS	0.3553	1.3657	0.123	0.2908	0.915
PATHWAYS_IN_CANCER	0.3318	1.3395	0.167	0.2944	0.927
ACUTE_MYELOID_LEUKEMIA	0.3926	1.3668	0.1569	0.2949	0.914
NITROGEN_METABOLISM	0.4397	1.3713	0.1063	0.2952	0.909
ABC_TRANSPORTERS	0.4041	1.3459	0.1322	0.2975	0.925
LINOLEIC_ACID_METABOLISM	0.4326	1.3738	0.1182	0.2976	0.906
INSULIN_SIGNALING_PATHWAY	0.3126	1.3397	0.1475	0.299	0.927
NOTCH_SIGNALING_PATHWAY	0.3792	1.3241	0.1768	0.3069	0.936
BIOSYNTHESIS_OF_UNSATURATED_FATTY_ACIDS	0.4628	1.3141	0.1759	0.3093	0.943
EPITHELIAL_CELL_SIGNALING_IN_HELICOBACTER_PYLORI_INFECTION	0.355	1.2784	0.2293	0.313	0.96
UBIQUITIN_MEDIATED_PROTEOLYSIS	0.3722	1.3147	0.2344	0.3135	0.943
THYROID_CANCER	0.3952	1.2786	0.2283	0.3171	0.96
STEROID_BIOSYNTHESIS	0.478	1.2512	0.2378	0.3179	0.966
COLORECTAL_CANCER	0.3943	1.3021	0.2088	0.3187	0.948
TGF_BETA_SIGNALING_PATHWAY	0.3682	1.2424	0.2677	0.3195	0.969
RENIN_ANGIOTENSIN_SYSTEM	0.436	1.2601	0.2004	0.3202	0.964
GLUTATHIONE_METABOLISM	0.3692	1.2797	0.1841	0.3203	0.96
ARRHYTHMOGENIC_RIGHT_VENTRICULAR_CARDIOMYOPATHY_ARVC	0.3506	1.2378	0.2153	0.3206	0.97
GLYCOSAMINOGLYCAN_BIOSYNTHESIS_KERATAN_SULFATE	0.4517	1.2337	0.2246	0.321	0.97
T_CELL_RECEPTOR_SIGNALING_PATHWAY	0.3743	1.2517	0.2525	0.3215	0.966
CYSTEINE_AND_METHIONINE_METABOLISM	0.3505	1.2439	0.2137	0.322	0.969
COMPLEMENT_AND_COAGULATION_CASCADES	0.41	1.2622	0.2176	0.322	0.963
ERBB_SIGNALING_PATHWAY	0.3336	1.2814	0.2045	0.3227	0.96
PROGESTERONE_MEDIATED_OOCYTE_MATURATION	0.3463	1.2657	0.2294	0.3228	0.961
MAPK_SIGNALING_PATHWAY	0.3058	1.2858	0.1788	0.3229	0.958
HUNTINGTONS_DISEASE	0.2742	1.2928	0.2191	0.3249	0.951
ALDOSTERONE_REGULATED_SODIUM_REABSORPTION	0.3617	1.2521	0.198	0.3251	0.966
CALCIUM_SIGNALING_PATHWAY	0.3123	1.287	0.1456	0.3265	0.958
MATURITY_ONSET_DIABETES_OF_THE_YOUNG	0.4298	1.2081	0.2557	0.3462	0.975
ADIPOCYTOKINE_SIGNALING_PATHWAY	0.3189	1.2005	0.2461	0.3466	0.975
LEISHMANIA_INFECTION	0.43	1.2025	0.3142	0.3482	0.975
GLYCOSAMINOGLYCAN_DEGRADATION	0.4025	1.1926	0.2464	0.3516	0.978
AMYOTROPHIC_LATERAL_SCLEROSIS_ALS	0.299	1.1846	0.2467	0.3557	0.979
GLYCOSAMINOGLYCAN_BIOSYNTHESIS_HEPARAN_SULFATE	0.3851	1.1789	0.2863	0.3585	0.979
ALZHEIMERS_DISEASE	0.251	1.1722	0.2804	0.3623	0.981
ADHERENS_JUNCTION	0.3369	1.1611	0.3176	0.37	0.982
CHRONIC_MYELOID_LEUKEMIA	0.3306	1.1408	0.3223	0.3774	0.985
GALACTOSE_METABOLISM	0.3551	1.1328	0.3025	0.3783	0.986
GLYCOSPHINGOLIPID_BIOSYNTHESIS_GLOBO_SERIES	0.4097	1.1417	0.3025	0.3803	0.985
ARGININE_AND_PROLINE_METABOLISM	0.3135	1.1344	0.3177	0.3804	0.986
OOCYTE_MEIOSIS	0.3104	1.1458	0.3198	0.3838	0.984
ASTHMA	0.443	1.1418	0.3631	0.3843	0.985
OXIDATIVE_PHOSPHORYLATION	-0.3112	-1.2086	0.3195	0.3876	0.986
ENDOCYTOSIS	0.2701	1.1119	0.3431	0.3909	0.989
PANTOTHENATE_AND_COA_BIOSYNTHESIS	0.3902	1.1178	0.3287	0.392	0.987
ALANINE_ASPARTATE_AND_GLUTAMATE_METABOLISM	-0.3609	-1.2277	0.2131	0.3937	0.981
RENAL_CELL_CARCINOMA	0.3127	1.1124	0.3502	0.3943	0.989
GLYCOSAMINOGLYCAN_BIOSYNTHESIS_CHONDROITIN_SULFATE	-0.461	-1.331	0.173	0.4014	0.935
HEMATOPOIETIC_CELL_LINEAGE	0.3715	1.1004	0.3625	0.4014	0.993
PORPHYRIN_AND_CHLOROPHYLL_METABOLISM	-0.394	-1.2088	0.2464	0.4024	0.986
ECM_RECEPTOR_INTERACTION	-0.3826	-1.1745	0.2854	0.4033	0.99
CYTOKINE_CYTOKINE_RECEPTOR_INTERACTION	0.3042	1.0944	0.3495	0.4043	0.994
DILATED_CARDIOMYOPATHY	-0.3679	-1.3602	0.1459	0.406	0.918
PANCREATIC_CANCER	-0.3657	-1.2309	0.2731	0.406	0.979
CYTOSOLIC_DNA_SENSING_PATHWAY	-0.3693	-1.2823	0.2077	0.409	0.959
TYPE_II_DIABETES_MELLITUS	-0.3365	-1.1798	0.2423	0.4106	0.99
HYPERTROPHIC_CARDIOMYOPATHY_HCM	-0.3368	-1.2396	0.2117	0.4112	0.973
FOCAL_ADHESION	0.2918	1.0815	0.3845	0.4116	0.996
BLADDER_CANCER	-0.3351	-1.1559	0.3071	0.4118	0.99
PATHOGENIC_ESCHERICHIA_COLI_INFECTION	-0.3505	-1.3398	0.1784	0.4119	0.932
GLYOXYLATE_AND_DICARBOXYLATE_METABOLISM	-0.4061	-1.1441	0.3115	0.413	0.992
TOLL_LIKE_RECEPTOR_SIGNALING_PATHWAY	0.3215	1.0831	0.373	0.4137	0.996
PYRIMIDINE_METABOLISM	0.2978	1.0676	0.3696	0.4169	0.996
METABOLISM_OF_XENOBIOTICS_BY_CYTOCHROME_P450	0.3255	1.0722	0.3649	0.4195	0.996
REGULATION_OF_ACTIN_CYTOSKELETON	0.2643	1.0688	0.384	0.4196	0.996
GLYCINE_SERINE_AND_THREONINE_METABOLISM	-0.3878	-1.2896	0.1446	0.4197	0.956
ARACHIDONIC_ACID_METABOLISM	-0.2959	-1.1059	0.3228	0.4214	0.994
ONE_CARBON_POOL_BY_FOLATE	-0.4873	-1.2591	0.2434	0.4223	0.967
PRION_DISEASES	-0.3665	-1.2444	0.215	0.4229	0.971
VIRAL_MYOCARDITIS	0.3329	1.0546	0.4248	0.4241	0.997
AXON_GUIDANCE	-0.3871	-1.3843	0.1313	0.4261	0.9
NOD_LIKE_RECEPTOR_SIGNALING_PATHWAY	0.3317	1.0561	0.4026	0.4265	0.997
GLYCOSPHINGOLIPID_BIOSYNTHESIS_GANGLIO_SERIES	-0.4913	-1.3642	0.1288	0.4276	0.914
MISMATCH_REPAIR	-0.5931	-1.4667	0.127	0.4305	0.805
PYRUVATE_METABOLISM	0.2917	1.035	0.3935	0.431	0.997
PENTOSE_PHOSPHATE_PATHWAY	0.3149	1.0381	0.4248	0.431	0.997
JAK_STAT_SIGNALING_PATHWAY	0.2751	1.0404	0.413	0.4319	0.997
TIGHT_JUNCTION	-0.2715	-1.1072	0.3634	0.4326	0.994
RIG_I_LIKE_RECEPTOR_SIGNALING_PATHWAY	0.2892	1.042	0.4008	0.4339	0.997
CHEMOKINE_SIGNALING_PATHWAY	0.2959	1.0288	0.4212	0.4345	0.997
SPLICEOSOME	-0.3859	-1.29	0.2664	0.4423	0.956
SULFUR_METABOLISM	-0.4112	-1.1077	0.3462	0.4456	0.994
NON_SMALL_CELL_LUNG_CANCER	-0.3133	-1.0715	0.3731	0.4504	0.997
PHENYLALANINE_METABOLISM	0.352	1.0121	0.4447	0.4505	0.997
PARKINSONS_DISEASE	-0.3406	-1.3893	0.2038	0.4531	0.896
PENTOSE_AND_GLUCURONATE_INTERCONVERSIONS	-0.3812	-1.0334	0.4294	0.4608	1
NEUROACTIVE_LIGAND_RECEPTOR_INTERACTION	-0.3514	-1.4039	0.0807	0.4637	0.882
TERPENOID_BACKBONE_BIOSYNTHESIS	0.403	0.9905	0.4658	0.4719	0.999
SMALL_CELL_LUNG_CANCER	-0.3039	-1.0338	0.4292	0.4726	1
RETINOL_METABOLISM	-0.3	-1.0057	0.4356	0.4727	1
BASAL_TRANSCRIPTION_FACTORS	-0.3463	-1.0414	0.428	0.475	1
CELL_CYCLE	-0.4607	-1.4686	0.151	0.4805	0.802
LEUKOCYTE_TRANSENDOTHELIAL_MIGRATION	-0.2699	-1.007	0.4444	0.4828	1
BASE_EXCISION_REPAIR	-0.4707	-1.4107	0.1563	0.4957	0.878
SYSTEMIC_LUPUS_ERYTHEMATOSUS	-0.2845	-0.9711	0.4803	0.5039	1
DRUG_METABOLISM_OTHER_ENZYMES	-0.4794	-1.5558	0.0538	0.5095	0.687
TASTE_TRANSDUCTION	-0.2988	-0.9547	0.5319	0.5128	1
TYPE_I_DIABETES_MELLITUS	0.3672	0.9476	0.5145	0.5153	0.999
FC_GAMMA_R_MEDIATED_PHAGOCYTOSIS	-0.2499	-0.9328	0.4873	0.5166	1
DORSO_VENTRAL_AXIS_FORMATION	0.3271	0.9476	0.5102	0.5197	0.999
INTESTINAL_IMMUNE_NETWORK_FOR_IGA_PRODUCTION	0.3519	0.9348	0.5081	0.5215	0.999
STARCH_AND_SUCROSE_METABOLISM	0.2842	0.9369	0.5343	0.5235	0.999
STEROID_HORMONE_BIOSYNTHESIS	0.2881	0.9289	0.5344	0.5242	0.999
NUCLEOTIDE_EXCISION_REPAIR	-0.3206	-0.9335	0.5266	0.5278	1
RNA_POLYMERASE	-0.484	-1.5079	0.1208	0.5333	0.751
HOMOLOGOUS_RECOMBINATION	-0.5636	-1.4741	0.1215	0.5348	0.793
VIBRIO_CHOLERAE_INFECTION	0.2265	0.914	0.5489	0.5401	1
SELENOAMINO_ACID_METABOLISM	0.2756	0.907	0.5362	0.545	1
ASCORBATE_AND_ALDARATE_METABOLISM	-0.3459	-0.8829	0.5858	0.5578	1
CELL_ADHESION_MOLECULES_CAMS	-0.2708	-0.8914	0.5595	0.5593	1
B_CELL_RECEPTOR_SIGNALING_PATHWAY	0.2698	0.891	0.5616	0.5611	1
VALINE_LEUCINE_AND_ISOLEUCINE_BIOSYNTHESIS	0.3465	0.8724	0.6017	0.5827	1
REGULATION_OF_AUTOPHAGY	0.2613	0.8629	0.5976	0.59	1
CITRATE_CYCLE_TCA_CYCLE	0.2989	0.8558	0.556	0.591	1
ALLOGRAFT_REJECTION	0.3646	0.8589	0.5851	0.591	1
PRIMARY_IMMUNODEFICIENCY	-0.3237	-0.8348	0.6067	0.6102	1
ANTIGEN_PROCESSING_AND_PRESENTATION	0.2534	0.8075	0.6264	0.6527	1
TAURINE_AND_HYPOTAURINE_METABOLISM	0.3122	0.77	0.7677	0.7012	1
AMINOACYL_TRNA_BIOSYNTHESIS	-0.2502	-0.7571	0.6278	0.7016	1
RNA_DEGRADATION	-0.2306	-0.7302	0.7002	0.7247	1
AUTOIMMUNE_THYROID_DISEASE	0.2484	0.7183	0.7264	0.7648	1
GRAFT_VERSUS_HOST_DISEASE	0.2984	0.6956	0.7135	0.789	1
NON_HOMOLOGOUS_END_JOINING	0.2803	0.68	0.7988	0.8036	1
RIBOSOME	0.2524	0.6672	0.7165	0.8082	1
NATURAL_KILLER_CELL_MEDIATED_CYTOTOXICITY	0.1987	0.67	0.7877	0.8107	1
OLFACTORY_TRANSDUCTION	0.0979	0.3049	1	0.9989	1

## Sheet: SELENOP
Term	ES	NES	pvalue	FDR	FWER
TGF_BETA_SIGNALING_PATHWAY	0.6059	2.0709	0	0.0104	0.077
APOPTOSIS	0.5581	2.0483	0.0039	0.0107	0.098
INSULIN_SIGNALING_PATHWAY	0.4991	2.0734	0.002	0.0107	0.074
SELENOAMINO_ACID_METABOLISM	0.6443	2.0592	0.0042	0.0108	0.089
PROGESTERONE_MEDIATED_OOCYTE_MATURATION	0.5586	2.0534	0	0.0109	0.095
ADIPOCYTOKINE_SIGNALING_PATHWAY	0.54	2.0799	0.002	0.0109	0.072
MAPK_SIGNALING_PATHWAY	0.4853	2.0836	0	0.0109	0.069
LONG_TERM_DEPRESSION	0.5127	2.034	0.002	0.011	0.106
SNARE_INTERACTIONS_IN_VESICULAR_TRANSPORT	0.5751	2.0378	0.002	0.0111	0.105
N_GLYCAN_BIOSYNTHESIS	0.5946	2.0484	0.0102	0.0112	0.098
REGULATION_OF_AUTOPHAGY	0.6234	2.0407	0	0.0113	0.103
INOSITOL_PHOSPHATE_METABOLISM	0.6355	2.0595	0	0.0113	0.089
UBIQUITIN_MEDIATED_PROTEOLYSIS	0.6592	2.3914	0	0.0113	0.005
VASOPRESSIN_REGULATED_WATER_REABSORPTION	0.5309	2.0277	0.0061	0.0114	0.111
NITROGEN_METABOLISM	0.6423	2.0416	0	0.0115	0.103
ADHERENS_JUNCTION	0.6014	2.0858	0.0039	0.0115	0.069
RIG_I_LIKE_RECEPTOR_SIGNALING_PATHWAY	0.5589	2.0173	0	0.012	0.118
NEUROTROPHIN_SIGNALING_PATHWAY	0.5194	2.0874	0	0.0121	0.069
NON_SMALL_CELL_LUNG_CANCER	0.5827	2.0059	0.002	0.0123	0.124
OOCYTE_MEIOSIS	0.5248	1.9903	0.0143	0.0125	0.134
CHRONIC_MYELOID_LEUKEMIA	0.5817	2.0061	0.002	0.0126	0.124
REGULATION_OF_ACTIN_CYTOSKELETON	0.5073	2.0895	0	0.0126	0.068
AMINOACYL_TRNA_BIOSYNTHESIS	0.6666	1.9913	0.014	0.0128	0.134
PHOSPHATIDYLINOSITOL_SIGNALING_SYSTEM	0.5722	1.9939	0.0021	0.0128	0.131
PATHWAYS_IN_CANCER	0.4854	1.9834	0.002	0.013	0.143
ENDOMETRIAL_CANCER	0.5937	1.994	0.0081	0.0131	0.131
VALINE_LEUCINE_AND_ISOLEUCINE_DEGRADATION	0.7138	2.0911	0	0.0134	0.067
PROPANOATE_METABOLISM	0.6646	1.9739	0	0.0138	0.148
WNT_SIGNALING_PATHWAY	0.5004	1.9602	0.0059	0.014	0.159
LYSOSOME	0.4975	1.9615	0.02	0.0141	0.158
BASAL_TRANSCRIPTION_FACTORS	0.662	1.9636	0.0122	0.0142	0.157
FOCAL_ADHESION	0.5218	1.9655	0.014	0.0142	0.155
AMYOTROPHIC_LATERAL_SCLEROSIS_ALS	0.4975	1.9689	0.002	0.0142	0.153
PEROXISOME	0.5839	2.1034	0.002	0.0142	0.064
SMALL_CELL_LUNG_CANCER	0.5993	2.0931	0	0.0143	0.066
PROTEIN_EXPORT	0.6922	1.9531	0.012	0.0144	0.166
PANCREATIC_CANCER	0.6333	2.108	0	0.0151	0.062
LONG_TERM_POTENTIATION	0.543	2.1328	0	0.0158	0.05
LYSINE_DEGRADATION	0.5971	1.9357	0.0077	0.016	0.177
ENDOCYTOSIS	0.5147	2.1099	0	0.0165	0.061
ALANINE_ASPARTATE_AND_GLUTAMATE_METABOLISM	0.632	2.1197	0	0.0165	0.056
ARRHYTHMOGENIC_RIGHT_VENTRICULAR_CARDIOMYOPATHY_ARVC	0.5318	1.9245	0.0039	0.0168	0.181
ACUTE_MYELOID_LEUKEMIA	0.5301	1.9155	0.008	0.0174	0.193
AMINO_SUGAR_AND_NUCLEOTIDE_SUGAR_METABOLISM	0.6022	1.9173	0.0097	0.0175	0.191
T_CELL_RECEPTOR_SIGNALING_PATHWAY	0.5366	1.9097	0.0141	0.0179	0.201
COLORECTAL_CANCER	0.6286	2.1331	0	0.0181	0.05
PURINE_METABOLISM	0.4454	1.895	0.002	0.0186	0.215
FC_GAMMA_R_MEDIATED_PHAGOCYTOSIS	0.5163	1.8962	0.004	0.0188	0.215
EPITHELIAL_CELL_SIGNALING_IN_HELICOBACTER_PYLORI_INFECTION	0.5141	1.9004	0.0137	0.019	0.209
TIGHT_JUNCTION	0.52	2.2131	0	0.019	0.022
GLIOMA	0.519	1.8964	0.0041	0.0192	0.215
RENAL_CELL_CARCINOMA	0.612	2.1537	0	0.0198	0.04
ERBB_SIGNALING_PATHWAY	0.5665	2.1379	0	0.0201	0.048
SPHINGOLIPID_METABOLISM	0.566	1.8811	0.0122	0.0202	0.236
JAK_STAT_SIGNALING_PATHWAY	0.4929	1.8739	0.0042	0.0204	0.242
CIRCADIAN_RHYTHM_MAMMAL	0.7725	1.8758	0.002	0.0205	0.24
O_GLYCAN_BIOSYNTHESIS	0.6083	1.8816	0.0079	0.0205	0.235
GAP_JUNCTION	0.4987	1.8648	0.0084	0.0216	0.257
RNA_DEGRADATION	0.5767	1.8612	0.0179	0.0218	0.262
PROSTATE_CANCER	0.5914	2.1631	0.002	0.0234	0.039
DORSO_VENTRAL_AXIS_FORMATION	0.6232	1.8441	0.004	0.0243	0.28
B_CELL_RECEPTOR_SIGNALING_PATHWAY	0.5417	1.8417	0.008	0.0244	0.289
TOLL_LIKE_RECEPTOR_SIGNALING_PATHWAY	0.5333	1.8334	0.0061	0.0257	0.296
MTOR_SIGNALING_PATHWAY	0.6096	2.2261	0	0.026	0.02
ONE_CARBON_POOL_BY_FOLATE	0.7135	1.8278	0.014	0.0266	0.302
HYPERTROPHIC_CARDIOMYOPATHY_HCM	0.4845	1.8023	0.0039	0.0314	0.341
GLYCOSYLPHOSPHATIDYLINOSITOL_GPI_ANCHOR_BIOSYNTHESIS	0.6456	1.7992	0.0185	0.0316	0.346
THYROID_CANCER	0.5524	1.7959	0.0136	0.0319	0.35
VASCULAR_SMOOTH_MUSCLE_CONTRACTION	0.4557	1.7919	0.0207	0.0324	0.361
NON_HOMOLOGOUS_END_JOINING	0.7075	1.7833	0.0142	0.0335	0.372
GNRH_SIGNALING_PATHWAY	0.4273	1.7838	0.0157	0.0337	0.37
FC_EPSILON_RI_SIGNALING_PATHWAY	0.455	1.7796	0.0119	0.0341	0.375
P53_SIGNALING_PATHWAY	0.5258	1.7685	0.0167	0.0366	0.397
FATTY_ACID_METABOLISM	0.5177	1.7433	0.0321	0.0407	0.432
NOD_LIKE_RECEPTOR_SIGNALING_PATHWAY	0.5418	1.745	0.0219	0.041	0.429
ABC_TRANSPORTERS	0.5109	1.746	0.0159	0.0413	0.427
LEUKOCYTE_TRANSENDOTHELIAL_MIGRATION	0.4493	1.7293	0.0241	0.0441	0.455
TYPE_II_DIABETES_MELLITUS	0.4834	1.7251	0.0078	0.0446	0.457
NUCLEOTIDE_EXCISION_REPAIR	0.5887	1.7156	0.0579	0.0462	0.473
CHEMOKINE_SIGNALING_PATHWAY	0.4744	1.7163	0.0265	0.0466	0.473
RIBOFLAVIN_METABOLISM	0.5655	1.7062	0.0126	0.0476	0.487
CELL_CYCLE	0.5462	1.7082	0.0475	0.0476	0.484
PPAR_SIGNALING_PATHWAY	0.4394	1.6898	0.0217	0.0521	0.517
CYSTEINE_AND_METHIONINE_METABOLISM	0.4857	1.6824	0.0357	0.0533	0.525
CITRATE_CYCLE_TCA_CYCLE	0.592	1.6825	0.0636	0.0539	0.525
BUTANOATE_METABOLISM	0.5358	1.6692	0.0382	0.0567	0.545
PATHOGENIC_ESCHERICHIA_COLI_INFECTION	0.438	1.6708	0.0496	0.0567	0.545
VIBRIO_CHOLERAE_INFECTION	0.4035	1.658	0.0314	0.0596	0.568
AXON_GUIDANCE	0.4525	1.6457	0.0285	0.0608	0.59
ALDOSTERONE_REGULATED_SODIUM_REABSORPTION	0.4689	1.6394	0.0255	0.0614	0.596
ARGININE_AND_PROLINE_METABOLISM	0.448	1.6459	0.0306	0.0614	0.589
NICOTINATE_AND_NICOTINAMIDE_METABOLISM	0.5218	1.6469	0.0262	0.0618	0.586
DILATED_CARDIOMYOPATHY	0.4455	1.6484	0.033	0.0619	0.583
MELANOMA	0.4438	1.6399	0.0196	0.062	0.596
ALZHEIMERS_DISEASE	0.3414	1.6188	0.073	0.0673	0.614
GLYCEROLIPID_METABOLISM	0.4296	1.6223	0.0083	0.0674	0.613
VEGF_SIGNALING_PATHWAY	0.4017	1.6197	0.036	0.0676	0.614
VALINE_LEUCINE_AND_ISOLEUCINE_BIOSYNTHESIS	0.6342	1.6153	0.0417	0.0679	0.621
MISMATCH_REPAIR	0.6568	1.609	0.0646	0.0688	0.628
SPLICEOSOME	0.485	1.6103	0.1354	0.0691	0.627
STEROID_BIOSYNTHESIS	0.5924	1.6014	0.062	0.0711	0.637
PYRIMIDINE_METABOLISM	0.4328	1.5629	0.0855	0.0859	0.685
GLYCEROPHOSPHOLIPID_METABOLISM	0.3809	1.5571	0.0281	0.0876	0.694
HISTIDINE_METABOLISM	0.4794	1.5493	0.053	0.0892	0.703
CALCIUM_SIGNALING_PATHWAY	0.3767	1.5501	0.0423	0.0897	0.703
MELANOGENESIS	0.3911	1.5402	0.0602	0.0909	0.712
PANTOTHENATE_AND_COA_BIOSYNTHESIS	0.5329	1.542	0.057	0.0911	0.71
TERPENOID_BACKBONE_BIOSYNTHESIS	0.6136	1.5232	0.0845	0.0973	0.727
PYRUVATE_METABOLISM	0.4393	1.5205	0.0847	0.0978	0.73
GLYCOSPHINGOLIPID_BIOSYNTHESIS_GANGLIO_SERIES	0.5369	1.5133	0.0709	0.0996	0.74
GLYCOSPHINGOLIPID_BIOSYNTHESIS_GLOBO_SERIES	0.5342	1.5147	0.0704	0.0998	0.739
TASTE_TRANSDUCTION	0.474	1.5051	0.0198	0.1029	0.75
STARCH_AND_SUCROSE_METABOLISM	0.4526	1.4906	0.0466	0.1074	0.774
HUNTINGTONS_DISEASE	0.32	1.4927	0.1366	0.1074	0.771
VIRAL_MYOCARDITIS	0.444	1.4933	0.1102	0.108	0.769
LIMONENE_AND_PINENE_DEGRADATION	0.6038	1.4717	0.095	0.1163	0.793
NOTCH_SIGNALING_PATHWAY	0.4169	1.46	0.1149	0.1218	0.815
TRYPTOPHAN_METABOLISM	0.415	1.4549	0.0806	0.1237	0.823
OTHER_GLYCAN_DEGRADATION	0.5299	1.4433	0.142	0.1293	0.839
FRUCTOSE_AND_MANNOSE_METABOLISM	0.4503	1.439	0.1143	0.1305	0.843
BETA_ALANINE_METABOLISM	0.4656	1.424	0.1136	0.1371	0.857
CYTOSOLIC_DNA_SENSING_PATHWAY	0.4153	1.4211	0.1225	0.1377	0.859
ECM_RECEPTOR_INTERACTION	0.4587	1.4172	0.137	0.1385	0.86
BLADDER_CANCER	0.4104	1.4036	0.1066	0.1449	0.868
HOMOLOGOUS_RECOMBINATION	0.5249	1.3808	0.1765	0.1568	0.893
GLYOXYLATE_AND_DICARBOXYLATE_METABOLISM	0.4895	1.3746	0.1487	0.1571	0.897
BIOSYNTHESIS_OF_UNSATURATED_FATTY_ACIDS	0.4852	1.3783	0.1552	0.1573	0.895
NATURAL_KILLER_CELL_MEDIATED_CYTOTOXICITY	0.3917	1.3815	0.1488	0.1576	0.892
GLYCOSAMINOGLYCAN_BIOSYNTHESIS_KERATAN_SULFATE	0.5112	1.3749	0.1488	0.1582	0.897
GLYCOSPHINGOLIPID_BIOSYNTHESIS_LACTO_AND_NEOLACTO_SERIES	0.4165	1.3392	0.1324	0.178	0.93
PRION_DISEASES	0.3904	1.3332	0.142	0.1799	0.933
RENIN_ANGIOTENSIN_SYSTEM	0.4709	1.3332	0.1308	0.1813	0.933
GLYCOSAMINOGLYCAN_BIOSYNTHESIS_HEPARAN_SULFATE	0.423	1.3189	0.1791	0.1879	0.941
CELL_ADHESION_MOLECULES_CAMS	0.3853	1.309	0.2158	0.1938	0.944
PRIMARY_BILE_ACID_BIOSYNTHESIS	0.4664	1.2979	0.1619	0.2004	0.951
HEDGEHOG_SIGNALING_PATHWAY	0.384	1.2792	0.2053	0.213	0.955
LEISHMANIA_INFECTION	0.4177	1.24	0.2811	0.2413	0.963
PROXIMAL_TUBULE_BICARBONATE_RECLAMATION	0.4027	1.2203	0.2333	0.2556	0.971
ANTIGEN_PROCESSING_AND_PRESENTATION	0.3688	1.213	0.3006	0.2598	0.973
BASE_EXCISION_REPAIR	0.413	1.1953	0.2988	0.2728	0.975
ETHER_LIPID_METABOLISM	0.3467	1.1891	0.2333	0.2765	0.977
CYTOKINE_CYTOKINE_RECEPTOR_INTERACTION	0.3206	1.1775	0.2883	0.2849	0.979
GLYCINE_SERINE_AND_THREONINE_METABOLISM	0.3561	1.1699	0.251	0.2895	0.979
DNA_REPLICATION	0.4933	1.1677	0.3594	0.2897	0.981
COMPLEMENT_AND_COAGULATION_CASCADES	0.3619	1.1354	0.302	0.3182	0.985
GLYCOSAMINOGLYCAN_DEGRADATION	0.374	1.1241	0.3239	0.3269	0.986
FOLATE_BIOSYNTHESIS	0.4485	1.1139	0.3361	0.3322	0.987
SYSTEMIC_LUPUS_ERYTHEMATOSUS	0.3264	1.1145	0.3395	0.3339	0.987
PORPHYRIN_AND_CHLOROPHYLL_METABOLISM	0.3552	1.0835	0.3672	0.3609	0.988
NEUROACTIVE_LIGAND_RECEPTOR_INTERACTION	0.266	1.0683	0.3196	0.3717	0.991
RNA_POLYMERASE	0.3543	1.0699	0.3683	0.3725	0.99
PENTOSE_AND_GLUCURONATE_INTERCONVERSIONS	0.398	1.065	0.3832	0.373	0.991
INTESTINAL_IMMUNE_NETWORK_FOR_IGA_PRODUCTION	0.389	1.0605	0.4038	0.3755	0.994
HEMATOPOIETIC_CELL_LINEAGE	0.3193	1.0022	0.4295	0.4375	0.997
PRIMARY_IMMUNODEFICIENCY	0.3839	0.996	0.4898	0.4421	0.998
GLYCOLYSIS_GLUCONEOGENESIS	0.2547	0.9872	0.4832	0.4492	0.998
STEROID_HORMONE_BIOSYNTHESIS	0.3049	0.969	0.4786	0.4678	0.999
GALACTOSE_METABOLISM	0.2912	0.9611	0.488	0.4737	0.999
PENTOSE_PHOSPHATE_PATHWAY	0.2908	0.9545	0.5195	0.476	0.999
ASCORBATE_AND_ALDARATE_METABOLISM	0.3793	0.9564	0.4929	0.4767	0.999
GLUTATHIONE_METABOLISM	0.2628	0.9266	0.5031	0.5074	0.999
DRUG_METABOLISM_CYTOCHROME_P450	0.2761	0.9086	0.551	0.5232	0.999
DRUG_METABOLISM_OTHER_ENZYMES	0.2864	0.9109	0.5509	0.5235	0.999
RETINOL_METABOLISM	0.2729	0.8999	0.5758	0.5307	0.999
TAURINE_AND_HYPOTAURINE_METABOLISM	0.3554	0.8842	0.5788	0.5481	0.999
AUTOIMMUNE_THYROID_DISEASE	0.2895	0.8674	0.5657	0.5665	0.999
PROTEASOME	0.2583	0.8431	0.5602	0.5943	1
GLYCOSAMINOGLYCAN_BIOSYNTHESIS_CHONDROITIN_SULFATE	-0.3181	-0.9283	0.5379	0.6184	1
CARDIAC_MUSCLE_CONTRACTION	-0.2121	-0.8796	0.5942	0.6306	1
TYPE_I_DIABETES_MELLITUS	0.3001	0.8019	0.6467	0.6465	1
TYROSINE_METABOLISM	-0.2738	-0.9446	0.5269	0.6605	1
ARACHIDONIC_ACID_METABOLISM	-0.2627	-0.9684	0.5186	0.6987	1
PHENYLALANINE_METABOLISM	-0.3483	-1.0136	0.4227	0.71	0.999
ASTHMA	0.283	0.7522	0.7002	0.7112	1
MATURITY_ONSET_DIABETES_OF_THE_YOUNG	0.2512	0.7355	0.7921	0.7317	1
BASAL_CELL_CARCINOMA	-0.2398	-0.7676	0.6984	0.7338	1
METABOLISM_OF_XENOBIOTICS_BY_CYTOCHROME_P450	0.2188	0.7	0.839	0.7742	1
ALLOGRAFT_REJECTION	0.2817	0.6873	0.7317	0.786	1
OLFACTORY_TRANSDUCTION	-0.2154	-0.6776	0.7992	0.7947	1
LINOLEIC_ACID_METABOLISM	-0.3315	-1.0225	0.4286	0.8099	0.998
OXIDATIVE_PHOSPHORYLATION	-0.3342	-1.3523	0.2348	0.8379	0.922
ALPHA_LINOLENIC_ACID_METABOLISM	-0.3632	-1.0514	0.4032	0.8971	0.997
GRAFT_VERSUS_HOST_DISEASE	0.222	0.5362	0.8643	0.9379	1
RIBOSOME	-0.5153	-1.363	0.2222	1	0.911
PARKINSONS_DISEASE	-0.2595	-1.122	0.3573	1	0.993
SULFUR_METABOLISM	-0.3871	-1.0748	0.3583	1	0.996

## Sheet: TRPC1
Term	ES	NES	pvalue	FDR	FWER
AXON_GUIDANCE	-0.5163	-1.9056	0.0101	0.1412	0.208
PURINE_METABOLISM	-0.3815	-1.6071	0.0381	0.1525	0.619
MELANOGENESIS	-0.4124	-1.6002	0.0428	0.1545	0.631
NON_SMALL_CELL_LUNG_CANCER	-0.4565	-1.5951	0.0566	0.1557	0.641
PANCREATIC_CANCER	-0.4713	-1.6079	0.0581	0.1559	0.619
TYPE_II_DIABETES_MELLITUS	-0.5001	-1.792	0.002	0.1585	0.35
REGULATION_OF_AUTOPHAGY	-0.5	-1.6204	0.0347	0.1588	0.6
COLORECTAL_CANCER	-0.4736	-1.6086	0.0719	0.1594	0.619
WNT_SIGNALING_PATHWAY	-0.4348	-1.6852	0.0371	0.1611	0.507
JAK_STAT_SIGNALING_PATHWAY	-0.4206	-1.6118	0.0428	0.1615	0.616
GAP_JUNCTION	-0.4438	-1.676	0.0236	0.1621	0.521
INSULIN_SIGNALING_PATHWAY	-0.4457	-1.8626	0.0127	0.1629	0.25
UBIQUITIN_MEDIATED_PROTEOLYSIS	-0.4577	-1.6209	0.0996	0.163	0.6
SNARE_INTERACTIONS_IN_VESICULAR_TRANSPORT	-0.5111	-1.8275	0.0258	0.1634	0.3
ADIPOCYTOKINE_SIGNALING_PATHWAY	-0.4443	-1.6603	0.0191	0.1637	0.542
PHOSPHATIDYLINOSITOL_SIGNALING_SYSTEM	-0.431	-1.5421	0.0744	0.1642	0.733
REGULATION_OF_ACTIN_CYTOSKELETON	-0.4021	-1.6256	0.044	0.1643	0.594
LONG_TERM_POTENTIATION	-0.4258	-1.6872	0.0372	0.1663	0.506
GLYCEROPHOSPHOLIPID_METABOLISM	-0.4017	-1.6288	0.0307	0.1664	0.591
HEDGEHOG_SIGNALING_PATHWAY	-0.4594	-1.5426	0.0634	0.1672	0.733
BASAL_TRANSCRIPTION_FACTORS	-0.5589	-1.6627	0.0641	0.1675	0.538
NEUROTROPHIN_SIGNALING_PATHWAY	-0.4669	-1.9061	0.0164	0.169	0.208
CHRONIC_MYELOID_LEUKEMIA	-0.4768	-1.649	0.0614	0.1692	0.556
RENAL_CELL_CARCINOMA	-0.466	-1.6371	0.067	0.1693	0.578
LONG_TERM_DEPRESSION	-0.4161	-1.6315	0.0229	0.1693	0.585
ACUTE_MYELOID_LEUKEMIA	-0.4579	-1.6425	0.0308	0.1695	0.563
INOSITOL_PHOSPHATE_METABOLISM	-0.4691	-1.543	0.0764	0.17	0.732
PATHWAYS_IN_CANCER	-0.3739	-1.5248	0.0793	0.1717	0.756
HYPERTROPHIC_CARDIOMYOPATHY_HCM	-0.4682	-1.7403	0.0184	0.1723	0.424
ERBB_SIGNALING_PATHWAY	-0.4673	-1.7702	0.0307	0.1726	0.379
FOCAL_ADHESION	-0.4758	-1.7922	0.0183	0.1729	0.35
CIRCADIAN_RHYTHM_MAMMAL	-0.6722	-1.6878	0.0316	0.1733	0.506
PROGESTERONE_MEDIATED_OOCYTE_MATURATION	-0.4168	-1.5432	0.0823	0.1733	0.732
MTOR_SIGNALING_PATHWAY	-0.5081	-1.8046	0.0108	0.1734	0.334
GLYCEROLIPID_METABOLISM	-0.4483	-1.7197	0.0084	0.1734	0.459
TGF_BETA_SIGNALING_PATHWAY	-0.519	-1.7499	0.0333	0.1735	0.417
NEUROACTIVE_LIGAND_RECEPTOR_INTERACTION	-0.3935	-1.5683	0.0271	0.174	0.685
B_CELL_RECEPTOR_SIGNALING_PATHWAY	-0.4467	-1.5263	0.1123	0.174	0.756
ARRHYTHMOGENIC_RIGHT_VENTRICULAR_CARDIOMYOPATHY_ARVC	-0.4805	-1.7018	0.0226	0.175	0.491
ENDOCYTOSIS	-0.4385	-1.8343	0.0225	0.1759	0.29
ABC_TRANSPORTERS	-0.4997	-1.7273	0.0058	0.1761	0.449
OOCYTE_MEIOSIS	-0.4051	-1.5473	0.0911	0.1766	0.72
FC_GAMMA_R_MEDIATED_PHAGOCYTOSIS	-0.4172	-1.5434	0.0911	0.1768	0.732
LEUKOCYTE_TRANSENDOTHELIAL_MIGRATION	-0.4023	-1.5494	0.0847	0.1786	0.715
ADHERENS_JUNCTION	-0.486	-1.6903	0.0586	0.1789	0.503
GLYCOSPHINGOLIPID_BIOSYNTHESIS_GANGLIO_SERIES	-0.5614	-1.5527	0.0479	0.1791	0.707
GLYCOSAMINOGLYCAN_BIOSYNTHESIS_CHONDROITIN_SULFATE	-0.5369	-1.5571	0.073	0.1797	0.701
DILATED_CARDIOMYOPATHY	-0.4621	-1.7057	0.0312	0.1799	0.481
TIGHT_JUNCTION	-0.4086	-1.7543	0.0324	0.1817	0.415
ECM_RECEPTOR_INTERACTION	-0.4769	-1.4987	0.1193	0.1893	0.783
SMALL_CELL_LUNG_CANCER	-0.42	-1.477	0.1006	0.2048	0.81
TASTE_TRANSDUCTION	-0.4553	-1.4726	0.0342	0.2051	0.816
CALCIUM_SIGNALING_PATHWAY	-0.4613	-1.9073	0.002	0.2097	0.207
ENDOMETRIAL_CANCER	-0.4331	-1.4598	0.1158	0.213	0.829
N_GLYCAN_BIOSYNTHESIS	-0.4357	-1.4535	0.1518	0.2153	0.834
VASCULAR_SMOOTH_MUSCLE_CONTRACTION	-0.5094	-1.9782	0.0021	0.2217	0.144
T_CELL_RECEPTOR_SIGNALING_PATHWAY	-0.4076	-1.4238	0.1663	0.2251	0.863
PROSTATE_CANCER	-0.3762	-1.3933	0.1485	0.2256	0.892
VASOPRESSIN_REGULATED_WATER_REABSORPTION	-0.3809	-1.396	0.1429	0.2261	0.888
GLYCOSAMINOGLYCAN_BIOSYNTHESIS_HEPARAN_SULFATE	-0.4599	-1.4182	0.1047	0.2266	0.869
MELANOMA	-0.3837	-1.403	0.1142	0.2267	0.883
GNRH_SIGNALING_PATHWAY	-0.3481	-1.4101	0.1122	0.2272	0.878
CHEMOKINE_SIGNALING_PATHWAY	-0.3872	-1.4057	0.1576	0.2276	0.879
APOPTOSIS	-0.3878	-1.424	0.1532	0.2285	0.862
RIG_I_LIKE_RECEPTOR_SIGNALING_PATHWAY	-0.382	-1.3967	0.141	0.2288	0.888
NON_HOMOLOGOUS_END_JOINING	-0.5512	-1.412	0.1417	0.2289	0.876
NICOTINATE_AND_NICOTINAMIDE_METABOLISM	-0.4613	-1.4242	0.0852	0.232	0.862
CELL_ADHESION_MOLECULES_CAMS	-0.426	-1.4255	0.1543	0.2346	0.861
RENIN_ANGIOTENSIN_SYSTEM	-0.4998	-1.429	0.1018	0.2355	0.859
RNA_DEGRADATION	-0.4358	-1.3776	0.2022	0.2377	0.907
BETA_ALANINE_METABOLISM	-0.4511	-1.3544	0.1518	0.2566	0.919
GLIOMA	-0.3667	-1.3449	0.1585	0.262	0.925
NOD_LIKE_RECEPTOR_SIGNALING_PATHWAY	-0.4125	-1.3362	0.1914	0.2637	0.927
MAPK_SIGNALING_PATHWAY	-0.4511	-1.912	0.002	0.2645	0.2
SPHINGOLIPID_METABOLISM	-0.4036	-1.3386	0.1699	0.2648	0.926
SPLICEOSOME	-0.3844	-1.3078	0.2665	0.2886	0.943
MISMATCH_REPAIR	-0.5241	-1.294	0.249	0.2915	0.947
NITROGEN_METABOLISM	-0.4111	-1.3014	0.1546	0.2918	0.947
PATHOGENIC_ESCHERICHIA_COLI_INFECTION	-0.3366	-1.2972	0.1917	0.2922	0.947
NUCLEOTIDE_EXCISION_REPAIR	-0.4382	-1.267	0.2612	0.2936	0.961
GLYCOSAMINOGLYCAN_BIOSYNTHESIS_KERATAN_SULFATE	-0.4543	-1.2591	0.229	0.2945	0.963
CARDIAC_MUSCLE_CONTRACTION	-0.3096	-1.2692	0.1833	0.2947	0.961
BASAL_CELL_CARCINOMA	-0.3935	-1.2595	0.2167	0.2977	0.963
VEGF_SIGNALING_PATHWAY	-0.3298	-1.2693	0.1879	0.2981	0.96
TAURINE_AND_HYPOTAURINE_METABOLISM	-0.5046	-1.2711	0.1793	0.2999	0.959
TOLL_LIKE_RECEPTOR_SIGNALING_PATHWAY	-0.3597	-1.2736	0.2298	0.301	0.956
CYSTEINE_AND_METHIONINE_METABOLISM	-0.36	-1.2744	0.1942	0.3038	0.956
NOTCH_SIGNALING_PATHWAY	-0.3618	-1.2768	0.2193	0.3047	0.952
ALANINE_ASPARTATE_AND_GLUTAMATE_METABOLISM	-0.3777	-1.239	0.2073	0.305	0.97
AMYOTROPHIC_LATERAL_SCLEROSIS_ALS	-0.3148	-1.2402	0.1907	0.3069	0.968
GLYCOSYLPHOSPHATIDYLINOSITOL_GPI_ANCHOR_BIOSYNTHESIS	-0.4521	-1.2406	0.2707	0.31	0.967
PANTOTHENATE_AND_COA_BIOSYNTHESIS	-0.4245	-1.2282	0.234	0.3131	0.973
PROXIMAL_TUBULE_BICARBONATE_RECLAMATION	-0.4152	-1.2183	0.2269	0.3163	0.973
FC_EPSILON_RI_SIGNALING_PATHWAY	-0.3148	-1.2005	0.2559	0.3183	0.976
CELL_CYCLE	-0.378	-1.2186	0.2976	0.3193	0.973
PRIMARY_IMMUNODEFICIENCY	-0.479	-1.2112	0.3192	0.3205	0.974
O_GLYCAN_BIOSYNTHESIS	-0.388	-1.201	0.2585	0.3211	0.976
LIMONENE_AND_PINENE_DEGRADATION	-0.498	-1.207	0.2443	0.3215	0.974
ALDOSTERONE_REGULATED_SODIUM_REABSORPTION	-0.3517	-1.2038	0.2238	0.3215	0.975
LYSINE_DEGRADATION	-0.3692	-1.176	0.3028	0.3371	0.983
RIBOFLAVIN_METABOLISM	-0.3919	-1.1689	0.2843	0.3378	0.985
SELENOAMINO_ACID_METABOLISM	-0.3589	-1.1778	0.2762	0.3386	0.982
HOMOLOGOUS_RECOMBINATION	-0.4474	-1.1704	0.3443	0.3397	0.984
EPITHELIAL_CELL_SIGNALING_IN_HELICOBACTER_PYLORI_INFECTION	-0.3111	-1.144	0.3173	0.3482	0.991
ALZHEIMERS_DISEASE	-0.2485	-1.1473	0.3069	0.351	0.989
DRUG_METABOLISM_CYTOCHROME_P450	-0.3468	-1.1444	0.2796	0.3511	0.991
VIBRIO_CHOLERAE_INFECTION	-0.2852	-1.153	0.302	0.3516	0.989
PROTEIN_EXPORT	-0.4199	-1.1478	0.3566	0.3536	0.989
P53_SIGNALING_PATHWAY	-0.3371	-1.1338	0.3163	0.3548	0.991
HISTIDINE_METABOLISM	-0.3386	-1.1006	0.3198	0.3879	0.994
DORSO_VENTRAL_AXIS_FORMATION	-0.6624	-1.9884	0.0062	0.391	0.127
PROPANOATE_METABOLISM	-0.3683	-1.0808	0.373	0.4071	0.997
GLYCOLYSIS_GLUCONEOGENESIS	0.4213	1.6103	0.0419	0.408	0.625
PRION_DISEASES	-0.3133	-1.0577	0.3824	0.4269	0.998
BLADDER_CANCER	-0.3019	-1.0594	0.3976	0.4283	0.998
VALINE_LEUCINE_AND_ISOLEUCINE_DEGRADATION	-0.374	-1.0524	0.4004	0.4292	0.998
GLYCOSPHINGOLIPID_BIOSYNTHESIS_GLOBO_SERIES	-0.3667	-1.0337	0.406	0.4484	0.998
FATTY_ACID_METABOLISM	-0.314	-1.029	0.3988	0.4503	0.998
GLYCINE_SERINE_AND_THREONINE_METABOLISM	-0.3054	-1.0051	0.4495	0.4765	0.998
PEROXISOME	-0.2893	-0.9968	0.4458	0.4835	0.998
CYTOKINE_CYTOKINE_RECEPTOR_INTERACTION	-0.2738	-0.9849	0.4529	0.4904	0.999
NATURAL_KILLER_CELL_MEDIATED_CYTOTOXICITY	-0.2825	-0.981	0.4506	0.4913	0.999
COMPLEMENT_AND_COAGULATION_CASCADES	-0.313	-0.9746	0.4596	0.4915	0.999
PPAR_SIGNALING_PATHWAY	-0.2635	-0.9776	0.4856	0.4916	0.999
GLYCOSPHINGOLIPID_BIOSYNTHESIS_LACTO_AND_NEOLACTO_SERIES	-0.3049	-0.986	0.4855	0.4929	0.999
RIBOSOME	0.608	1.6179	0.094	0.5217	0.614
ALPHA_LINOLENIC_ACID_METABOLISM	0.5185	1.5142	0.0683	0.5305	0.754
CYTOSOLIC_DNA_SENSING_PATHWAY	-0.268	-0.9357	0.5209	0.5336	0.999
PRIMARY_BILE_ACID_BIOSYNTHESIS	-0.3365	-0.939	0.5359	0.5338	0.999
ETHER_LIPID_METABOLISM	-0.2808	-0.9292	0.549	0.5376	0.999
LYSOSOME	-0.2462	-0.9216	0.5116	0.5437	0.999
VIRAL_MYOCARDITIS	-0.2819	-0.9164	0.5447	0.5472	0.999
PENTOSE_PHOSPHATE_PATHWAY	0.5055	1.6701	0.0321	0.584	0.529
THYROID_CANCER	-0.2702	-0.8796	0.5743	0.5934	0.999
RETINOL_METABOLISM	-0.2671	-0.8693	0.619	0.5979	0.999
ONE_CARBON_POOL_BY_FOLATE	-0.3406	-0.8701	0.6	0.6013	0.999
METABOLISM_OF_XENOBIOTICS_BY_CYTOCHROME_P450	-0.267	-0.8492	0.644	0.6203	0.999
RNA_POLYMERASE	-0.2725	-0.8361	0.6053	0.633	0.999
HEMATOPOIETIC_CELL_LINEAGE	-0.2657	-0.8046	0.6148	0.6714	0.999
GLYCOSAMINOGLYCAN_DEGRADATION	-0.2592	-0.7865	0.6775	0.692	0.999
GRAFT_VERSUS_HOST_DISEASE	0.5928	1.4034	0.1879	0.7089	0.873
FRUCTOSE_AND_MANNOSE_METABOLISM	0.5592	1.7459	0.0331	0.7259	0.417
TRYPTOPHAN_METABOLISM	-0.2151	-0.7575	0.7941	0.7286	1
ARACHIDONIC_ACID_METABOLISM	0.2349	0.8638	0.6367	0.7766	1
PHENYLALANINE_METABOLISM	0.3046	0.8798	0.6095	0.777	1
GALACTOSE_METABOLISM	0.4074	1.335	0.1663	0.7902	0.917
STARCH_AND_SUCROSE_METABOLISM	-0.2157	-0.698	0.8815	0.7959	1
BUTANOATE_METABOLISM	-0.2276	-0.6993	0.8238	0.7998	1
PORPHYRIN_AND_CHLOROPHYLL_METABOLISM	0.2889	0.8809	0.5888	0.8052	1
DNA_REPLICATION	-0.2879	-0.6994	0.7206	0.8055	1
ASTHMA	0.314	0.8069	0.6458	0.8223	1
TERPENOID_BACKBONE_BIOSYNTHESIS	0.3818	0.92	0.5475	0.8282	0.999
OXIDATIVE_PHOSPHORYLATION	0.3133	1.2173	0.2967	0.8287	0.97
LINOLEIC_ACID_METABOLISM	0.2475	0.7687	0.7739	0.8339	1
BIOSYNTHESIS_OF_UNSATURATED_FATTY_ACIDS	0.2823	0.7837	0.6867	0.8355	1
LEISHMANIA_INFECTION	0.2958	0.8815	0.5595	0.8364	1
ANTIGEN_PROCESSING_AND_PRESENTATION	0.273	0.8937	0.5175	0.8461	1
PYRUVATE_METABOLISM	0.2344	0.8075	0.6945	0.8497	1
MATURITY_ONSET_DIABETES_OF_THE_YOUNG	0.2255	0.6568	0.8745	0.8545	1
PROTEASOME	0.293	0.9434	0.4821	0.856	0.998
ARGININE_AND_PROLINE_METABOLISM	0.2009	0.7041	0.8307	0.8602	1
PYRIMIDINE_METABOLISM	0.2614	0.9224	0.5049	0.8605	0.998
PENTOSE_AND_GLUCURONATE_INTERCONVERSIONS	-0.2427	-0.6396	0.903	0.864	1
INTESTINAL_IMMUNE_NETWORK_FOR_IGA_PRODUCTION	0.2398	0.661	0.7602	0.8722	1
DRUG_METABOLISM_OTHER_ENZYMES	-0.1945	-0.6153	0.9249	0.8731	1
AMINOACYL_TRNA_BIOSYNTHESIS	-0.211	-0.6203	0.7627	0.8738	1
SYSTEMIC_LUPUS_ERYTHEMATOSUS	-0.1838	-0.6208	0.873	0.8794	1
BASE_EXCISION_REPAIR	0.2406	0.7081	0.7033	0.8795	1
AUTOIMMUNE_THYROID_DISEASE	0.3196	0.9523	0.4861	0.8801	0.998
PARKINSONS_DISEASE	0.2326	0.9715	0.4523	0.8833	0.998
AMINO_SUGAR_AND_NUCLEOTIDE_SUGAR_METABOLISM	0.4067	1.229	0.2846	0.887	0.969
OTHER_GLYCAN_DEGRADATION	0.2487	0.6664	0.8374	0.8897	1
STEROID_BIOSYNTHESIS	0.2695	0.7182	0.7484	0.8901	1
STEROID_HORMONE_BIOSYNTHESIS	-0.1866	-0.582	0.9598	0.9012	1
GLUTATHIONE_METABOLISM	0.3307	1.157	0.2941	0.914	0.981
TYROSINE_METABOLISM	0.2872	0.9779	0.4808	0.9175	0.998
SULFUR_METABOLISM	0.1946	0.5335	0.9572	0.9315	1
GLYOXYLATE_AND_DICARBOXYLATE_METABOLISM	0.4587	1.2492	0.2392	0.9332	0.962
FOLATE_BIOSYNTHESIS	0.4631	1.1188	0.327	0.9394	0.988
ASCORBATE_AND_ALDARATE_METABOLISM	0.2115	0.5431	0.9758	0.9481	1
VALINE_LEUCINE_AND_ISOLEUCINE_BIOSYNTHESIS	0.3949	0.9788	0.4721	0.9687	0.998
ALLOGRAFT_REJECTION	0.4089	0.9929	0.4969	0.9934	0.998
OLFACTORY_TRANSDUCTION	-0.1162	-0.3697	1	0.9949	1
CITRATE_CYCLE_TCA_CYCLE	0.3615	0.9941	0.4708	1	0.998
HUNTINGTONS_DISEASE	0.2215	1.0063	0.433	1	0.998
TYPE_I_DIABETES_MELLITUS	0.4008	1.0546	0.4251	1	0.992
