# Supplementary material for: Diabetes-associated differentially expressed genes as prognostic biomarkers and therapeutic targets in endometrial cancer: a comprehensive molecular analysis
Source: Front Oncol. 2025 Oct 30;15:1591040. doi: 10.3389/fonc.2025.1591040 (PMC12611713; doi:10.3389/fonc.2025.1591040)
Supplement: Supplementary file 6 [file Table6.xlsx]

## Sheet: Sheet1
Table S6 Primer used for qRT-PCR
Gene	Primer (5’→ 3’)
TRPC1	F: GCCAGTTTTGTCACTTTGTTATTT
	R: CCCATTGTGTTTTTCTTATCCTCA
SELENOP	F: TCATCAAGGAATCTCTTCTCG
	R: CAAGACGGCCACATCTATCA
CDKN2A	F: CGACCCTGTCCCTCAAATCC
	R:TATCGCGGAGGAAGGAAACG
GSN	F: TGGGAGAGCTTCAACAATGGC
	R:ACCACTGGTGGATGTTGTTGC
PGR	F:ACTGGACTCCTCCCTGTCT
	R:TGCCCTTGTCACTGCAAATGCAGA
GAPDH	F: CGCTGAGTACGTCGTGGAGTC
	R: GCTGATGATCTTGAGGCTGTTGTC
