# Supplementary material for: Diabetes-associated differentially expressed genes as prognostic biomarkers and therapeutic targets in endometrial cancer: a comprehensive molecular analysis
Source: Front Oncol. 2025 Oct 30;15:1591040. doi: 10.3389/fonc.2025.1591040 (PMC12611713; doi:10.3389/fonc.2025.1591040)
Supplement: Supplementary file 7 [file Table7.xlsx]

## Sheet: Sheet1
Table S7 Clinical Details of the samples in qPCR
Group	Name	ID	Age	Diagnosis	Sampling	Time of Endometrial Lesion Discovery (day)	Preoperative Treatment Measures	Duration of Diabetes
UCEC A	Sample A1	2625466	60	Endometrioid carcinoma, stage IB	Endometrium	3	Insulin therapy for glycemic control, Diagnostic dilation and curettage	4 days
	Sample A2	2286885	55	Endometrioid carcinoma, stage IIB	Endometrium	2	Insulin therapy for glycemic control, Diagnostic dilation and curettage	10 years
	Sample A3	61711011	58	Endometrioid carcinoma, stage IIIC1	Endometrium	11	Insulin therapy for glycemic control	3 months
	Sample A4	2464036	43	Carcinosarcoma of the uterus, stage IIIC1	Endometrium	30	Oral antidiabetic therapy, Diagnostic dilation and curettage	1 months
	Sample A5	60609789	59	Endometrioid carcinoma, stage IA2	Endometrium	7	Oral antidiabetic therapy	14 days
	Sample A6	7175606	51	Dedifferentiated endometrial carcinoma, stage IIIC2	Endometrium	7	Oral antidiabetic therapy, Diagnostic dilation and curettage	9 years
	Sample A7	60940211	53	Endometrioid adenocarcinoma, stage II	Endometrium	7	Oral antidiabetic therapy, Diagnostic dilation and curettage	2 months
	Sample A8	6116520	63	Endometrioid carcinoma, stage IIA	Endometrium	7	Oral antidiabetic therapy, Diagnostic dilation and curettage	10 years
UCEC B	Sample B1	00846135	50	Endometrioid carcinoma, stage IA	Endometrium	6	Diagnostic dilation and curettage	/
	Sample B2	601937577	55	Endometrioid carcinoma, stage IIB	Endometrium	30	/	/
	Sample B3	27070038	56	Endometrioid carcinoma, stage IIIC1	Endometrium	11	Diagnostic dilation and curettage	/
	Sample B4	1394049	53	Endometrioid carcinoma, stage IA	Endometrium	15	Diagnostic dilation and curettage	/
	Sample B5	2006155	63	Endometrioid carcinoma, stage IA2	Endometrium	7	Diagnostic dilation and curettage	/
	Sample B6	27032185	54	Endometrioid carcinoma, stage IIB	Endometrium	30	Diagnostic dilation and curettage	/
	Sample B7	2544781	54	Uterine serous carcinoma, stage IIIA	Endometrium	10	Diagnostic dilation and curettage	/
	Sample B8	56079758	46	Endometrioid carcinoma, stage IA	Endometrium	7	Diagnostic dilation and curettage	/
Control	Sample C1	09082529	40	Atypical hyperplasia of endometrium	Endometrium	20	Diagnostic dilation and curettage	/
	Sample C2	2167784	51	Atypical hyperplasia of endometrium	Endometrium	30	Diagnostic dilation and curettage	/
	Sample C3	60903781	43	Atypical hyperplasia of endometrium	Endometrium	270	Diagnostic dilation and curettage	/
	Sample C4	27043091	50	Atypical hyperplasia of endometrium	Endometrium	30	Diagnostic dilation and curettage	/
	Sample C5	73693186	49	Atypical hyperplasia of endometrium	Endometrium	6	Diagnostic dilation and curettage	/
	Sample C6	1325122	50	Atypical hyperplasia of endometrium	Endometrium	1	Diagnostic dilation and curettage	/
	Sample C7	27075696	44	Atypical hyperplasia of endometrium	Endometrium	60	Diagnostic dilation and curettage	/
	Sample C8	27018034	46	Atypical hyperplasia of endometrium	Endometrium	15	Diagnostic dilation and curettage	/
A total of 24 endometrial tissue samples were categorized into three groups: UCEC with diabetes mellitus (UCEC+DM, n=8), UCEC without diabetes mellitus (UCEC, n=8), and a healthy control group (n=8).
